# Supplementary material for: Transcriptomic Plasticity in the Small Hive Beetle (Aethina tumida) Under Heat Stress
Source: Insects. 2025 Aug 21;16(8):868. doi: 10.3390/insects16080868 (PMC12386877; doi:10.3390/insects16080868)
Supplement: Supplementary file 1 [file insects-16-00868-s001.zip]

Archive with 7 entries (7 files):
- Figure S1.tif
- Figure S2.tif
- Table S1.pdf
- Table S2.pdf
- Table S3.xls
- Table S4.xls
- Table S5.xls
