# Supplementary material for: Transcriptomic Plasticity in the Small Hive Beetle (Aethina tumida) Under Heat Stress
Source: Insects. 2025 Aug 21;16(8):868. doi: 10.3390/insects16080868 (PMC12386877; doi:10.3390/insects16080868)
Supplement: Supplementary file 1 [file insects-16-00868-s001.zip › Table S3.xls]

## Sheet: Table S2
Table S3 DEGs of 25℃ vs 38℃ comparison
#ID	gene_name	HNB25-1_FPKM	HNB25-1_count	HNB25-2_FPKM	HNB25-2_count	HNB25-3_FPKM	HNB25-3_count	HNB38-1_FPKM	HNB38-1_count	HNB38-2_FPKM	HNB38-2_count	HNB38-3_FPKM	HNB38-3_count	Pvalue	log2FC	regulated	COG_class	COG_class_annotation	GO_annotation	KEGG_annotation	KEGG_pathway_annotation	KOG_class	KOG_class_annotation	Pfam_annotation	Swiss_Prot_annotation	eggNOG_class	eggNOG_class_annotation	NR_annotation	GO_second_level_annotation
gene-LOC109603506	LOC109603506	10.8767	696	9.38357	565	8.43192	544	5.73575	347	6.22553	399	5.07694	307	0.00201009	-0.744278	down	--	--	--	--	--	--	--	--	--	--	--	PREDICTED: uncharacterized protein LOC109603506 isoform X1 [Aethina tumida]	--
gene-LOC109600953	LOC109600953	16.7136	404	15.7433	355	9.87591	241	7.91179	180	8.24897	198	7.21262	164	0.00832563	-0.851415	down	--	--	Cellular Component: integral component of plasma membrane (GO:0005887);; Cellular Component: integral component of membrane (GO:0016021);;	K06497|2.5e-08|tca:655796|K06497 CD63 antigen | (RefSeq) CD63 antigen	Lysosome (ko04142)	--	--	Tetraspanin family	--	S	Function unknown	PREDICTED: 23 kDa integral membrane protein-like [Aethina tumida]	cellular component: cell (GO:0005623);; cellular component: membrane (GO:0016020);; cellular component: membrane part (GO:0044425);; cellular component: cell part (GO:0044464)
Aethina_tumida_newGene_2864	--	21.2449	785	19.8733	685	21.1641	788	14.8041	513	7.32535	269	7.05372	245	0.000215577	-1.09168	down	[T]	Signal transduction mechanisms	Biological Process: reproduction (GO:0000003);; Biological Process: tissue homeostasis (GO:0001894);; Biological Process: immune system process (GO:0002376);; Biological Process: developmental process involved in reproduction (GO:0003006);; Molecular Function: molecular_function (GO:0003674);; Molecular Function: catalytic activity (GO:0003824);; Molecular Function: protein kinase activity (GO:00…	K05111|1.6e-24|adf:107353963|K05111 Eph receptor B2 [EC:2.7.10.1] | (RefSeq) ephrin type-B receptor 1-B-like	--	[T]	Signal transduction mechanisms	Protein tyrosine and serine/threonine kinase	Tyrosine-protein kinase Src64B OS=Drosophila melanogaster OX=7227 GN=Src64B PE=1 SV=3	T	Signal transduction mechanisms	PREDICTED: proto-oncogene tyrosine-protein kinase LCK-like, partial [Aethina tumida]	biological process: reproduction (GO:0000003);; biological process: biological regulation (GO:0065007);; biological process: immune system process (GO:0002376);; biological process: reproductive process (GO:0022414);; biological process: developmental process (GO:0032502);; molecular function: catalytic activity (GO:0003824);; biological process: metabolic process (GO:0008152);; biological proces…
gene-LOC109606873	LOC109606873	18.4156	710	17.0387	613	10.4461	406	6.52099	236	8.02835	307	9.10236	330	0.000608452	-0.95746	down	--	--	Cellular Component: extracellular region (GO:0005576);; Molecular Function: chitin binding (GO:0008061);;	K15174|9.3e-39|clec:106668192|K15174 RNA polymerase II-associated factor 1 | (RefSeq) RNA polymerase II-associated factor 1 homolog isoform X2	--	--	--	Chitin binding Peritrophin-A domain	--	S	Function unknown	PREDICTED: uncharacterized protein LOC109606873 [Aethina tumida]	cellular component: extracellular region (GO:0005576);; molecular function: binding (GO:0005488)
gene-LOC109600394	LOC109600394	2.16583	197	3.24682	276	1.74516	160	0.884786	76	0.499694	45	0.822914	71	4.67E-05	-1.6928	down	[G]	Carbohydrate transport and metabolism	Molecular Function: molecular_function (GO:0003674);; Molecular Function: catalytic activity (GO:0003824);; Molecular Function: hydrolase activity, hydrolyzing O-glycosyl compounds (GO:0004553);; Molecular Function: beta-mannosidase activity (GO:0004567);; Biological Process: carbohydrate metabolic process (GO:0005975);; Molecular Function: mannosidase activity (GO:0015923);; Molecular Function: …	K01192|1.7e-222|tca:663233|K01192 beta-mannosidase [EC:3.2.1.25] | (RefSeq) beta-mannosidase-like	Other glycan degradation (ko00511);; Lysosome (ko04142)	[G]	Carbohydrate transport and metabolism	Ig-fold domain	Probable beta-mannosidase OS=Caenorhabditis elegans OX=6239 GN=C33G3.4 PE=1 SV=1	G	Carbohydrate transport and metabolism	PREDICTED: beta-mannosidase-like [Aethina tumida]	molecular function: catalytic activity (GO:0003824);; biological process: metabolic process (GO:0008152)
gene-LOC109605485	LOC109605485	0.466204	21	0.413102	18	0.339302	16	10.1647	427	1.33857	60	1.93176	82	1.13E-06	3.42725	up	--	--	--	--	--	--	--	--	--	--	--	PREDICTED: uncharacterized protein LOC109605485 [Aethina tumida]	--
gene-LOC109598976	LOC109598976	0.074844	4	0.155032	7	0	0	2.46737	97	1.6872	70	2.39285	94	2.93E-13	4.54931	up	--	--	Molecular Function: olfactory receptor activity (GO:0004984);; Molecular Function: odorant binding (GO:0005549);; Cellular Component: plasma membrane (GO:0005886);; Biological Process: signal transduction (GO:0007165);; Biological Process: sensory perception of smell (GO:0007608);; Cellular Component: membrane (GO:0016020);; Cellular Component: integral component of membrane (GO:0016021);;	K22984|6.0e-13|cfo:105255261|K22984 odorant receptor | (RefSeq) odorant receptor Or1	--	--	--	7tm Odorant receptor	--	--	--	PREDICTED: LOW QUALITY PROTEIN: odorant receptor 4-like [Aethina tumida]	biological process: cellular process (GO:0009987);; biological process: signaling (GO:0023052);; biological process: single-organism process (GO:0044699);; biological process: response to stimulus (GO:0050896);; biological process: biological regulation (GO:0065007);; molecular function: signal transducer activity (GO:0004871);; molecular function: molecular transducer activity (GO:0060089);; mol…
gene-LOC109609543	LOC109609543	89.1461	17852	89.6807	16765	87.2201	17612	70.6047	13254	51.5267	10227	53.8804	10135	0.000279061	-0.600219	down	[G]	Carbohydrate transport and metabolism	Molecular Function: molecular_function (GO:0003674);; Molecular Function: transporter activity (GO:0005215);; Molecular Function: sugar:proton symporter activity (GO:0005351);; Molecular Function: glucose transmembrane transporter activity (GO:0005355);; Molecular Function: cation:sugar symporter activity (GO:0005402);; Biological Process: transport (GO:0006810);; Biological Process: ion transpor…	K14258|5.7e-78|aga:AgaP_AGAP005563|K14258 facilitated trehalose transporter | (RefSeq) TRET1_ANOGA; AGAP005563-PA	--	[R]	General function prediction only	Sugar (and other) transporter	Facilitated trehalose transporter Tret1 OS=Aedes aegypti OX=7159 GN=Tret1 PE=3 SV=1	P	Inorganic ion transport and metabolism	PREDICTED: facilitated trehalose transporter Tret1-like [Aethina tumida]	molecular function: transporter activity (GO:0005215);; biological process: single-organism process (GO:0044699);; biological process: localization (GO:0051179);; cellular component: membrane (GO:0016020);; cellular component: membrane part (GO:0044425)
gene-LOC109603028	LOC109603028	7.56624	253	5.60124	177	7.68618	259	4.13028	129	4.01093	132	2.45842	77	0.00808477	-0.987866	down	[O]	Posttranslational modification, protein turnover, chaperones	Cellular Component: plasma membrane (GO:0005886);; Cellular Component: integral component of membrane (GO:0016021);;	K17286|6.7e-128|dpa:109544282|K17286 erythrocyte band 7 integral membrane protein | (RefSeq) band 7 protein AGAP004871-like isoform X1	--	[C]	Energy production and conversion	SPFH domain / Band 7 family	Band 7 protein CG42540 OS=Drosophila melanogaster OX=7227 GN=CG42540 PE=2 SV=2	C	Energy production and conversion	PREDICTED: band 7 protein AGAP004871-like isoform X1 [Aethina tumida]	cellular component: cell (GO:0005623);; cellular component: membrane (GO:0016020);; cellular component: cell part (GO:0044464);; cellular component: membrane part (GO:0044425)
gene-LOC109604296	LOC109604296	112.176	4821	75.5487	3031	94.926	4114	54.4693	2195	51.8067	2207	50.9187	2056	3.77E-07	-0.850328	down	--	--	Molecular Function: aspartic-type endopeptidase activity (GO:0004190);;	K01379|9.4e-141|lak:106181895|K01379 cathepsin D [EC:3.4.23.5] | (RefSeq) lysosomal aspartic protease isoform X1	Autophagy - animal (ko04140);; Lysosome (ko04142)	[O]	Posttranslational modification, protein turnover, chaperones	Eukaryotic aspartyl protease	Lysosomal aspartic protease OS=Aedes aegypti OX=7159 GN=AAEL006169 PE=1 SV=2	O	Posttranslational modification, protein turnover, chaperones	PREDICTED: lysosomal aspartic protease-like [Aethina tumida]	biological process: metabolic process (GO:0008152);; molecular function: catalytic activity (GO:0003824)
Aethina_tumida_newGene_833	--	15.5331	327	4.79582	95	7.42522	158	3.5866	71	0.626161	14	1.0381	21	0.000137753	-2.36849	down	--	--	--	--	--	--	--	--	--	--	--	PREDICTED: keratin-associated protein 5-9-like [Aethina tumida]	--
gene-LOC109602550	LOC109602550	36.3383	807	30.7828	638	32.2156	721	12.235	255	14.4182	318	20.6404	431	1.22E-05	-1.08001	down	--	--	--	--	--	--	--	--	--	--	--	PREDICTED: uncharacterized protein LOC109602550 [Aethina tumida]	--
gene-LOC109599549	LOC109599549	6.39467	450	5.88062	386	6.61309	469	11.193	738	12.0256	838	11.457	756	3.27E-05	0.868196	up	[U]	Intracellular trafficking, secretion, and vesicular transport	Molecular Function: protein tyrosine kinase activity (GO:0004713);; Molecular Function: ATP binding (GO:0005524);; Cellular Component: integral component of membrane (GO:0016021);;	K03176|1.9e-125|bim:100746731|K03176 neurotrophic tyrosine kinase receptor type 1 [EC:2.7.10.1] | (RefSeq) muscle, skeletal receptor tyrosine protein kinase-like isoform X2	--	[TU]	Signal transduction mechanisms;; Intracellular trafficking, secretion, and vesicular transport	Protein tyrosine and serine/threonine kinase	Tyrosine-protein kinase transmembrane receptor Ror OS=Drosophila melanogaster OX=7227 GN=Ror PE=1 SV=1	T	Signal transduction mechanisms	PREDICTED: tyrosine-protein kinase transmembrane receptor Ror-like [Aethina tumida]	biological process: metabolic process (GO:0008152);; biological process: cellular process (GO:0009987);; molecular function: catalytic activity (GO:0003824);; molecular function: binding (GO:0005488);; cellular component: membrane (GO:0016020);; cellular component: membrane part (GO:0044425)
gene-LOC109607624	LOC109607624	25.3028	662	25.7295	628	21.5385	568	13.2539	325	15.2653	396	12.8755	316	0.000593271	-0.812683	down	--	--	Cellular Component: extracellular region (GO:0005576);; Biological Process: defense response (GO:0006952);;	--	--	--	--	Thaumatin family	--	O	Posttranslational modification, protein turnover, chaperones	PREDICTED: pathogenesis-related protein 5-like [Aethina tumida]	cellular component: extracellular region (GO:0005576);; biological process: response to stimulus (GO:0050896)
gene-LOC109604654	LOC109604654	133.816	1836	113.969	1460	100.648	1393	70.5939	908	62.1423	846	50.2823	648	1.36E-06	-0.927656	down	--	--	Molecular Function: structural constituent of cuticle (GO:0042302);;	K10385|1.9e-19|nvl:108569102|K10385 loricrin | (RefSeq) pupal cuticle protein 20-like isoform X1	--	--	--	Insect cuticle protein	Flexible cuticle protein 12 OS=Hyalophora cecropia OX=7123 GN=CP12 PE=2 SV=1	S	Function unknown	PREDICTED: flexible cuticle protein 12-like [Aethina tumida]	molecular function: structural molecule activity (GO:0005198)
Aethina_tumida_newGene_4006	--	900.406	8902	835.313	7710	558.975	5573	457.681	4242	508.846	4987	249.345	2316	0.000250864	-0.908395	down	--	--	--	--	--	--	--	--	--	--	--	--	--
gene-LOC109599380	LOC109599380	0	0	0.636725	22	0	0	13.5953	456	1.20505	43	1.14277	39	0.00048678	4.60291	up	--	--	--	--	--	--	--	--	--	--	--	PREDICTED: neurofilament heavy polypeptide-like [Aethina tumida]	--
gene-LOC109607538	LOC109607538	61.9739	1776	48.815	1306	72.7594	2103	36.9619	993	21.5818	613	26.691	719	9.07E-07	-1.11421	down	[O]	Posttranslational modification, protein turnover, chaperones	Molecular Function: serine-type endopeptidase activity (GO:0004252);;	K01312|7.9e-64|dpa:109542892|K01312 trypsin [EC:3.4.21.4] | (RefSeq) trypsin 3A1-like isoform X1	Neuroactive ligand-receptor interaction (ko04080)	[E]	Amino acid transport and metabolism	Trypsin	Trypsin-3 OS=Anopheles gambiae OX=7165 GN=TRYP3 PE=2 SV=5	O	Posttranslational modification, protein turnover, chaperones	PREDICTED: trypsin-3-like [Aethina tumida]	biological process: metabolic process (GO:0008152);; molecular function: catalytic activity (GO:0003824)
Aethina_tumida_newGene_4266	--	6.57864	211	5.74678	171	3.68212	119	0.697764	21	1.67606	54	2.96997	90	0.00137733	-1.57956	down	[I]	Lipid transport and metabolism	--	K01049|3.9e-59|aplc:110985192|K01049 acetylcholinesterase [EC:3.1.1.7] | (RefSeq) cholinesterase 1-like	Glycerophospholipid metabolism (ko00564)	[R]	General function prediction only	Carboxylesterase family	Esterase E4 OS=Myzus persicae OX=13164 PE=1 SV=1	L	Replication, recombination and repair	PREDICTED: liver carboxylesterase 1-like [Aethina tumida]	--
gene-LOC109609517	LOC109609517	82.256	1702	90.9816	1757	106.115	2213	55.9542	1085	58.6661	1203	58.1771	1131	2.72E-05	-0.702877	down	--	--	Molecular Function: molecular_function (GO:0003674);; Molecular Function: lysozyme activity (GO:0003796);; Molecular Function: catalytic activity (GO:0003824);; Molecular Function: hydrolase activity, hydrolyzing O-glycosyl compounds (GO:0004553);; Cellular Component: cellular_component (GO:0005575);; Cellular Component: extracellular region (GO:0005576);; Cellular Component: extracellular space …	K01185|6.4e-52|tca:100142316|K01185 lysozyme [EC:3.2.1.17] | (RefSeq) lysozyme-like	--	--	--	C-type lysozyme/alpha-lactalbumin family	Lysozyme OS=Bombyx mori OX=7091 PE=1 SV=1	G	Carbohydrate transport and metabolism	PREDICTED: lysozyme-like [Aethina tumida]	molecular function: catalytic activity (GO:0003824);; cellular component: extracellular region (GO:0005576);; cellular component: extracellular region part (GO:0044421);; biological process: response to stimulus (GO:0050896);; biological process: metabolic process (GO:0008152);; biological process: multi-organism process (GO:0051704);; biological process: cellular process (GO:0009987)
gene-LOC109605246	LOC109605246	235.222	8290	237.208	7804	216.497	7694	181.324	5991	78.8056	2753	89.3163	2957	0.00014723	-0.978667	down	[O]	Posttranslational modification, protein turnover, chaperones	Cellular Component: lytic vacuole (GO:0000323);; Molecular Function: molecular_function (GO:0003674);; Molecular Function: catalytic activity (GO:0003824);; Molecular Function: endopeptidase activity (GO:0004175);; Molecular Function: cysteine-type endopeptidase activity (GO:0004197);; Cellular Component: cellular_component (GO:0005575);; Cellular Component: extracellular region (GO:0005576);; Ce…	K01365|9.0e-68|tca:659226|K01365 cathepsin L [EC:3.4.22.15] | (RefSeq) cathepsin L precursor	Autophagy - animal (ko04140);; Lysosome (ko04142);; Phagosome (ko04145)	[O]	Posttranslational modification, protein turnover, chaperones	Papain family cysteine protease	Cathepsin L OS=Sarcophaga peregrina OX=7386 PE=1 SV=1	O	Posttranslational modification, protein turnover, chaperones	PREDICTED: cathepsin L1-like [Aethina tumida]	cellular component: cell (GO:0005623);; cellular component: organelle (GO:0043226);; cellular component: cell part (GO:0044464);; molecular function: catalytic activity (GO:0003824);; biological process: metabolic process (GO:0008152);; cellular component: extracellular region (GO:0005576);; cellular component: extracellular region part (GO:0044421);; biological process: cellular process (GO:0009…
gene-LOC109604653	LOC109604653	19.5275	253	11.8955	144	5.24563	69	5.73918	70	1.65632	22	4.67465	57	0.00361812	-1.58738	down	--	--	Molecular Function: structural constituent of cuticle (GO:0042302);;	K10385|6.5e-20|nvl:108569102|K10385 loricrin | (RefSeq) pupal cuticle protein 20-like isoform X1	--	--	--	Insect cuticle protein	Flexible cuticle protein 12 OS=Hyalophora cecropia OX=7123 GN=CP12 PE=2 SV=1	S	Function unknown	PREDICTED: flexible cuticle protein 12-like [Aethina tumida]	molecular function: structural molecule activity (GO:0005198)
gene-LOC109604962	LOC109604962	0.589899	34	0.272149	15	1.05386	60	11.465	607	0.717684	41	1.33623	71	0.000902763	2.79818	up	--	--	--	K20298|9.8e-59|dpa:109537521|K20298 vacuolar protein sorting-associated protein 52 | (RefSeq) vacuolar protein sorting-associated protein 52 homolog	--	--	--	Vps52 / Sac2 family	--	--	--	PREDICTED: vacuolar protein sorting-associated protein 52 homolog [Aethina tumida]	--
gene-LOC109594437	LOC109594437	3.35828	744	5.56733	1152	3.42589	766	1.94509	404	1.50611	331	2.08683	435	4.03E-06	-1.16494	down	--	--	Biological Process: microtubule cytoskeleton organization (GO:0000226);; Biological Process: system process (GO:0003008);; Cellular Component: cellular_component (GO:0005575);; Cellular Component: intracellular (GO:0005622);; Cellular Component: cell (GO:0005623);; Cellular Component: cytoskeleton (GO:0005856);; Cellular Component: cilium (GO:0005929);; Biological Process: organelle organization …	K16469|0.0e+00|tca:654969|K16469 rootletin | (RefSeq) rootletin	--	--	--	Ciliary rootlet component, centrosome cohesion	--	S	Function unknown	PREDICTED: LOW QUALITY PROTEIN: rootletin-like [Aethina tumida]	biological process: cellular process (GO:0009987);; biological process: cellular component organization or biogenesis (GO:0071840);; biological process: multicellular organismal process (GO:0032501);; cellular component: cell (GO:0005623);; cellular component: cell part (GO:0044464);; cellular component: organelle (GO:0043226);; biological process: behavior (GO:0007610);; biological process: sing…
gene-LOC109596097	LOC109596097	2.56271	79	2.52216	73	2.55377	80	1.70389	50	0.569035	18	0.900769	27	0.00952234	-1.24105	down	--	--	Molecular Function: structural constituent of cuticle (GO:0042302);;	K10385|1.2e-19|nvl:108569102|K10385 loricrin | (RefSeq) pupal cuticle protein 20-like isoform X1	--	--	--	Insect cuticle protein	Larval cuticle protein LCP-22 OS=Bombyx mori OX=7091 GN=LCP22 PE=2 SV=1	S	Function unknown	PREDICTED: endocuticle structural glycoprotein SgAbd-8-like [Aethina tumida]	molecular function: structural molecule activity (GO:0005198)
gene-LOC109596067	LOC109596067	0.161174	14	0.231969	18	0.514096	43	2.70545	207	0.801179	65	0.63031	49	0.000694578	2.14228	up	--	--	Molecular Function: adenylate kinase activity (GO:0004017);; Molecular Function: cytidylate kinase activity (GO:0004127);; Molecular Function: ATP binding (GO:0005524);;	K00939|7.7e-182|nvl:108566318|K00939 adenylate kinase [EC:2.7.4.3] | (RefSeq) adenylate kinase 7-like	Purine metabolism (ko00230);; Thiamine metabolism (ko00730)	[F]	Nucleotide transport and metabolism	Dpy-30 motif	--	F	Nucleotide transport and metabolism	PREDICTED: adenylate kinase 7-like [Aethina tumida]	biological process: metabolic process (GO:0008152);; biological process: cellular process (GO:0009987);; biological process: single-organism process (GO:0044699);; molecular function: catalytic activity (GO:0003824);; molecular function: binding (GO:0005488)
gene-LOC109604515	LOC109604515	29.9148	1555	25.7841	1251	32.3643	1696	49.5367	2413	43.9503	2264	44.0114	2148	7.86E-05	0.635353	up	[R]	General function prediction only	Molecular Function: protein kinase activity (GO:0004672);; Molecular Function: ATP binding (GO:0005524);;	K02211|1.4e-197|tca:660097|K02211 cyclin-dependent kinase 9 [EC:2.7.11.22 2.7.11.23] | (RefSeq) cyclin-dependent kinase 9	--	[D]	Cell cycle control, cell division, chromosome partitioning	Protein kinase domain	Probable cyclin-dependent kinase 9 OS=Caenorhabditis elegans OX=6239 GN=cdk-9 PE=3 SV=2	D	Cell cycle control, cell division, chromosome partitioning	PREDICTED: LOW QUALITY PROTEIN: cyclin-dependent kinase 9 [Aethina tumida]	biological process: metabolic process (GO:0008152);; biological process: cellular process (GO:0009987);; molecular function: catalytic activity (GO:0003824);; molecular function: binding (GO:0005488)
gene-LOC109600567	LOC109600567	17.7727	1866	15.3315	1503	12.4497	1318	8.90653	877	8.24426	858	7.53857	744	1.28E-06	-0.883365	down	--	--	Molecular Function: kinase activity (GO:0016301);;	K14552|1.8e-26|pmac:106717711|K14552 NET1-associated nuclear protein 1 (U3 small nucleolar RNA-associated protein 17) | (RefSeq) WD repeat-containing protein 75-like	Ribosome biogenesis in eukaryotes (ko03008)	--	--	Ecdysteroid kinase	--	S	Function unknown	PREDICTED: uncharacterized protein LOC109600567 [Aethina tumida]	molecular function: catalytic activity (GO:0003824)
Aethina_tumida_newGene_2768	--	1.71114	127	2.67873	182	1.47467	111	7.60348	521	4.85273	352	3.51964	241	0.000162719	1.43757	up	[O]	Posttranslational modification, protein turnover, chaperones	Molecular Function: ATP binding (GO:0005524);; Cellular Component: nucleus (GO:0005634);; Cellular Component: cytoplasm (GO:0005737);; Cellular Component: cytosol (GO:0005829);; Cellular Component: plasma membrane (GO:0005886);; Biological Process: response to unfolded protein (GO:0006986);; Cellular Component: integral component of membrane (GO:0016021);; Biological Process: vesicle-mediated tra…	K03283|6.5e-278|tca:655234|K03283 heat shock 70kDa protein 1/2/6/8 | (RefSeq) heat shock protein TC005094	Spliceosome (ko03040);; Protein processing in endoplasmic reticulum (ko04141);; Endocytosis (ko04144);; Longevity regulating pathway - multiple species (ko04213)	[O]	Posttranslational modification, protein turnover, chaperones	Hsp70 protein	Major heat shock 70 kDa protein Ba OS=Drosophila melanogaster OX=7227 GN=Hsp70Ba PE=2 SV=2	O	Posttranslational modification, protein turnover, chaperones	heat shock protein TC005094 [Tribolium castaneum]	molecular function: binding (GO:0005488);; cellular component: cell (GO:0005623);; cellular component: organelle (GO:0043226);; cellular component: cell part (GO:0044464);; cellular component: membrane (GO:0016020);; biological process: response to stimulus (GO:0050896);; cellular component: membrane part (GO:0044425);; biological process: localization (GO:0051179);; molecular function: catalytic…
gene-LOC109593928	LOC109593928	2.05896	56	1.57332	40	2.00365	55	4.43298	112	5.07032	136	4.64973	118	0.000949822	1.30815	up	--	--	Cellular Component: nucleosome (GO:0000786);; Molecular Function: DNA binding (GO:0003677);; Cellular Component: nucleus (GO:0005634);; Molecular Function: protein heterodimerization activity (GO:0046982);;	K11251|5.1e-56|mde:101895971|K11251 histone H2A | (RefSeq) histone H2A.v	--	[B]	Chromatin structure and dynamics	Core histone H2A/H2B/H3/H4	Histone H2A.v OS=Drosophila melanogaster OX=7227 GN=His2Av PE=1 SV=2	B	Chromatin structure and dynamics	PREDICTED: histone H2A.V [Aethina tumida]	cellular component: cell (GO:0005623);; cellular component: macromolecular complex (GO:0032991);; cellular component: organelle (GO:0043226);; cellular component: organelle part (GO:0044422);; cellular component: cell part (GO:0044464);; molecular function: binding (GO:0005488)
gene-LOC109594453	LOC109594453	4.45798	645	4.45582	601	3.35121	489	10.6481	1443	5.59765	802	5.62669	764	0.00164689	0.836458	up	--	--	--	--	--	--	--	ALMS motif	--	S	Function unknown	PREDICTED: uncharacterized protein LOC109594453 [Aethina tumida]	--
gene-LOC109606511	LOC109606511	105.196	1529	93.461	1268	94.1	1379	66.2872	903	50.9587	734	46.7589	639	1.51E-05	-0.837668	down	--	--	Biological Process: sensory perception of chemical stimulus (GO:0007606);; Molecular Function: taste receptor activity (GO:0008527);; Cellular Component: integral component of membrane (GO:0016021);; Molecular Function: structural constituent of cuticle (GO:0042302);;	K10385|6.2e-25|nvl:108569102|K10385 loricrin | (RefSeq) pupal cuticle protein 20-like isoform X1	--	--	--	Insect cuticle protein	Endocuticle structural glycoprotein SgAbd-8 OS=Schistocerca gregaria OX=7010 PE=1 SV=1	S	Function unknown	PREDICTED: endocuticle structural glycoprotein SgAbd-8-like [Aethina tumida]	biological process: multicellular organismal process (GO:0032501);; biological process: cellular process (GO:0009987);; biological process: signaling (GO:0023052);; biological process: single-organism process (GO:0044699);; biological process: response to stimulus (GO:0050896);; biological process: biological regulation (GO:0065007);; molecular function: signal transducer activity (GO:0004871);; …
gene-LOC109606263	LOC109606263	32.8349	786	31.4106	702	37.9161	915	57.1494	1281	60.8692	1443	67.0331	1506	1.46E-06	0.845006	up	--	--	Biological Process: maintenance of transcriptional fidelity during DNA-templated transcription elongation from RNA polymerase II promoter (GO:0001193);; Molecular Function: nucleic acid binding (GO:0003676);; Molecular Function: DNA-directed 5'-3' RNA polymerase activity (GO:0003899);; Cellular Component: DNA-directed RNA polymerase II, core complex (GO:0005665);; Cellular Component: nucleolus (G…	K03017|1.7e-67|dpa:109543763|K03017 DNA-directed RNA polymerase II subunit RPB9 | (RefSeq) DNA-directed RNA polymerase II subunit RPB9	RNA polymerase (ko03020)	[K]	Transcription	RNA polymerases M/15 Kd subunit	DNA-directed RNA polymerase II subunit RPB9 OS=Drosophila melanogaster OX=7227 GN=RpII15 PE=2 SV=2	K	Transcription	PREDICTED: LOW QUALITY PROTEIN: DNA-directed RNA polymerase II subunit RPB9-like [Aethina tumida]	biological process: metabolic process (GO:0008152);; biological process: cellular process (GO:0009987);; molecular function: binding (GO:0005488);; molecular function: catalytic activity (GO:0003824);; cellular component: cell (GO:0005623);; cellular component: membrane-enclosed lumen (GO:0031974);; cellular component: macromolecular complex (GO:0032991);; cellular component: organelle (GO:004322…
gene-LOC109609059	LOC109609059	51.1259	2583	52.6042	2481	32.1745	1639	17.337	821	24.5177	1228	21.3472	1013	6.36E-08	-1.10564	down	--	--	Molecular Function: structural constituent of cuticle (GO:0042302);;	--	--	--	--	Insect cuticle protein	Endocuticle structural glycoprotein SgAbd-9 OS=Schistocerca gregaria OX=7010 PE=1 SV=1	S	Function unknown	PREDICTED: skin secretory protein xP2-like [Aethina tumida]	molecular function: structural molecule activity (GO:0005198)
gene-LOC109598538	LOC109598538	36.0118	1692	41.9272	1839	33.7769	1601	27.8562	1227	25.9612	1209	19.8446	876	0.00112022	-0.602136	down	[I]	Lipid transport and metabolism	Biological Process: lipid catabolic process (GO:0016042);; Molecular Function: hydrolase activity, acting on ester bonds (GO:0016788);;	K01052|5.8e-149|tca:664277|K01052 lysosomal acid lipase/cholesteryl ester hydrolase [EC:3.1.1.13] | (RefSeq) lipase 3	Steroid biosynthesis (ko00100);; Lysosome (ko04142)	[I]	Lipid transport and metabolism	Partial alpha/beta-hydrolase lipase region	Lipase 3 OS=Drosophila melanogaster OX=7227 GN=Lip3 PE=2 SV=1	I	Lipid transport and metabolism	PREDICTED: lipase 3-like [Aethina tumida]	biological process: metabolic process (GO:0008152);; biological process: single-organism process (GO:0044699);; molecular function: catalytic activity (GO:0003824)
gene-LOC109597642	LOC109597642	36.5816	1393	20.5463	731	20.4496	785	14.7712	528	14.3437	542	10.5232	377	0.000172667	-0.961639	down	--	--	Molecular Function: odorant binding (GO:0005549);;	--	--	--	--	PBP/GOBP family	--	--	--	PREDICTED: LOW QUALITY PROTEIN: uncharacterized protein LOC109597642 [Aethina tumida]	molecular function: binding (GO:0005488)
gene-LOC109597462	LOC109597462	1.75525	66	1.23254	44	1.10277	42	4.9804	176	3.35111	125	4.00586	142	9.79E-05	1.58335	up	--	--	Molecular Function: molecular_function (GO:0003674);; Molecular Function: catalytic activity (GO:0003824);; Cellular Component: cellular_component (GO:0005575);; Cellular Component: intracellular (GO:0005622);; Cellular Component: cell (GO:0005623);; Cellular Component: cytoplasm (GO:0005737);; Cellular Component: cytosol (GO:0005829);; Biological Process: sulfur compound metabolic process (GO:00…	K01025|1.4e-71|nvl:108558109|K01025 sulfotransferase [EC:2.8.2.-] | (RefSeq) sulfotransferase 1A1	--	[R]	General function prediction only	Sulfotransferase domain	--	E	Amino acid transport and metabolism	PREDICTED: sulfotransferase 1C4-like [Aethina tumida]	molecular function: catalytic activity (GO:0003824);; cellular component: cell (GO:0005623);; cellular component: cell part (GO:0044464);; biological process: metabolic process (GO:0008152);; biological process: cellular process (GO:0009987);; biological process: response to stimulus (GO:0050896)
gene-LOC109597417	LOC109597417	3.93721	255	3.24521	196	2.1626	141	1.25173	76	1.59011	102	0.725593	45	0.00117028	-1.37261	down	[R]	General function prediction only	Molecular Function: symporter activity (GO:0015293);; Cellular Component: integral component of membrane (GO:0016021);;	K05038|1.4e-271|tca:656573|K05038 solute carrier family 6 (neurotransmitter transporter, glycine) member 5/9 | (RefSeq) sodium- and chloride-dependent glycine transporter 1	--	[T]	Signal transduction mechanisms	Sodium:neurotransmitter symporter family	Sodium-dependent dopamine transporter OS=Drosophila melanogaster OX=7227 GN=DAT PE=1 SV=1	T	Signal transduction mechanisms	PREDICTED: LOW QUALITY PROTEIN: sodium- and chloride-dependent GABA transporter 2-like [Aethina tumida]	biological process: localization (GO:0051179);; molecular function: transporter activity (GO:0005215);; cellular component: membrane (GO:0016020);; cellular component: membrane part (GO:0044425)
gene-LOC109598026	LOC109598026	0.920919	43	0.948873	42	1.34182	64	2.53216	111	2.76705	128	2.44633	108	0.00218868	1.2461	up	--	--	Molecular Function: molecular_function (GO:0003674);; Molecular Function: transporter activity (GO:0005215);; Molecular Function: ion channel activity (GO:0005216);; Molecular Function: cation channel activity (GO:0005261);; Molecular Function: sodium channel activity (GO:0005272);; Cellular Component: cellular_component (GO:0005575);; Biological Process: transport (GO:0006810);; Biological Proce…	K20405|4.5e-86|dpa:109544443|K20405 nitrogen permease regulator 2-like protein | (RefSeq) uncharacterized protein LOC109544443 isoform X1	mTOR signaling pathway (ko04150)	--	--	Amiloride-sensitive sodium channel	--	P	Inorganic ion transport and metabolism	PREDICTED: LOW QUALITY PROTEIN: uncharacterized protein LOC109598026 [Aethina tumida]	molecular function: transporter activity (GO:0005215);; biological process: localization (GO:0051179);; cellular component: membrane (GO:0016020);; cellular component: membrane part (GO:0044425)
gene-LOC109604137	LOC109604137	140.05	2351	133.01	2084	84.2708	1426	99.6577	1568	51.4307	856	66.936	1056	0.00323253	-0.710325	down	--	--	--	--	--	--	--	--	--	--	--	PREDICTED: uncharacterized protein LOC109604137 [Aethina tumida]	--
gene-LOC109595051	LOC109595051	8.10099	1103	6.43418	818	5.54767	762	5.16196	659	4.06592	549	4.00609	512	0.00482424	-0.60169	down	--	--	Molecular Function: calcium ion binding (GO:0005509);; Biological Process: cell-matrix adhesion (GO:0007160);;	K06826|0.0e+00|tca:661043|K06826 nidogen (entactin) | (RefSeq) nidogen-1	--	[MW]	Cell wall/membrane/envelope biogenesis;; Extracellular structures	G2F domain	Nidogen OS=Drosophila melanogaster OX=7227 GN=Ndg PE=1 SV=1	--	--	PREDICTED: LOW QUALITY PROTEIN: nidogen-2 [Aethina tumida]	molecular function: binding (GO:0005488);; biological process: biological adhesion (GO:0022610)
gene-LOC109605838	LOC109605838	0.982662	54	0.996689	51	0.49629	28	8.82514	454	0.902081	49	0.566335	30	0.00993199	2.07052	up	--	--	Molecular Function: microtubule motor activity (GO:0003777);; Molecular Function: 3-hydroxyacyl-CoA dehydrogenase activity (GO:0003857);; Molecular Function: enoyl-CoA hydratase activity (GO:0004300);; Molecular Function: ATP binding (GO:0005524);; Biological Process: fatty acid beta-oxidation (GO:0006635);; Biological Process: microtubule-based movement (GO:0007018);; Molecular Function: microtu…	K10393|3.7e-138|tca:103313266|K10393 kinesin family member 2/24 | (RefSeq) kinesin-like protein Klp10A	--	[Z]	Cytoskeleton	Kinesin motor domain	Kinesin-like protein Klp10A OS=Drosophila melanogaster OX=7227 GN=Klp10A PE=1 SV=1	Z	Cytoskeleton	PREDICTED: kinesin-like protein Klp10A [Aethina tumida]	molecular function: catalytic activity (GO:0003824);; biological process: metabolic process (GO:0008152);; biological process: single-organism process (GO:0044699);; molecular function: binding (GO:0005488);; biological process: cellular process (GO:0009987);; cellular component: cell (GO:0005623);; cellular component: macromolecular complex (GO:0032991);; cellular component: organelle (GO:004322…
gene-LOC109595630	LOC109595630	20.2776	1137	17.5341	918	17.5812	994	10.9262	575	10.6639	593	10.7231	565	3.15E-05	-0.781336	down	[G]	Carbohydrate transport and metabolism	Molecular Function: molecular_function (GO:0003674);; Molecular Function: catalytic activity (GO:0003824);; Cellular Component: cellular_component (GO:0005575);; Cellular Component: intracellular (GO:0005622);; Cellular Component: cell (GO:0005623);; Cellular Component: cytoplasm (GO:0005737);; Cellular Component: endoplasmic reticulum (GO:0005783);; Biological Process: UDP-glucose metabolic proc…	K04628|1.9e-86|dpa:109536734|K04628 ceramide galactosyltransferase [EC:2.4.1.47] | (RefSeq) UDP-glucuronosyltransferase 2B2-like	Ether lipid metabolism (ko00565);; Sphingolipid metabolism (ko00600)	[GC]	Carbohydrate transport and metabolism;; Energy production and conversion	UDP-glucoronosyl and UDP-glucosyl transferase	UDP-glycosyltransferase UGT5 OS=Dactylopius coccus OX=765876 GN=UGT5 PE=1 SV=1	G	Carbohydrate transport and metabolism	PREDICTED: UDP-glucuronosyltransferase-like [Aethina tumida]	molecular function: catalytic activity (GO:0003824);; cellular component: cell (GO:0005623);; cellular component: cell part (GO:0044464);; cellular component: organelle (GO:0043226);; biological process: metabolic process (GO:0008152);; biological process: cellular process (GO:0009987);; cellular component: membrane (GO:0016020);; cellular component: membrane part (GO:0044425);; biological proces…
gene-LOC109608159	LOC109608159	8.09369	302	5.04003	176	7.27782	274	12.1263	424	14.052	520	12.7134	446	0.0012189	0.923136	up	--	--	Cellular Component: DNA-directed RNA polymerase complex (GO:0000428);; Molecular Function: RNA polymerase I activity (GO:0001054);; Molecular Function: molecular_function (GO:0003674);; Molecular Function: catalytic activity (GO:0003824);; Molecular Function: DNA-directed 5'-3' RNA polymerase activity (GO:0003899);; Cellular Component: cellular_component (GO:0005575);; Cellular Component: intrace…	K03004|9.6e-39|dpa:109539129|K03004 DNA-directed RNA polymerase I subunit RPA43 | (RefSeq) DNA-directed RNA polymerase I subunit RPA43	RNA polymerase (ko03020)	--	--	--	--	K	Transcription	PREDICTED: LOW QUALITY PROTEIN: DNA-directed RNA polymerase I subunit RPA43-like [Aethina tumida]	cellular component: cell (GO:0005623);; cellular component: macromolecular complex (GO:0032991);; cellular component: cell part (GO:0044464);; biological process: metabolic process (GO:0008152);; biological process: cellular process (GO:0009987);; molecular function: catalytic activity (GO:0003824);; cellular component: organelle (GO:0043226);; cellular component: organelle part (GO:0044422);; ce…
gene-LOC109597167	LOC109597167	24.1237	2398	21.9396	2036	24.336	2440	17.5769	1638	14.1011	1390	10.9003	1018	0.00013356	-0.726905	down	[K]	Transcription	Cellular Component: integral component of membrane (GO:0016021);;	K05398|1.3e-06|sdu:111226423|K05398 toll-like receptor 1 | (RefSeq) toll-like receptor 1	Toll-like receptor signaling pathway (ko04620)	--	--	Leucine rich repeat	--	S	Function unknown	PREDICTED: protein windpipe [Aethina tumida]	cellular component: membrane (GO:0016020);; cellular component: membrane part (GO:0044425)
gene-LOC109596983	LOC109596983	1.33036	102	0.812005	59	0.413423	32	0.158636	12	0.139236	11	0	0	1.76E-05	-2.99817	down	--	--	Biological Process: DNA catabolic process, endonucleolytic (GO:0000737);; Molecular Function: nucleic acid binding (GO:0003676);; Biological Process: nucleobase-containing compound metabolic process (GO:0006139);; Biological Process: DNA metabolic process (GO:0006259);; Biological Process: DNA catabolic process (GO:0006308);; Biological Process: apoptotic DNA fragmentation (GO:0006309);; Biologic…	--	--	--	--	DNA/RNA non-specific endonuclease	--	G	Carbohydrate transport and metabolism	PREDICTED: uncharacterized protein LOC109596983 [Aethina tumida]	biological process: metabolic process (GO:0008152);; biological process: cellular process (GO:0009987);; molecular function: binding (GO:0005488);; biological process: single-organism process (GO:0044699);; biological process: cellular component organization or biogenesis (GO:0071840);; molecular function: catalytic activity (GO:0003824)
gene-LOC109606066	LOC109606066	1.52003	84	2.03425	105	2.01275	112	0.461643	24	0.908863	50	0.871622	46	0.00280988	-1.30803	down	[G]	Carbohydrate transport and metabolism	Cellular Component: integral component of membrane (GO:0016021);; Molecular Function: transmembrane transporter activity (GO:0022857);;	K14258|1.5e-60|aga:AgaP_AGAP005563|K14258 facilitated trehalose transporter | (RefSeq) TRET1_ANOGA; AGAP005563-PA	--	[R]	General function prediction only	Sugar (and other) transporter	Facilitated trehalose transporter Tret1 OS=Anopheles gambiae OX=7165 GN=Tret1 PE=1 SV=3	U	Intracellular trafficking, secretion, and vesicular transport	PREDICTED: facilitated trehalose transporter Tret1-like [Aethina tumida]	cellular component: membrane (GO:0016020);; cellular component: membrane part (GO:0044425);; biological process: localization (GO:0051179);; molecular function: transporter activity (GO:0005215)
gene-LOC109600568	LOC109600568	14.5382	237	11.3794	173	13.8921	228	6.61161	101	4.10322	67	2.63808	41	0.000206535	-1.56284	down	--	--	--	--	--	--	--	Ecdysteroid kinase	--	S	Function unknown	PREDICTED: uncharacterized protein LOC109600568 [Aethina tumida]	--
gene-LOC109598325	LOC109598325	0.428858	41	0.413822	37	0.404382	39	8.10626	721	0.579635	55	0.890018	80	0.000176172	2.93869	up	--	--	Biological Process: microtubule cytoskeleton organization (GO:0000226);; Biological Process: cilium or flagellum-dependent cell motility (GO:0001539);; Biological Process: microtubule bundle formation (GO:0001578);; Biological Process: cilium movement (GO:0003341);; Cellular Component: cellular_component (GO:0005575);; Cellular Component: extracellular region (GO:0005576);; Cellular Component: in…	K20282|1.3e-140|tca:661131|K20282 GRIP and coiled-coil domain-containing protein 2 | (RefSeq) GRIP and coiled-coil domain-containing protein 2	--	--	--	--	--	S	Function unknown	PREDICTED: LOW QUALITY PROTEIN: coiled-coil domain-containing protein 39-like [Aethina tumida]	biological process: cellular process (GO:0009987);; biological process: cellular component organization or biogenesis (GO:0071840);; biological process: locomotion (GO:0040011);; biological process: single-organism process (GO:0044699);; biological process: localization (GO:0051179);; cellular component: extracellular region (GO:0005576);; cellular component: cell (GO:0005623);; cellular componen…
gene-LOC109598048	LOC109598048	13.1383	868	14.0346	865	13.0463	869	5.23883	325	8.84184	579	5.72845	356	2.28E-05	-1.02348	down	[L]	Replication, recombination and repair	Biological Process: cell morphogenesis (GO:0000902);; Biological Process: cell morphogenesis involved in differentiation (GO:0000904);; Molecular Function: RNA binding (GO:0003723);; Biological Process: multicellular organism development (GO:0007275);; Biological Process: nervous system development (GO:0007399);; Biological Process: biological_process (GO:0008150);; Biological Process: anatomical…	K18422|1.5e-131|tca:663971|K18422 helicase MOV-10 [EC:3.6.4.13] | (RefSeq) putative helicase mov-10-B.1	--	[A]	RNA processing and modification	AAA domain	Probable RNA helicase armi OS=Drosophila melanogaster OX=7227 GN=armi PE=1 SV=4	L	Replication, recombination and repair	PREDICTED: putative helicase mov-10-B.1 [Aethina tumida]	biological process: cellular process (GO:0009987);; biological process: developmental process (GO:0032502);; biological process: single-organism process (GO:0044699);; biological process: cellular component organization or biogenesis (GO:0071840);; molecular function: binding (GO:0005488);; biological process: multicellular organismal process (GO:0032501);; molecular function: catalytic activity …
gene-LOC109596265	LOC109596265	12.7097	687	12.2809	620	14.0047	764	6.70234	340	9.08941	487	8.11774	413	0.00170884	-0.713274	down	--	--	--	--	--	--	--	--	--	--	--	PREDICTED: uncharacterized protein LOC109596265 [Aethina tumida]	--
gene-LOC109604641	LOC109604641	19.4792	272	14.3079	187	11.0037	155	4.76119	63	2.82157	40	4.69833	62	5.79E-06	-1.85155	down	--	--	Molecular Function: structural constituent of cuticle (GO:0042302);;	K10385|3.4e-21|nvl:108569102|K10385 loricrin | (RefSeq) pupal cuticle protein 20-like isoform X1	--	--	--	Insect cuticle protein	Flexible cuticle protein 12 OS=Hyalophora cecropia OX=7123 GN=CP12 PE=2 SV=1	S	Function unknown	PREDICTED: flexible cuticle protein 12-like [Aethina tumida]	molecular function: structural molecule activity (GO:0005198)
gene-LOC109603230	LOC109603230	8.50633	664	6.94902	507	6.10366	481	5.13145	376	3.3636	261	4.71381	346	0.00708564	-0.709239	down	[T]	Signal transduction mechanisms	--	K04984|6.5e-19|phyp:113543149|K04984 transient receptor potential cation channel subfamily A member 1 | (RefSeq) transient receptor potential cation channel subfamily A member 1-like	--	[KLO]	Transcription;; Replication, recombination and repair;; Posttranslational modification, protein turnover, chaperones	Ankyrin repeats (3 copies)	Poly [ADP-ribose] polymerase tankyrase OS=Caenorhabditis elegans OX=6239 GN=tank-1 PE=2 SV=1	M	Cell wall/membrane/envelope biogenesis	PREDICTED: uncharacterized protein LOC109603230 [Aethina tumida]	--
gene-LOC109599927	LOC109599927	50.6066	1661	39.2284	1202	50.3922	1668	25.9445	799	24.4704	797	19.3766	598	3.58E-07	-1.00852	down	--	--	Biological Process: aggressive behavior (GO:0002118);; Molecular Function: molecular_function (GO:0003674);; Molecular Function: catalytic activity (GO:0003824);; Molecular Function: monooxygenase activity (GO:0004497);; Molecular Function: iron ion binding (GO:0005506);; Cellular Component: cellular_component (GO:0005575);; Cellular Component: intracellular (GO:0005622);; Cellular Component: cel…	K14999|3.5e-57|dpa:109543062|K14999 cytochrome P450 family 6 [EC:1.14.-.-] | (RefSeq) probable cytochrome P450 6a23	--	[Q]	Secondary metabolites biosynthesis, transport and catabolism	Cytochrome P450	Cytochrome P450 6a22 OS=Drosophila melanogaster OX=7227 GN=Cyp6a22 PE=2 SV=1	Q	Secondary metabolites biosynthesis, transport and catabolism	PREDICTED: cytochrome P450 6A1-like [Aethina tumida]	biological process: behavior (GO:0007610);; biological process: multi-organism process (GO:0051704);; molecular function: catalytic activity (GO:0003824);; biological process: metabolic process (GO:0008152);; biological process: single-organism process (GO:0044699);; molecular function: binding (GO:0005488);; cellular component: cell (GO:0005623);; cellular component: cell part (GO:0044464);; cel…
gene-LOC109607404	LOC109607404	23.955	1699	30.9398	2048	28.7487	2055	10.8053	719	22.1129	1554	17.8401	1188	0.00130839	-0.7305	down	--	--	Molecular Function: kinase activity (GO:0016301);; Biological Process: glycerophospholipid biosynthetic process (GO:0046474);;	K14156|1.8e-83|dpa:109546443|K14156 choline/ethanolamine kinase [EC:2.7.1.32 2.7.1.82] | (RefSeq) choline/ethanolamine kinase	Glycerophospholipid metabolism (ko00564)	[M]	Cell wall/membrane/envelope biogenesis	Choline/ethanolamine kinase	Choline kinase A2 OS=Caenorhabditis elegans OX=6239 GN=cka-2 PE=1 SV=2	M	Cell wall/membrane/envelope biogenesis	PREDICTED: choline/ethanolamine kinase-like [Aethina tumida]	molecular function: catalytic activity (GO:0003824);; biological process: metabolic process (GO:0008152);; biological process: cellular process (GO:0009987);; biological process: single-organism process (GO:0044699)
gene-LOC109606472	LOC109606472	1.3992	26	0.893388	16	1.721	32	9.1009	156	8.85882	161	0.792722	14	0.00164661	2.20077	up	[O]	Posttranslational modification, protein turnover, chaperones	Molecular Function: DNA binding (GO:0003677);; Molecular Function: peptidyl-prolyl cis-trans isomerase activity (GO:0003755);; Biological Process: rRNA processing (GO:0006364);;	K09579|5.5e-58|nvl:108557747|K09579 peptidyl-prolyl cis-trans isomerase NIMA-interacting 4 [EC:5.2.1.8] | (RefSeq) peptidyl-prolyl cis-trans isomerase NIMA-interacting 4	--	[O]	Posttranslational modification, protein turnover, chaperones	PPIC-type PPIASE domain	--	O	Posttranslational modification, protein turnover, chaperones	PREDICTED: peptidyl-prolyl cis-trans isomerase NIMA-interacting 4-like [Aethina tumida]	molecular function: binding (GO:0005488);; molecular function: catalytic activity (GO:0003824);; biological process: metabolic process (GO:0008152);; biological process: cellular process (GO:0009987)
Aethina_tumida_newGene_3557	--	0.670045	40	0.469673	26	0.314121	19	0.687597	38	1.13467	66	1.88583	104	0.00940431	1.31552	up	--	--	--	--	--	--	--	--	--	--	--	--	--
gene-LOC109602220	LOC109602220	9.39051	266	11.0671	292	8.65443	247	4.47591	119	4.89527	138	4.88788	130	0.00167643	-1.03074	down	--	--	--	--	--	--	--	--	--	--	--	PREDICTED: gamma-gliadin-like [Aethina tumida]	--
gene-LOC109607594	LOC109607594	7.78453	432	9.04218	468	2.8688	161	13.3973	696	12.738	700	12.7242	662	0.00320649	0.982752	up	--	--	Molecular Function: transmembrane receptor protein tyrosine kinase activity (GO:0004714);; Molecular Function: ATP binding (GO:0005524);; Biological Process: protein phosphorylation (GO:0006468);; Biological Process: transmembrane receptor protein tyrosine kinase signaling pathway (GO:0007169);; Cellular Component: membrane (GO:0016020);; Cellular Component: integral component of membrane (GO:001…	K04527|2.8e-84|cpic:101947783|K04527 insulin receptor [EC:2.7.10.1] | (RefSeq) INSR; insulin receptor	MAPK signaling pathway (ko04010);; FoxO signaling pathway (ko04068);; mTOR signaling pathway (ko04150);; Adherens junction (ko04520);; Insulin signaling pathway (ko04910)	[T]	Signal transduction mechanisms	Receptor L domain	Insulin-like peptide receptor OS=Branchiostoma lanceolatum OX=7740 PE=2 SV=1	T	Signal transduction mechanisms	PREDICTED: insulin-like peptide receptor [Aethina tumida]	biological process: metabolic process (GO:0008152);; biological process: cellular process (GO:0009987);; biological process: signaling (GO:0023052);; biological process: single-organism process (GO:0044699);; biological process: response to stimulus (GO:0050896);; biological process: biological regulation (GO:0065007);; molecular function: catalytic activity (GO:0003824);; molecular function: sig…
Aethina_tumida_newGene_183	--	12.3718	711	9.90615	532	9.40639	545	4.49552	243	6.66081	380	6.95732	376	0.00174673	-0.810772	down	--	--	--	--	--	--	--	--	--	--	--	--	--
gene-LOC109595841	LOC109595841	0.82677	49	0.77181	43	0.523171	32	0.202808	12	0.203445	12	0.226458	13	0.000592534	-1.70328	down	--	--	Cellular Component: integral component of membrane (GO:0016021);;	K02881|8.2e-141|zne:110832451|K02881 large subunit ribosomal protein L18 | (RefSeq) uncharacterized protein LOC110832451	Ribosome (ko03010)	[S]	Function unknown	Otopetrin	Proton channel OtopLc OS=Drosophila melanogaster OX=7227 GN=OtopLc PE=3 SV=2	S	Function unknown	PREDICTED: otopetrin-2-like [Aethina tumida]	cellular component: membrane (GO:0016020);; cellular component: membrane part (GO:0044425)
gene-LOC109608938	LOC109608938	11.1945	391	9.47221	309	6.00018	211	4.6506	152	3.46377	120	2.30398	76	0.000508089	-1.34571	down	--	--	--	--	--	--	--	--	--	--	--	PREDICTED: altered inheritance of mitochondria protein 3-like [Aethina tumida]	--
gene-LOC109596275	LOC109596275	0.293833	24	0.659953	46	0.69955	56	5.32011	378	0.665392	53	0.86642	65	0.00357354	2.02608	up	--	--	--	--	--	--	--	Domain of unknown function	--	S	Function unknown	PREDICTED: cilia- and flagella-associated protein 206-like isoform X1 [Aethina tumida]	--
gene-LOC109597423	LOC109597423	66.2201	2381	48.7756	1637	49.4489	1793	34.0894	1149	32.5943	1162	32.015	1082	1.12E-05	-0.738416	down	[G]	Carbohydrate transport and metabolism	Biological Process: inositol metabolic process (GO:0006020);; Biological Process: inositol biosynthetic process (GO:0006021);; Biological Process: signal transduction (GO:0007165);; Molecular Function: inositol monophosphate 1-phosphatase activity (GO:0008934);; Biological Process: phosphatidylinositol phosphorylation (GO:0046854);; Biological Process: inositol phosphate dephosphorylation (GO:004…	K01092|6.3e-99|tca:100141828|K01092 myo-inositol-1(or 4)-monophosphatase [EC:3.1.3.25] | (RefSeq) inositol monophosphatase 2-like	Inositol phosphate metabolism (ko00562);; Phosphatidylinositol signaling system (ko04070)	[G]	Carbohydrate transport and metabolism	Inositol monophosphatase family	Inositol monophosphatase ttx-7 OS=Caenorhabditis elegans OX=6239 GN=ttx-7 PE=1 SV=3	G	Carbohydrate transport and metabolism	PREDICTED: LOW QUALITY PROTEIN: inositol monophosphatase 1-like [Aethina tumida]	biological process: metabolic process (GO:0008152);; biological process: cellular process (GO:0009987);; biological process: single-organism process (GO:0044699);; biological process: biological regulation (GO:0065007);; molecular function: catalytic activity (GO:0003824);; molecular function: binding (GO:0005488)
gene-LOC109595928	LOC109595928	96.5128	7741	99.2554	7432	179.431	14511	208.774	15697	248.684	19768	353.235	26611	1.44E-05	1.08874	up	[C]	Energy production and conversion	Molecular Function: phosphoenolpyruvate carboxykinase (GTP) activity (GO:0004613);; Molecular Function: GTP binding (GO:0005525);; Biological Process: gluconeogenesis (GO:0006094);; Molecular Function: kinase activity (GO:0016301);;	K01596|0.0e+00|tca:661705|K01596 phosphoenolpyruvate carboxykinase (GTP) [EC:4.1.1.32] | (RefSeq) phosphoenolpyruvate carboxykinase [GTP]	Glycolysis / Gluconeogenesis (ko00010);; Citrate cycle (TCA cycle) (ko00020);; Pyruvate metabolism (ko00620);; FoxO signaling pathway (ko04068)	[C]	Energy production and conversion	Phosphoenolpyruvate carboxykinase C-terminal P-loop domain	Phosphoenolpyruvate carboxykinase [GTP] OS=Drosophila melanogaster OX=7227 GN=Pepck PE=2 SV=2	C	Energy production and conversion	PREDICTED: LOW QUALITY PROTEIN: phosphoenolpyruvate carboxykinase [GTP]-like [Aethina tumida]	molecular function: catalytic activity (GO:0003824);; molecular function: binding (GO:0005488);; biological process: metabolic process (GO:0008152);; biological process: single-organism process (GO:0044699)
gene-LOC109605370	LOC109605370	75.1183	4742	62.8082	3701	57.9145	3687	141.937	8399	121.286	7588	113.327	6719	9.21E-09	0.941976	up	--	--	Molecular Function: kinase activity (GO:0016301);; Biological Process: glycerophospholipid biosynthetic process (GO:0046474);;	K14156|2.5e-151|dpa:109546443|K14156 choline/ethanolamine kinase [EC:2.7.1.32 2.7.1.82] | (RefSeq) choline/ethanolamine kinase	Glycerophospholipid metabolism (ko00564)	[M]	Cell wall/membrane/envelope biogenesis	Choline/ethanolamine kinase	Choline kinase A2 OS=Caenorhabditis elegans OX=6239 GN=cka-2 PE=1 SV=2	M	Cell wall/membrane/envelope biogenesis	PREDICTED: LOW QUALITY PROTEIN: choline/ethanolamine kinase-like [Aethina tumida]	molecular function: catalytic activity (GO:0003824);; biological process: metabolic process (GO:0008152);; biological process: cellular process (GO:0009987);; biological process: single-organism process (GO:0044699)
gene-LOC109601274	LOC109601274	11.0102	508	14.8497	639	11.2884	525	29.3007	1266	20.1197	919	17.9125	776	0.000328687	0.855772	up	[O]	Posttranslational modification, protein turnover, chaperones	Molecular Function: molecular_function (GO:0003674);; Molecular Function: catalytic activity (GO:0003824);; Molecular Function: endopeptidase activity (GO:0004175);; Molecular Function: serine-type endopeptidase activity (GO:0004252);; Biological Process: proteolysis (GO:0006508);; Biological Process: nitrogen compound metabolic process (GO:0006807);; Biological Process: biological_process (GO:00…	K20671|4.7e-75|nvl:108568399|K20671 serine protease persephone [EC:3.4.21.-] | (RefSeq) serine protease persephone-like	Toll and Imd signaling pathway (ko04624)	[E]	Amino acid transport and metabolism	Trypsin	Phenoloxidase-activating enzyme 1 OS=Spodoptera litura OX=69820 GN=PPAE1 PE=1 SV=1	O	Posttranslational modification, protein turnover, chaperones	PREDICTED: serine protease persephone-like [Aethina tumida]	molecular function: catalytic activity (GO:0003824);; biological process: metabolic process (GO:0008152)
gene-LOC109594503	LOC109594503	185.097	11391	190.719	10956	187.89	11659	291.557	16820	321.526	19611	321.18	18566	6.46E-07	0.721339	up	--	--	Molecular Function: protein binding (GO:0005515);;	K09553|4.9e-204|tca:655405|K09553 stress-induced-phosphoprotein 1 | (RefSeq) stress-induced-phosphoprotein 1	--	[O]	Posttranslational modification, protein turnover, chaperones	Tetratricopeptide repeat	Stress-induced-phosphoprotein 1 OS=Caenorhabditis elegans OX=6239 GN=sti-1 PE=1 SV=1	O	Posttranslational modification, protein turnover, chaperones	PREDICTED: stress-induced-phosphoprotein 1 [Aethina tumida]	molecular function: binding (GO:0005488)
gene-LOC109602870	LOC109602870	8.81271	412	9.76466	426	7.19201	339	6.36431	279	3.56057	165	4.58384	202	0.00888175	-0.828966	down	[G]	Carbohydrate transport and metabolism	Cellular Component: integral component of membrane (GO:0016021);; Molecular Function: transmembrane transporter activity (GO:0022857);;	K08220|1.5e-137|tca:107397418|K08220 MFS transporter, FLVCR family, feline leukemia virus subgroup C receptor-related protein | (RefSeq) uncharacterized MFS-type transporter C09D4.1-like	--	[R]	General function prediction only	Major Facilitator Superfamily	Uncharacterized MFS-type transporter C09D4.1 OS=Caenorhabditis elegans OX=6239 GN=C09D4.1 PE=3 SV=2	S	Function unknown	PREDICTED: uncharacterized MFS-type transporter C09D4.1-like [Aethina tumida]	cellular component: membrane (GO:0016020);; cellular component: membrane part (GO:0044425);; biological process: localization (GO:0051179);; molecular function: transporter activity (GO:0005215)
gene-LOC109596969	LOC109596969	16.2422	1014	10.9279	637	11.5311	726	17.8965	1048	21.4259	1326	18.9889	1114	0.00338675	0.589555	up	[G]	Carbohydrate transport and metabolism	Cellular Component: plasma membrane (GO:0005886);; Biological Process: anion transport (GO:0006820);; Cellular Component: integral component of membrane (GO:0016021);; Molecular Function: transmembrane transporter activity (GO:0022857);;	K08193|6.3e-174|tca:656366|K08193 MFS transporter, ACS family, solute carrier family 17 (sodium-dependent inorganic phosphate cotransporter), other | (RefSeq) sodium-dependent phosphate transporter	--	[G]	Carbohydrate transport and metabolism	Major Facilitator Superfamily	Putative inorganic phosphate cotransporter OS=Drosophila melanogaster OX=7227 GN=Picot PE=2 SV=1	G	Carbohydrate transport and metabolism	PREDICTED: LOW QUALITY PROTEIN: sialin [Aethina tumida]	cellular component: cell (GO:0005623);; cellular component: membrane (GO:0016020);; cellular component: cell part (GO:0044464);; biological process: localization (GO:0051179);; cellular component: membrane part (GO:0044425);; molecular function: transporter activity (GO:0005215)
gene-LOC109607800	LOC109607800	4.15432	102	2.84668	65	4.15668	103	1.31432	30	1.92336	47	0.738187	17	0.00186374	-1.48355	down	--	--	Cellular Component: integral component of membrane (GO:0016021);; Molecular Function: carbohydrate binding (GO:0030246);;	K17988|1.6e-28|tca:100141852|K17988 tectonin beta-propeller repeat-containing protein 1 | (RefSeq) tectonin beta-propeller repeat-containing protein	--	--	--	Galactoside-binding lectin	--	W	Extracellular structures	PREDICTED: galectin-7-like [Aethina tumida]	cellular component: membrane (GO:0016020);; cellular component: membrane part (GO:0044425);; molecular function: binding (GO:0005488)
gene-LOC109606180	LOC109606180	6.09886	344	6.79574	358	6.35126	361	3.70608	196	3.50087	196	4.12758	219	0.00794143	-0.77079	down	--	--	Molecular Function: transcription factor activity, sequence-specific DNA binding (GO:0003700);; Cellular Component: nucleus (GO:0005634);; Molecular Function: sequence-specific DNA binding (GO:0043565);;	K09364|1.3e-147|tca:656845|K09364 POU domain transcription factor, class 2 | (RefSeq) Nub; nubbin	--	[K]	Transcription	Pou domain - N-terminal to homeobox domain	Protein nubbin OS=Drosophila melanogaster OX=7227 GN=nub PE=2 SV=1	K	Transcription	PREDICTED: LOW QUALITY PROTEIN: protein nubbin-like [Aethina tumida]	biological process: biological regulation (GO:0065007);; molecular function: nucleic acid binding transcription factor activity (GO:0001071);; cellular component: cell (GO:0005623);; cellular component: organelle (GO:0043226);; cellular component: cell part (GO:0044464);; molecular function: binding (GO:0005488)
gene-LOC109595434	LOC109595434	32.7578	1306	27.7709	1034	26.878	1080	15.8472	592	19.5063	771	21.6461	811	0.00110143	-0.62377	down	--	--	Molecular Function: protein binding (GO:0005515);;	--	--	--	--	Leucine rich repeat	--	--	--	PREDICTED: insulin-like growth factor-binding protein complex acid labile subunit [Aethina tumida]	molecular function: binding (GO:0005488)
gene-LOC109601562	LOC109601562	51.1346	3880	51.6236	3656	48.1796	3686	78.5426	5586	79.6158	5987	75.4046	5374	1.80E-05	0.624716	up	--	--	Biological Process: system process (GO:0003008);; Biological Process: muscle system process (GO:0003012);; Biological Process: biological_process (GO:0008150);; Biological Process: multicellular organismal process (GO:0032501);;	K22762|2.0e-207|dpa:109544582|K22762 desumoylating isopeptidase 1 [EC:3.4.-.-] | (RefSeq) uncharacterized protein LOC109544582 isoform X1	--	--	--	PPPDE putative peptidase domain	--	S	Function unknown	PREDICTED: LOW QUALITY PROTEIN: uncharacterized protein LOC109601562 [Aethina tumida]	biological process: multicellular organismal process (GO:0032501)
gene-LOC109596204	LOC109596204	1.2062	127	0.923069	91	0.876931	93	9.42062	924	1.00315	104	1.1877	117	0.00389526	1.95308	up	--	--	--	--	--	--	--	--	--	--	--	PREDICTED: uncharacterized protein LOC109596204 [Aethina tumida]	--
gene-LOC109599158	LOC109599158	15.581	497	16.5487	492	14.9593	481	24.8176	741	38.2326	1207	28.9124	865	8.87E-06	0.959439	up	--	--	--	--	--	--	--	--	--	--	--	PREDICTED: uncharacterized protein LOC109599158 [Aethina tumida]	--
gene-LOC109594275	LOC109594275	0.594498	65	0.422697	43	0.368451	41	3.22238	326	0.574006	62	0.921322	94	0.00270775	1.75639	up	--	--	--	K24123|0.0e+00|tca:661349|K24123 armadillo repeat-containing protein 2 | (RefSeq) armadillo repeat-containing protein 2	--	[TW]	Signal transduction mechanisms;; Extracellular structures	Armadillo/beta-catenin-like repeat	--	--	--	PREDICTED: LOW QUALITY PROTEIN: armadillo repeat-containing protein 2 [Aethina tumida]	--
gene-LOC109606574	LOC109606574	1.52994	52	1.43104	45	0.925497	32	2.08315	66	2.42679	81	4.34968	138	0.00919761	1.16735	up	--	--	Biological Process: regulation of cytokine production (GO:0001817);; Biological Process: negative regulation of cytokine production (GO:0001818);; Biological Process: regulation of immune system process (GO:0002682);; Biological Process: negative regulation of immune system process (GO:0002683);; Biological Process: regulation of immune effector process (GO:0002697);; Biological Process: negative…	--	--	--	--	--	--	S	Function unknown	PREDICTED: CUE domain-containing protein 2-like [Aethina tumida]	biological process: biological regulation (GO:0065007);; cellular component: cell (GO:0005623);; cellular component: cell part (GO:0044464);; cellular component: organelle (GO:0043226);; cellular component: organelle part (GO:0044422);; cellular component: membrane-enclosed lumen (GO:0031974)
Aethina_tumida_newGene_4248	--	9.67339	543	10.0611	549	10.691	590	19.3786	1145	14.2382	864	13.9509	784	0.000383433	0.766389	up	--	--	--	--	--	--	--	--	--	--	--	--	--
Aethina_tumida_newGene_324	--	0.178343	29	0.209348	31	0.059807	10	1.72579	256	0.232066	37	0.189468	29	0.0032692	2.25865	up	--	--	--	--	--	--	--	--	--	S	Function unknown	unnamed protein product [Callosobruchus maculatus]	--
gene-LOC109602992	LOC109602992	19.5087	566	26.3749	714	6.42469	188	5.82979	159	9.14805	263	7.91783	216	0.0045576	-1.18628	down	--	--	Molecular Function: molecular_function (GO:0003674);; Molecular Function: catalytic activity (GO:0003824);; Molecular Function: acid phosphatase activity (GO:0003993);; Molecular Function: binding (GO:0005488);; Molecular Function: protein binding (GO:0005515);; Cellular Component: cellular_component (GO:0005575);; Cellular Component: extracellular region (GO:0005576);; Cellular Component: extrac…	K14410|4.2e-42|tca:655779|K14410 lysosomal acid phosphatase [EC:3.1.3.2] | (RefSeq) prostatic acid phosphatase	Riboflavin metabolism (ko00740);; Lysosome (ko04142)	[I]	Lipid transport and metabolism	Histidine phosphatase superfamily (branch 2)	Putative acid phosphatase 5 OS=Caenorhabditis elegans OX=6239 GN=pho-5 PE=1 SV=3	I	Lipid transport and metabolism	PREDICTED: prostatic acid phosphatase-like [Aethina tumida]	molecular function: catalytic activity (GO:0003824);; biological process: metabolic process (GO:0008152);; biological process: cellular process (GO:0009987);; molecular function: binding (GO:0005488);; cellular component: extracellular region (GO:0005576);; cellular component: extracellular region part (GO:0044421);; cellular component: cell (GO:0005623);; cellular component: cell part (GO:004446…
gene-LOC109606424	LOC109606424	75.5876	1371	54.9019	929	69.8239	1277	187.155	3180	188.473	3386	149.732	2550	4.32E-14	1.38742	up	--	--	--	--	--	--	--	--	--	--	--	PREDICTED: uncharacterized protein LOC109606424 [Aethina tumida]	--
gene-LOC109607749	LOC109607749	15.503	535	18.6435	601	14.2616	497	8.33177	270	10.393	356	7.58657	246	0.000852514	-0.880734	down	[Q]	Secondary metabolites biosynthesis, transport and catabolism	Molecular Function: oxidoreductase activity (GO:0016491);;	K00002|1.0e-92|tca:659743|K00002 alcohol dehydrogenase (NADP+) [EC:1.1.1.2] | (RefSeq) aldose reductase	Glycolysis / Gluconeogenesis (ko00010);; Pentose and glucuronate interconversions (ko00040);; Glycerolipid metabolism (ko00561)	[R]	General function prediction only	Aldo/keto reductase family	Aldo-keto reductase AKR2E4 OS=Bombyx mori OX=7091 GN=akr2e PE=1 SV=1	S	Function unknown	PREDICTED: LOW QUALITY PROTEIN: aldose reductase-related protein 2-like [Aethina tumida]	molecular function: catalytic activity (GO:0003824)
gene-LOC109598730	LOC109598730	0.288567	20	0.468174	30	0.348335	24	13.9094	733	0.783625	53	0.623659	40	8.15E-05	3.53853	up	--	--	Cellular Component: microtubule cytoskeleton (GO:0015630);; Cellular Component: motile cilium (GO:0031514);; Biological Process: cilium assembly (GO:0060271);; Biological Process: cilium movement involved in cell motility (GO:0060294);;	K18630|2.8e-246|tca:663560|K18630 tektin-3 | (RefSeq) tektin-3	--	[Z]	Cytoskeleton	Tektin family	Tektin-B1 OS=Strongylocentrotus purpuratus OX=7668 PE=1 SV=1	Z	Cytoskeleton	PREDICTED: tektin-3-like isoform X1 [Aethina tumida]	cellular component: cell (GO:0005623);; cellular component: organelle (GO:0043226);; cellular component: cell part (GO:0044464);; biological process: cellular process (GO:0009987);; biological process: single-organism process (GO:0044699);; biological process: cellular component organization or biogenesis (GO:0071840)
gene-LOC109600347	LOC109600347	235.134	7836	182.796	5687	127.843	4296	136.916	4278	52.8561	1746	94.6961	2965	0.00095223	-0.937842	down	--	--	--	--	--	--	--	--	--	--	--	--	--
gene-LOC109603619	LOC109603619	0.703807	47	0.444062	28	0.244845	17	33.6099	2104	0.606728	41	0.888169	56	3.80E-05	4.66601	up	--	--	Molecular Function: SNARE binding (GO:0000149);; Molecular Function: phosphatidylserine binding (GO:0001786);; Molecular Function: calcium ion binding (GO:0005509);; Molecular Function: calcium-dependent phospholipid binding (GO:0005544);; Cellular Component: plasma membrane (GO:0005886);; Biological Process: regulation of dopamine secretion (GO:0014059);; Cellular Component: integral component o…	K19912|2.0e-135|tca:664075|K19912 synaptotagmin-12 | (RefSeq) Syt12; synaptotagmin 12	--	[TU]	Signal transduction mechanisms;; Intracellular trafficking, secretion, and vesicular transport	C2 domain	Synaptotagmin-1 OS=Aplysia californica OX=6500 GN=SYT1 PE=1 SV=2	--	--	PREDICTED: synaptotagmin-12-like [Aethina tumida]	molecular function: binding (GO:0005488);; cellular component: cell (GO:0005623);; cellular component: membrane (GO:0016020);; cellular component: cell part (GO:0044464);; biological process: biological regulation (GO:0065007);; cellular component: membrane part (GO:0044425);; biological process: localization (GO:0051179);; biological process: cellular process (GO:0009987);; biological process: s…
gene-LOC109598796	LOC109598796	12.9503	391	11.8148	333	11.7692	358	5.48275	156	9.40481	282	5.20024	148	0.00962036	-0.858101	down	--	--	Cellular Component: extracellular region (GO:0005576);; Biological Process: defense response (GO:0006952);;	--	--	--	--	Thaumatin family	--	O	Posttranslational modification, protein turnover, chaperones	PREDICTED: pathogenesis-related protein 5-like [Aethina tumida]	cellular component: extracellular region (GO:0005576);; biological process: response to stimulus (GO:0050896)
Aethina_tumida_newGene_3751	--	2.01774	64	5.16938	153	5.7398	183	22.9516	680	22.4502	703	21.1255	627	8.59E-11	2.34431	up	[O]	Posttranslational modification, protein turnover, chaperones	Molecular Function: cysteine-type peptidase activity (GO:0008234);;	K01365|1.3e-71|tca:659441|K01365 cathepsin L [EC:3.4.22.15] | (RefSeq) cathepsin L-like proteinase	Autophagy - animal (ko04140);; Lysosome (ko04142);; Phagosome (ko04145)	[O]	Posttranslational modification, protein turnover, chaperones	Papain family cysteine protease	Digestive cysteine proteinase 2 OS=Homarus americanus OX=6706 GN=LCP2 PE=2 SV=1	O	Posttranslational modification, protein turnover, chaperones	PREDICTED: cathepsin L1-like [Aethina tumida]	biological process: metabolic process (GO:0008152);; molecular function: catalytic activity (GO:0003824)
gene-LOC109603772	LOC109603772	15.5769	788	15.1084	713	10.287	525	9.55223	453	5.807	291	3.60999	172	0.0010195	-1.10179	down	[E]	Amino acid transport and metabolism	Biological Process: sodium ion transport (GO:0006814);; Molecular Function: symporter activity (GO:0015293);; Cellular Component: integral component of membrane (GO:0016021);;	K14388|1.7e-173|tca:657482|K14388 solute carrier family 5 (sodium-coupled monocarboxylate transporter), member 8/12 | (RefSeq) sodium-coupled monocarboxylate transporter 2	--	[P]	Inorganic ion transport and metabolism	Sodium:solute symporter family	Putative sodium-dependent multivitamin transporter OS=Drosophila melanogaster OX=7227 GN=CG32669 PE=2 SV=1	P	Inorganic ion transport and metabolism	PREDICTED: sodium-coupled monocarboxylate transporter 1-like [Aethina tumida]	biological process: localization (GO:0051179);; molecular function: transporter activity (GO:0005215);; cellular component: membrane (GO:0016020);; cellular component: membrane part (GO:0044425)
gene-LOC109597106	LOC109597106	16.472	1590	13.5857	1224	14.872	1448	13.8672	1255	7.09788	679	8.41012	763	0.00931643	-0.614783	down	--	--	--	--	--	--	--	--	--	--	--	--	--
gene-LOC109593913	LOC109593913	19.933	502	24.1077	567	33.3129	845	14.2356	336	15.6595	391	14.3865	340	0.00185833	-0.817284	down	--	--	--	--	--	--	--	Leucine rich repeat	--	--	--	PREDICTED: uncharacterized protein LOC109593913 [Aethina tumida]	--
Aethina_tumida_newGene_1031	--	61.7048	731	63.4645	702	72.9414	871	30.2374	336	24.577	289	17.8547	199	3.47E-08	-1.44806	down	--	--	Molecular Function: serine-type endopeptidase inhibitor activity (GO:0004867);;	--	--	--	--	Kunitz/Bovine pancreatic trypsin inhibitor domain	--	--	--	--	biological process: biological regulation (GO:0065007);; molecular function: molecular function regulator (GO:0098772)
Aethina_tumida_newGene_3313	--	108.001	3436	98.4863	2925	113.427	3639	20.9052	624	50.2371	1584	51.7291	1546	1.18E-07	-1.3941	down	--	--	Molecular Function: protein binding (GO:0005515);;	--	--	--	--	Leucine rich repeat	--	T	Signal transduction mechanisms	PREDICTED: leucine-rich repeat-containing protein 15-like [Aethina tumida]	molecular function: binding (GO:0005488)
Aethina_tumida_newGene_3227	--	3.86975	236	2.4196	157	2.1638	151	0.743555	39	1.24268	75	1.56068	89	0.000878983	-1.39179	down	--	--	Cellular Component: Golgi membrane (GO:0000139);; Biological Process: protein glycosylation (GO:0006486);; Molecular Function: galactosyltransferase activity (GO:0008378);; Cellular Component: membrane (GO:0016020);; Cellular Component: integral component of membrane (GO:0016021);; Molecular Function: transferase activity, transferring glycosyl groups (GO:0016757);;	K00719|1.3e-50|nvl:108559940|K00719 galactosylgalactosylglucosylceramide beta-D-acetylgalactosaminyltransferase [EC:2.4.1.79] | (RefSeq) beta-1,3-galactosyltransferase 5 isoform X1	Glycosphingolipid biosynthesis - lacto and neolacto series (ko00601);; Glycosphingolipid biosynthesis - globo and isoglobo series (ko00603)	[G]	Carbohydrate transport and metabolism	Galactosyltransferase	--	G	Carbohydrate transport and metabolism	PREDICTED: beta-1,3-galactosyltransferase 5-like [Aethina tumida]	cellular component: cell (GO:0005623);; cellular component: membrane (GO:0016020);; cellular component: organelle (GO:0043226);; cellular component: organelle part (GO:0044422);; cellular component: cell part (GO:0044464);; biological process: metabolic process (GO:0008152);; biological process: cellular process (GO:0009987);; biological process: single-organism process (GO:0044699);; molecular f…
gene-LOC109608346	LOC109608346	237.111	9298	185.614	6794	173.057	6843	157.32	5783	58.5185	2275	95.3412	3512	0.000593449	-0.936779	down	[Q]	Secondary metabolites biosynthesis, transport and catabolism	Molecular Function: triglyceride lipase activity (GO:0004806);; Cellular Component: extracellular region (GO:0005576);; Biological Process: lipid metabolic process (GO:0006629);; Molecular Function: phosphatidylcholine 1-acylhydrolase activity (GO:0008970);;	K19404|3.5e-78|dpa:109533831|K19404 phosphatidic acid-selective phospholipase A1 [EC:3.1.1.-] | (RefSeq) pancreatic triacylglycerol lipase-like	--	--	--	Lipase	Phospholipase A1 OS=Vespula maculifrons OX=7453 PE=1 SV=1	O	Posttranslational modification, protein turnover, chaperones	PREDICTED: pancreatic triacylglycerol lipase-like [Aethina tumida]	molecular function: catalytic activity (GO:0003824);; cellular component: extracellular region (GO:0005576);; biological process: metabolic process (GO:0008152);; biological process: single-organism process (GO:0044699)
gene-LOC109600314	LOC109600314	2.19774	100	2.62343	112	3.02403	139	1.11921	48	0.930741	42	0.300672	13	0.000546473	-1.73073	down	--	--	Biological Process: negative regulation of transcription from RNA polymerase II promoter (GO:0000122);; Molecular Function: transcription regulatory region sequence-specific DNA binding (GO:0000976);; Molecular Function: RNA polymerase II regulatory region sequence-specific DNA binding (GO:0000977);; Molecular Function: RNA polymerase II transcription factor activity, sequence-specific DNA bindin…	K05706|3.8e-57|tca:654928|K05706 snail 2 | (RefSeq) Esg; escargot	--	[K]	Transcription	Zinc finger, C2H2 type	Escargot/snail protein homolog (Fragment) OS=Apis mellifera OX=7460 PE=3 SV=1	K	Transcription	PREDICTED: protein escargot-like [Aethina tumida]	biological process: biological regulation (GO:0065007);; molecular function: binding (GO:0005488);; molecular function: nucleic acid binding transcription factor activity (GO:0001071);; biological process: multicellular organismal process (GO:0032501);; biological process: developmental process (GO:0032502);; biological process: single-organism process (GO:0044699);; biological process: cellular …
Aethina_tumida_newGene_768	--	0.643098	66	0.8565	82	0.625857	65	1.53434	147	1.39702	142	1.44885	139	0.00641324	1.03131	up	--	--	--	--	--	--	--	--	--	--	--	--	--
gene-LOC109597022	LOC109597022	57.9469	3381	62.7638	3419	74.9468	4410	37.1876	2034	41.6492	2409	42.5953	2335	1.38E-05	-0.699392	down	[T]	Signal transduction mechanisms	Molecular Function: transaminase activity (GO:0008483);; Molecular Function: pyridoxal phosphate binding (GO:0030170);;	K14286|2.1e-214|tca:656564|K14286 ethanolamine-phosphate phospho-lyase [EC:4.2.3.2] | (RefSeq) alanine--glyoxylate aminotransferase 2-like	Glycerophospholipid metabolism (ko00564)	[R]	General function prediction only	Aminotransferase class-III	Alanine--glyoxylate aminotransferase 2-like OS=Drosophila melanogaster OX=7227 GN=CG8745 PE=2 SV=2	E	Amino acid transport and metabolism	PREDICTED: alanine--glyoxylate aminotransferase 2-like [Aethina tumida]	molecular function: catalytic activity (GO:0003824);; molecular function: binding (GO:0005488)
Aethina_tumida_newGene_3584	--	3.94558	417	3.50808	346	3.72618	397	5.37266	532	7.24025	758	9.68984	961	6.57E-05	0.982369	up	--	--	--	--	--	--	--	--	--	--	--	uncharacterized protein LOC111505563 [Leptinotarsa decemlineata]	--
gene-LOC109594797	LOC109594797	8.67304	353	7.30839	278	3.16023	130	2.5709	98	2.88357	117	2.84814	109	0.00321728	-1.19807	down	[G]	Carbohydrate transport and metabolism	Molecular Function: alpha-galactosidase activity (GO:0004557);; Cellular Component: cytoplasm (GO:0005737);; Biological Process: oligosaccharide metabolic process (GO:0009311);; Biological Process: glycoside catabolic process (GO:0016139);; Biological Process: glycosylceramide catabolic process (GO:0046477);;	K01204|1.1e-133|tca:662129|K01204 alpha-N-acetylgalactosaminidase [EC:3.2.1.49] | (RefSeq) alpha-N-acetylgalactosaminidase	Glycosphingolipid biosynthesis - globo and isoglobo series (ko00603);; Lysosome (ko04142)	[G]	Carbohydrate transport and metabolism	Alpha galactosidase A	Probable alpha-galactosidase OS=Dictyostelium discoideum OX=44689 GN=melA PE=3 SV=1	G	Carbohydrate transport and metabolism	PREDICTED: alpha-N-acetylgalactosaminidase-like [Aethina tumida]	molecular function: catalytic activity (GO:0003824);; cellular component: cell (GO:0005623);; cellular component: cell part (GO:0044464);; biological process: metabolic process (GO:0008152);; biological process: single-organism process (GO:0044699);; biological process: cellular process (GO:0009987)
Aethina_tumida_newGene_1254	--	26.1648	567	16.1661	327	19.9564	436	4.57498	93	5.47338	118	9.00577	184	7.08E-07	-1.71589	down	--	--	Cellular Component: extracellular region (GO:0005576);; Biological Process: chitin metabolic process (GO:0006030);; Molecular Function: chitin binding (GO:0008061);;	--	--	--	--	Chitin binding Peritrophin-A domain	--	S	Function unknown	PREDICTED: chondroitin proteoglycan 2-like, partial [Aethina tumida]	cellular component: extracellular region (GO:0005576);; biological process: metabolic process (GO:0008152);; molecular function: binding (GO:0005488)
gene-LOC109601377	LOC109601377	19.3857	1134	16.9855	928	9.27081	547	7.98647	438	10.541	611	9.6054	528	0.00695723	-0.696614	down	--	--	Cellular Component: integral component of membrane (GO:0016021);;	K19404|7.3e-83|cfo:105255861|K19404 phosphatidic acid-selective phospholipase A1 [EC:3.1.1.-] | (RefSeq) uncharacterized protein LOC105255861 isoform X1	--	--	--	Low-density lipoprotein receptor domain class A	--	S	Function unknown	PREDICTED: uncharacterized protein LOC109601377 [Aethina tumida]	cellular component: membrane (GO:0016020);; cellular component: membrane part (GO:0044425)
gene-LOC109607454	LOC109607454	0.045289	9	0	0	0.022241	5	1.57775	272	1.17886	215	1.23014	213	1.60E-23	5.65613	up	--	--	Biological Process: eye development (GO:0001654);; Biological Process: establishment of planar polarity (GO:0001736);; Biological Process: morphogenesis of a polarized epithelium (GO:0001738);; Biological Process: compound eye morphogenesis (GO:0001745);; Biological Process: morphogenesis of an epithelium (GO:0002009);; Molecular Function: molecular_function (GO:0003674);; Molecular Function: bin…	--	--	[O]	Posttranslational modification, protein turnover, chaperones	--	--	O	Posttranslational modification, protein turnover, chaperones	PREDICTED: LOW QUALITY PROTEIN: uncharacterized protein LOC109607454 [Aethina tumida]	biological process: multicellular organismal process (GO:0032501);; biological process: developmental process (GO:0032502);; biological process: single-organism process (GO:0044699);; molecular function: binding (GO:0005488);; biological process: cellular process (GO:0009987);; biological process: biological regulation (GO:0065007)
gene-LOC109603235	LOC109603235	4.4277	451	4.07471	388	5.94869	611	6.17151	589	17.4076	1756	11.6255	1112	4.99E-05	1.27124	up	[QV]	Secondary metabolites biosynthesis, transport and catabolism;; Defense mechanisms	Molecular Function: iron ion binding (GO:0005506);; Cellular Component: integral component of membrane (GO:0016021);; Molecular Function: oxidoreductase activity, acting on paired donors, with incorporation or reduction of molecular oxygen (GO:0016705);; Molecular Function: heme binding (GO:0020037);; Biological Process: oxidation-reduction process (GO:0055114);;	K14999|2.4e-257|tca:658247|K14999 cytochrome P450 family 6 [EC:1.14.-.-] | (RefSeq) CYP6BR2, CYP6BR3; uncharacterized LOC658247	--	[Q]	Secondary metabolites biosynthesis, transport and catabolism	Cytochrome P450	Probable cytochrome P450 6a13 OS=Drosophila melanogaster OX=7227 GN=Cyp6a13 PE=2 SV=1	Q	Secondary metabolites biosynthesis, transport and catabolism	PREDICTED: LOW QUALITY PROTEIN: uncharacterized protein LOC109603235 [Aethina tumida]	molecular function: binding (GO:0005488);; cellular component: membrane (GO:0016020);; cellular component: membrane part (GO:0044425);; biological process: metabolic process (GO:0008152);; biological process: single-organism process (GO:0044699);; molecular function: catalytic activity (GO:0003824)
gene-LOC109600006	LOC109600006	215.994	6196	175.309	4695	176.971	5119	146.016	3927	60.7764	1728	76.6972	2067	0.000115072	-1.00229	down	[O]	Posttranslational modification, protein turnover, chaperones	Molecular Function: serine-type endopeptidase activity (GO:0004252);;	K08664|1.1e-81|tca:660544|K08664 prostasin [EC:3.4.21.-] | (RefSeq) Ctlp-6a, P155; chymotrypsin-like proteinase 6A precursor	--	[E]	Amino acid transport and metabolism	Trypsin	Trypsin-1 OS=Astacus astacus OX=6715 PE=1 SV=1	O	Posttranslational modification, protein turnover, chaperones	PREDICTED: trypsin-1-like [Aethina tumida]	biological process: metabolic process (GO:0008152);; molecular function: catalytic activity (GO:0003824)
gene-LOC109602931	LOC109602931	6.25342	294	7.21451	316	7.07609	335	2.43745	108	3.61022	168	3.15446	139	0.000353261	-1.16443	down	[G]	Carbohydrate transport and metabolism	Cellular Component: integral component of membrane (GO:0016021);; Molecular Function: transmembrane transporter activity (GO:0022857);;	K14258|1.2e-65|mdl:103579743|K14258 facilitated trehalose transporter | (RefSeq) facilitated trehalose transporter Tret1	--	[R]	General function prediction only	Sugar (and other) transporter	Facilitated trehalose transporter Tret1 OS=Culex quinquefasciatus OX=7176 GN=Tret1 PE=3 SV=1	P	Inorganic ion transport and metabolism	PREDICTED: LOW QUALITY PROTEIN: facilitated trehalose transporter Tret1-like [Aethina tumida]	cellular component: membrane (GO:0016020);; cellular component: membrane part (GO:0044425);; biological process: localization (GO:0051179);; molecular function: transporter activity (GO:0005215)
Aethina_tumida_newGene_2765	--	9.37543	313	8.10354	264	4.49665	153	3.20229	108	1.88807	64	2.5396	81	0.000252289	-1.48693	down	--	--	--	K06560|2.9e-06|sko:100372748|K06560 mannose receptor, C type | (RefSeq) uncharacterized LOC100372748	Phagosome (ko04145)	--	--	Farnesoic acid 0-methyl transferase	--	S	Function unknown	uncharacterized protein LOC113218205 [Frankliniella occidentalis]	--
gene-LOC109607928	LOC109607928	2.40531	83	1.65204	54	1.50775	53	5.15844	167	5.5918	191	5.2229	169	7.53E-05	1.50647	up	--	--	--	--	--	--	--	Leucine-rich repeat	--	A	RNA processing and modification	PREDICTED: uncharacterized protein LOC109607928 [Aethina tumida]	--
Aethina_tumida_newGene_812	--	0.123317	12	0.346614	29	0.257412	24	13.3209	1117	0.261244	24	0.620142	53	7.39E-05	4.25242	up	--	--	--	--	--	--	--	--	--	--	--	PREDICTED: neurofilament heavy polypeptide [Tribolium castaneum]	--
gene-LOC109599235	LOC109599235	46.4407	1543	39.5774	1228	41.4688	1390	28.284	881	25.8392	851	28.7519	898	0.000235923	-0.627462	down	[G]	Carbohydrate transport and metabolism	Molecular Function: gluconolactonase activity (GO:0004341);; Molecular Function: calcium ion binding (GO:0005509);; Biological Process: L-ascorbic acid biosynthetic process (GO:0019853);;	K01053|1.3e-121|tca:656019|K01053 gluconolactonase [EC:3.1.1.17] | (RefSeq) uncharacterized LOC656019	Pentose phosphate pathway (ko00030);; Ascorbate and aldarate metabolism (ko00053);; Carbon metabolism (ko01200)	[PT]	Inorganic ion transport and metabolism;; Signal transduction mechanisms	SMP-30/Gluconolactonase/LRE-like region	--	--	--	PREDICTED: regucalcin-like [Aethina tumida]	molecular function: catalytic activity (GO:0003824);; molecular function: binding (GO:0005488);; biological process: metabolic process (GO:0008152);; biological process: cellular process (GO:0009987);; biological process: single-organism process (GO:0044699)
gene-LOC109603357	LOC109603357	67.7461	1613	59.7341	1328	70.3358	1689	35.7441	798	45.8613	1083	40.3624	903	5.99E-05	-0.704507	down	--	--	--	K18180|1.7e-29|dqu:106746160|K18180 cytochrome c oxidase assembly factor 7 | (RefSeq) uncharacterized protein LOC106746160	--	[O]	Posttranslational modification, protein turnover, chaperones	Gamma interferon inducible lysosomal thiol reductase (GILT)	GILT-like protein 1 OS=Drosophila melanogaster OX=7227 GN=GILT1 PE=1 SV=1	O	Posttranslational modification, protein turnover, chaperones	PREDICTED: gamma-interferon-inducible lysosomal thiol reductase-like [Aethina tumida]	--
gene-LOC109600365	LOC109600365	3.15855	458	3.53402	479	2.52605	370	1.07861	147	2.18555	315	1.82511	249	0.00713409	-0.860019	down	[F]	Nucleotide transport and metabolism	Molecular Function: iron ion binding (GO:0005506);; Molecular Function: electron carrier activity (GO:0009055);; Molecular Function: 2 iron, 2 sulfur cluster binding (GO:0051537);; Molecular Function: FAD binding (GO:0071949);;	K00106|0.0e+00|tca:656938|K00106 xanthine dehydrogenase/oxidase [EC:1.17.1.4 1.17.3.2] | (RefSeq) indole-3-acetaldehyde oxidase	Purine metabolism (ko00230);; Caffeine metabolism (ko00232);; Drug metabolism - other enzymes (ko00983);; Peroxisome (ko04146)	[F]	Nucleotide transport and metabolism	Molybdopterin-binding domain of aldehyde dehydrogenase	Xanthine dehydrogenase OS=Dictyostelium discoideum OX=44689 GN=xdh PE=3 SV=1	F	Nucleotide transport and metabolism	PREDICTED: LOW QUALITY PROTEIN: xanthine dehydrogenase-like [Aethina tumida]	molecular function: binding (GO:0005488);; molecular function: electron carrier activity (GO:0009055)
Aethina_tumida_newGene_1783	--	3.89967	83	4.29537	85	1.83798	40	1.48558	31	0.452439	10	0.362494	8	0.000516139	-2.03121	down	--	--	--	--	--	--	--	--	--	--	--	--	--
gene-LOC109594173	LOC109594173	7.38146	180	6.50679	148	4.44711	110	2.84129	65	1.57925	39	0.659183	16	0.000333757	-1.81772	down	--	--	Cellular Component: integral component of membrane (GO:0016021);; Molecular Function: carbohydrate binding (GO:0030246);;	K17988|1.6e-28|tca:100141852|K17988 tectonin beta-propeller repeat-containing protein 1 | (RefSeq) tectonin beta-propeller repeat-containing protein	--	--	--	Galactoside-binding lectin	--	W	Extracellular structures	PREDICTED: galectin-7-like [Aethina tumida]	cellular component: membrane (GO:0016020);; cellular component: membrane part (GO:0044425);; molecular function: binding (GO:0005488)
gene-LOC109602538	LOC109602538	22.0563	1285	25.315	1377	25.9391	1524	14.8239	810	17.1077	988	14.4703	792	0.000229641	-0.666695	down	[G]	Carbohydrate transport and metabolism	Biological Process: carbohydrate metabolic process (GO:0005975);; Molecular Function: kinase activity (GO:0016301);; Molecular Function: phosphotransferase activity, alcohol group as acceptor (GO:0016773);;	K10696|2.1e-162|dpl:KGM_212094|K10696 E3 ubiquitin-protein ligase BRE1 [EC:2.3.2.27] | (RefSeq) hypothetical protein	--	[G]	Carbohydrate transport and metabolism	FGGY family of carbohydrate kinases, C-terminal domain	--	G	Carbohydrate transport and metabolism	PREDICTED: FGGY carbohydrate kinase domain-containing protein [Aethina tumida]	biological process: metabolic process (GO:0008152);; molecular function: catalytic activity (GO:0003824)
gene-LOC109603044	LOC109603044	11.2855	1333	10.3668	1143	9.54159	1136	8.45661	936	4.99643	585	6.97821	774	0.00354594	-0.615352	down	[V]	Defense mechanisms	Molecular Function: ATP binding (GO:0005524);; Molecular Function: xenobiotic-transporting ATPase activity (GO:0008559);; Cellular Component: integral component of membrane (GO:0016021);; Molecular Function: ATPase activity (GO:0016887);; Molecular Function: ATPase activity, coupled to transmembrane movement of substances (GO:0042626);; Biological Process: xenobiotic transport (GO:0042908);; Biol…	K05673|8.9e-280|tca:660296|K05673 ATP-binding cassette, subfamily C (CFTR/MRP), member 4 | (RefSeq) multidrug resistance-associated protein 4	ABC transporters (ko02010)	[Q]	Secondary metabolites biosynthesis, transport and catabolism	ABC transporter	Probable multidrug resistance-associated protein lethal(2)03659 OS=Drosophila melanogaster OX=7227 GN=l(2)03659 PE=2 SV=4	Q	Secondary metabolites biosynthesis, transport and catabolism	PREDICTED: probable multidrug resistance-associated protein lethal(2)03659 [Aethina tumida]	molecular function: binding (GO:0005488);; biological process: single-organism process (GO:0044699);; biological process: response to stimulus (GO:0050896);; biological process: localization (GO:0051179);; molecular function: catalytic activity (GO:0003824);; molecular function: transporter activity (GO:0005215);; cellular component: membrane (GO:0016020);; cellular component: membrane part (GO:0…
gene-LOC109598861	LOC109598861	92.9942	2671	75.5682	2026	65.2928	1891	57.7637	1556	24.5481	699	25.1847	680	0.000105119	-1.11535	down	--	--	Cellular Component: integral component of membrane (GO:0016021);;	--	--	--	--	Low-density lipoprotein receptor domain class A	--	T	Signal transduction mechanisms	PREDICTED: very low-density lipoprotein receptor-like [Aethina tumida]	cellular component: membrane (GO:0016020);; cellular component: membrane part (GO:0044425)
gene-LOC109600960	LOC109600960	13.8294	646	9.32291	406	13.847	652	7.45073	326	7.33274	339	5.22607	229	0.0014976	-0.890351	down	--	--	Molecular Function: structural constituent of cuticle (GO:0042302);;	--	--	--	--	Insect cuticle protein	Protein lethal(3)malignant blood neoplasm 1 OS=Drosophila melanogaster OX=7227 GN=l(3)mbn PE=2 SV=2	S	Function unknown	PREDICTED: LOW QUALITY PROTEIN: protein lethal(3)malignant blood neoplasm 1 [Aethina tumida]	molecular function: structural molecule activity (GO:0005198)
gene-LOC109599913	LOC109599913	18.7182	2491	17.8935	2223	16.3883	2199	37.0732	4625	42.7415	5637	46.6786	5835	9.49E-17	1.24755	up	--	--	--	K18994|2.8e-68|ncc:104964479|K18994 pre-mRNA-splicing factor ATP-dependent RNA helicase DHX32 [EC:3.6.4.13] | (RefSeq) putative pre-mRNA-splicing factor ATP-dependent RNA helicase DHX32	--	--	--	--	--	S	Function unknown	PREDICTED: LOW QUALITY PROTEIN: erythroid differentiation-related factor 1 [Aethina tumida]	--
gene-LOC109598977	LOC109598977	0.149088	7	0.173307	8	0	0	3.73419	160	2.57737	117	2.48586	107	1.01E-14	4.67819	up	--	--	Molecular Function: olfactory receptor activity (GO:0004984);; Molecular Function: odorant binding (GO:0005549);; Cellular Component: plasma membrane (GO:0005886);; Biological Process: signal transduction (GO:0007165);; Biological Process: sensory perception of smell (GO:0007608);; Cellular Component: membrane (GO:0016020);; Cellular Component: integral component of membrane (GO:0016021);;	K22984|1.3e-06|bmor:100127032|K22984 odorant receptor | (RefSeq) Or-13, BmOr-13, Or13; olfactory receptor 13	--	--	--	7tm Odorant receptor	Odorant receptor 67b OS=Drosophila melanogaster OX=7227 GN=Or67b PE=2 SV=2	--	--	PREDICTED: odorant receptor 4-like [Aethina tumida]	biological process: cellular process (GO:0009987);; biological process: signaling (GO:0023052);; biological process: single-organism process (GO:0044699);; biological process: response to stimulus (GO:0050896);; biological process: biological regulation (GO:0065007);; molecular function: signal transducer activity (GO:0004871);; molecular function: molecular transducer activity (GO:0060089);; mol…
gene-LOC109608723	LOC109608723	24.3817	1420	27.024	1469	23.9578	1407	111.785	6100	104.12	6007	87.0765	4761	4.61E-33	2.00348	up	--	--	Molecular Function: protein binding (GO:0005515);;	K11426|4.9e-203|tca:654885|K11426 [histone H3]-lysine4/36 N-trimethyltransferase SMYD [EC:2.1.1.354 2.1.1.357] | (RefSeq) protein msta, isoform A	Lysine degradation (ko00310)	[B]	Chromatin structure and dynamics	SET domain	SET domain-containing protein SmydA-8, isoform A OS=Drosophila melanogaster OX=7227 GN=SmydA-8 PE=2 SV=3	B	Chromatin structure and dynamics	PREDICTED: LOW QUALITY PROTEIN: protein msta-like [Aethina tumida]	molecular function: binding (GO:0005488)
gene-LOC109600393	LOC109600393	1.00341	37	1.55139	54	1.514	57	0.269971	10	0.485594	18	0.43759	16	0.000545547	-1.72465	down	[G]	Carbohydrate transport and metabolism	Molecular Function: molecular_function (GO:0003674);; Molecular Function: catalytic activity (GO:0003824);; Molecular Function: hydrolase activity, hydrolyzing O-glycosyl compounds (GO:0004553);; Molecular Function: beta-mannosidase activity (GO:0004567);; Biological Process: carbohydrate metabolic process (GO:0005975);; Molecular Function: mannosidase activity (GO:0015923);; Molecular Function: …	K01192|4.4e-89|tca:663233|K01192 beta-mannosidase [EC:3.2.1.25] | (RefSeq) beta-mannosidase-like	Other glycan degradation (ko00511);; Lysosome (ko04142)	[G]	Carbohydrate transport and metabolism	--	--	G	Carbohydrate transport and metabolism	PREDICTED: beta-mannosidase-like [Aethina tumida]	molecular function: catalytic activity (GO:0003824);; biological process: metabolic process (GO:0008152)
gene-LOC109600136	LOC109600136	0.438583	19	0.348817	14	0.531614	23	4.42698	175	1.00556	42	1.58357	63	5.64E-05	2.37092	up	--	--	Biological Process: system process (GO:0003008);; Biological Process: sensory perception (GO:0007600);; Biological Process: biological_process (GO:0008150);; Biological Process: sensory perception of pain (GO:0019233);; Biological Process: multicellular organismal process (GO:0032501);; Biological Process: nervous system process (GO:0050877);;	--	--	--	--	--	--	S	Function unknown	PREDICTED: ciliogenesis-associated TTC17-interacting protein-like [Aethina tumida]	biological process: multicellular organismal process (GO:0032501)
gene-LOC109593986	LOC109593986	0.435497	34	0.733116	54	0.288976	23	346.209	25269	0.926849	72	0.586229	44	3.92E-06	7.90227	up	[E]	Amino acid transport and metabolism	Molecular Function: aminopeptidase activity (GO:0004177);; Cellular Component: cytoplasm (GO:0005737);; Molecular Function: metalloexopeptidase activity (GO:0008235);; Molecular Function: manganese ion binding (GO:0030145);;	K11142|7.7e-255|dpa:109543112|K11142 cytosol aminopeptidase [EC:3.4.11.1 3.4.11.5] | (RefSeq) cytosol aminopeptidase-like	Arginine and proline metabolism (ko00330);; Glutathione metabolism (ko00480)	[R]	General function prediction only	Cytosol aminopeptidase family, catalytic domain	Cytosol aminopeptidase OS=Dictyostelium discoideum OX=44689 GN=lap PE=1 SV=1	O	Posttranslational modification, protein turnover, chaperones	PREDICTED: cytosol aminopeptidase-like [Aethina tumida]	biological process: metabolic process (GO:0008152);; molecular function: catalytic activity (GO:0003824);; cellular component: cell (GO:0005623);; cellular component: cell part (GO:0044464);; molecular function: binding (GO:0005488)
Aethina_tumida_newGene_811	--	61.8793	458	42.6889	295	36.8469	275	25.2797	176	19.212	141	18.2728	127	0.000567201	-1.16682	down	--	--	--	--	--	--	--	--	--	--	--	--	--
Aethina_tumida_newGene_4007	--	166.054	1598	208.424	1872	78.1246	758	75.2912	679	49.5532	473	23.9985	217	3.27E-05	-1.59025	down	--	--	--	--	--	--	--	--	--	--	--	--	--
Aethina_tumida_newGene_4264	--	7.3655	428	3.90935	219	7.50243	434	2.30876	125	2.66868	158	2.50029	134	0.000126252	-1.33459	down	[I]	Lipid transport and metabolism	Molecular Function: hydrolase activity (GO:0016787);;	K03927|4.1e-43|dpa:109534174|K03927 carboxylesterase 2 [EC:3.1.1.1 3.1.1.84 3.1.1.56] | (RefSeq) uncharacterized protein LOC109534174	Drug metabolism - other enzymes (ko00983)	[R]	General function prediction only	Carboxylesterase family	Cholinesterase 1 (Fragment) OS=Branchiostoma lanceolatum OX=7740 GN=CHE1 PE=3 SV=1	L	Replication, recombination and repair	venom carboxylesterase-6-like [Anoplophora glabripennis]	molecular function: catalytic activity (GO:0003824)
Aethina_tumida_newGene_3060	--	2.34678	145	2.39646	136	2.8229	173	21.7979	1280	2.71635	181	2.79831	168	0.00219073	1.90859	up	--	--	--	--	--	--	--	--	--	--	--	--	--
gene-LOC109596422	LOC109596422	3.08964	70	2.81023	59	3.1425	72	1.66555	36	0.786308	18	1.07304	23	0.00381219	-1.33912	down	--	--	--	--	--	--	--	--	--	--	--	PREDICTED: acanthoscurrin-2-like [Aethina tumida]	--
gene-LOC109603295	LOC109603295	16.9459	789	16.4175	713	21.0683	988	49.0351	2138	59.4502	2741	50.7788	2219	7.06E-18	1.53944	up	[Q]	Secondary metabolites biosynthesis, transport and catabolism	Molecular Function: homogentisate 1,2-dioxygenase activity (GO:0004411);; Biological Process: L-phenylalanine catabolic process (GO:0006559);; Biological Process: tyrosine metabolic process (GO:0006570);;	K00451|1.2e-216|tca:662314|K00451 homogentisate 1,2-dioxygenase [EC:1.13.11.5] | (RefSeq) homogentisate 1,2-dioxygenase	Tyrosine metabolism (ko00350)	[E]	Amino acid transport and metabolism	homogentisate 1,2-dioxygenase	Homogentisate 1,2-dioxygenase OS=Drosophila melanogaster OX=7227 GN=hgo PE=2 SV=3	E	Amino acid transport and metabolism	PREDICTED: LOW QUALITY PROTEIN: homogentisate 1,2-dioxygenase [Aethina tumida]	biological process: metabolic process (GO:0008152);; biological process: single-organism process (GO:0044699);; molecular function: catalytic activity (GO:0003824);; biological process: cellular process (GO:0009987)
gene-LOC109596812	LOC109596812	0.608462	38	0.533233	31	0.26048	17	6.21957	363	0.629054	39	1.01094	60	0.000730065	2.48994	up	--	--	Biological Process: cilium movement (GO:0003341);; Cellular Component: cilium (GO:0005929);; Biological Process: axonemal dynein complex assembly (GO:0070286);;	--	--	--	--	--	--	--	--	PREDICTED: uncharacterized protein LOC109596812 [Aethina tumida]	biological process: cellular process (GO:0009987);; biological process: single-organism process (GO:0044699);; cellular component: cell (GO:0005623);; cellular component: organelle (GO:0043226);; cellular component: cell part (GO:0044464);; biological process: cellular component organization or biogenesis (GO:0071840)
gene-LOC109607414	LOC109607414	47.236	1394	45.6398	1257	45.9178	1366	74.2656	2054	79.8187	2334	81.1938	2250	3.33E-07	0.754099	up	--	--	Molecular Function: actin binding (GO:0003779);; Cellular Component: early endosome (GO:0005769);; Biological Process: superoxide metabolic process (GO:0006801);; Biological Process: metal ion transport (GO:0030001);; Biological Process: Arp2/3 complex-mediated actin nucleation (GO:0034314);; Molecular Function: alpha-tubulin binding (GO:0043014);; Molecular Function: metal ion binding (GO:004687…	K04569|8.4e-49|myd:102751738|K04569 copper chaperone for superoxide dismutase | (RefSeq) CCS; copper chaperone for superoxide dismutase	Amyotrophic lateral sclerosis (ko05014)	[P]	Inorganic ion transport and metabolism	Copper/zinc superoxide dismutase (SODC)	Extracellular superoxide dismutase [Cu-Zn] OS=Drosophila melanogaster OX=7227 GN=Sod3 PE=1 SV=1	P	Inorganic ion transport and metabolism	PREDICTED: copper chaperone for superoxide dismutase [Aethina tumida]	molecular function: binding (GO:0005488);; cellular component: cell (GO:0005623);; cellular component: organelle (GO:0043226);; cellular component: cell part (GO:0044464);; biological process: metabolic process (GO:0008152);; biological process: cellular process (GO:0009987);; biological process: localization (GO:0051179);; biological process: single-organism process (GO:0044699);; biological pro…
gene-LOC109603818	LOC109603818	0.310617	24	0.770148	55	0.394797	31	150.762	10774	0.398475	31	0.420452	31	2.62E-05	6.68073	up	--	--	--	--	--	--	--	--	--	--	--	PREDICTED: uncharacterized protein LOC109603818 [Aethina tumida]	--
gene-LOC109601914	LOC109601914	27.333	1549	24.7003	1307	25.6626	1467	48.0527	2553	44.7663	2515	44.5866	2374	6.80E-08	0.817105	up	--	--	Molecular Function: zinc ion binding (GO:0008270);;	K04506|1.0e-08|dsi:Dsimw501_GD14672|K04506 E3 ubiquitin-protein ligase SIAH1 [EC:2.3.2.27] | (RefSeq) Dsim_GD14672; uncharacterized protein	MAPK signaling pathway - fly (ko04013);; Ubiquitin mediated proteolysis (ko04120);; Wnt signaling pathway (ko04310)	[R]	General function prediction only	--	Cysteine and histidine-rich protein 1 homolog OS=Drosophila melanogaster OX=7227 GN=CG32486 PE=2 SV=2	O	Posttranslational modification, protein turnover, chaperones	PREDICTED: cysteine and histidine-rich protein 1 homolog [Aethina tumida]	molecular function: binding (GO:0005488)
Aethina_tumida_newGene_2391	--	1.70284	49	2.00265	63	1.41118	48	2.42523	76	3.39983	112	6.95528	177	0.0061561	1.20399	up	--	--	--	--	--	--	--	--	--	--	--	--	--
gene-LOC109609618	LOC109609618	26.1226	1946	19.5223	1358	12.7704	960	12.0658	843	8.64278	639	8.72703	611	5.79E-05	-0.983122	down	[G]	Carbohydrate transport and metabolism	Biological Process: carbohydrate metabolic process (GO:0005975);; Molecular Function: sedoheptulokinase activity (GO:0050277);;	--	--	[G]	Carbohydrate transport and metabolism	FGGY family of carbohydrate kinases, N-terminal domain	--	G	Carbohydrate transport and metabolism	PREDICTED: LOW QUALITY PROTEIN: sedoheptulokinase-like [Aethina tumida]	biological process: metabolic process (GO:0008152);; biological process: cellular process (GO:0009987);; molecular function: catalytic activity (GO:0003824)
gene-LOC109595029	LOC109595029	3.77606	256	3.47511	220	2.87911	197	1.56945	100	2.01167	136	1.57	100	0.00538304	-0.972018	down	[T]	Signal transduction mechanisms	Molecular Function: ATP binding (GO:0005524);; Cellular Component: integral component of membrane (GO:0016021);; Molecular Function: ATPase activity (GO:0016887);;	K14861|3.9e-229|tca:100141557|K14861 nucleolar pre-ribosomal-associated protein 1 | (RefSeq) uncharacterized LOC100141557	--	[Q]	Secondary metabolites biosynthesis, transport and catabolism	ABC transporter	Protein white OS=Anopheles gambiae OX=7165 GN=w PE=2 SV=1	Q	Secondary metabolites biosynthesis, transport and catabolism	PREDICTED: ATP-binding cassette sub-family G member 4-like [Aethina tumida]	molecular function: binding (GO:0005488);; cellular component: membrane (GO:0016020);; cellular component: membrane part (GO:0044425);; molecular function: catalytic activity (GO:0003824)
gene-LOC109605644	LOC109605644	44.368	1082	49.8927	1136	48.9245	1203	146.295	3344	235.741	5697	205.583	4708	4.12E-27	2.02738	up	--	--	Molecular Function: metal ion binding (GO:0046872);;	K09542|5.9e-58|tca:663240|K09542 crystallin, alpha B | (RefSeq) protein lethal(2)essential for life	Protein processing in endoplasmic reticulum (ko04141);; Longevity regulating pathway - multiple species (ko04213)	[O]	Posttranslational modification, protein turnover, chaperones	Hsp20/alpha crystallin family	Protein lethal(2)essential for life OS=Drosophila melanogaster OX=7227 GN=l(2)efl PE=1 SV=1	O	Posttranslational modification, protein turnover, chaperones	PREDICTED: protein lethal(2)essential for life-like [Aethina tumida]	molecular function: binding (GO:0005488)
gene-LOC109599964	LOC109599964	4.69196	135	4.67324	126	1.5164	44	1.77617	48	1.33077	38	0.962777	26	0.00577059	-1.40558	down	--	--	Cellular Component: lysosome (GO:0005764);; Biological Process: regulation of autophagy (GO:0010506);; Cellular Component: integral component of membrane (GO:0016021);;	K21956|1.9e-67|tca:100142569|K21956 DNA damage-regulated autophagy modulator protein 2 | (RefSeq) DNA damage-regulated autophagy modulator protein 2-like	--	[S]	Function unknown	Frag1/DRAM/Sfk1 family	--	S	Function unknown	PREDICTED: DNA damage-regulated autophagy modulator protein 2 [Aethina tumida]	cellular component: cell (GO:0005623);; cellular component: organelle (GO:0043226);; cellular component: cell part (GO:0044464);; biological process: biological regulation (GO:0065007);; cellular component: membrane (GO:0016020);; cellular component: membrane part (GO:0044425)
Aethina_tumida_newGene_3095	--	2.22322	198	2.33179	194	2.17734	196	4.35859	364	3.98729	352	3.44227	288	0.00758624	0.803086	up	--	--	Biological Process: reproduction (GO:0000003);; Biological Process: system process (GO:0003008);; Molecular Function: molecular_function (GO:0003674);; Molecular Function: transporter activity (GO:0005215);; Molecular Function: ion channel activity (GO:0005216);; Molecular Function: calcium activated cation channel activity (GO:0005227);; Molecular Function: cation channel activity (GO:0005261);;…	K04984|1.7e-14|ame:726423|K04984 transient receptor potential cation channel subfamily A member 1 | (RefSeq) transient receptor potential cation channel protein painless	--	--	--	Ankyrin repeats (3 copies)	--	S	Function unknown	transient receptor potential cation channel subfamily A member 1-like [Anoplophora glabripennis]	biological process: reproduction (GO:0000003);; biological process: multicellular organismal process (GO:0032501);; molecular function: transporter activity (GO:0005215);; biological process: localization (GO:0051179);; molecular function: binding (GO:0005488);; biological process: response to stimulus (GO:0050896);; biological process: behavior (GO:0007610);; biological process: reproductive pro…
gene-LOC109598257	LOC109598257	0.881549	49	0.835836	43	0.609826	34	0.263059	14	0.306044	17	0.40622	21	0.00911531	-1.24219	down	[QV]	Secondary metabolites biosynthesis, transport and catabolism;; Defense mechanisms	Molecular Function: monooxygenase activity (GO:0004497);; Molecular Function: iron ion binding (GO:0005506);; Molecular Function: oxidoreductase activity, acting on paired donors, with incorporation or reduction of molecular oxygen (GO:0016705);; Molecular Function: heme binding (GO:0020037);; Biological Process: oxidation-reduction process (GO:0055114);;	K15001|4.5e-101|dpa:109536518|K15001 cytochrome P450 family 4 [EC:1.14.-.-] | (RefSeq) cytochrome P450 4c3-like isoform X1	--	[QI]	Secondary metabolites biosynthesis, transport and catabolism;; Lipid transport and metabolism	Cytochrome P450	Probable cytochrome P450 4aa1 OS=Drosophila melanogaster OX=7227 GN=Cyp4aa1 PE=2 SV=2	--	--	PREDICTED: cytochrome P450 4c3-like [Aethina tumida]	biological process: metabolic process (GO:0008152);; biological process: single-organism process (GO:0044699);; molecular function: catalytic activity (GO:0003824);; molecular function: binding (GO:0005488)
gene-LOC109605007	LOC109605007	5.04086	921	5.42232	930	4.07577	759	3.44697	590	2.76541	504	2.01666	350	0.000708952	-0.819762	down	--	--	Biological Process: eye development (GO:0001654);; Biological Process: establishment of planar polarity (GO:0001736);; Biological Process: morphogenesis of a polarized epithelium (GO:0001738);; Biological Process: compound eye morphogenesis (GO:0001745);; Biological Process: morphogenesis of an epithelium (GO:0002009);; Molecular Function: molecular_function (GO:0003674);; Molecular Function: bin…	--	--	[O]	Posttranslational modification, protein turnover, chaperones	--	--	O	Posttranslational modification, protein turnover, chaperones	PREDICTED: uncharacterized protein LOC109605007 isoform X1 [Aethina tumida]	biological process: multicellular organismal process (GO:0032501);; biological process: developmental process (GO:0032502);; biological process: single-organism process (GO:0044699);; molecular function: binding (GO:0005488);; biological process: cellular process (GO:0009987);; biological process: biological regulation (GO:0065007)
gene-LOC109596072	LOC109596072	13.6612	1013	9.30112	644	9.12737	682	5.75586	400	7.61351	560	5.35276	373	0.00152935	-0.775114	down	[QV]	Secondary metabolites biosynthesis, transport and catabolism;; Defense mechanisms	Molecular Function: monooxygenase activity (GO:0004497);; Molecular Function: iron ion binding (GO:0005506);; Molecular Function: oxidoreductase activity, acting on paired donors, with incorporation or reduction of molecular oxygen (GO:0016705);; Molecular Function: heme binding (GO:0020037);; Biological Process: oxidation-reduction process (GO:0055114);;	K15005|2.1e-102|tca:100142088|K15005 cytochrome P450 family 28 [EC:1.14.-.-] | (RefSeq) cytochrome P450 6k1-like	--	[Q]	Secondary metabolites biosynthesis, transport and catabolism	Cytochrome P450	Probable cytochrome P450 28a5 OS=Drosophila melanogaster OX=7227 GN=Cyp28a5 PE=2 SV=1	Q	Secondary metabolites biosynthesis, transport and catabolism	PREDICTED: LOW QUALITY PROTEIN: probable cytochrome P450 28a5 [Aethina tumida]	biological process: metabolic process (GO:0008152);; biological process: single-organism process (GO:0044699);; molecular function: catalytic activity (GO:0003824);; molecular function: binding (GO:0005488)
gene-LOC109606246	LOC109606246	65.8061	1890	62.3023	1671	63.6233	1843	34.4117	927	22.2391	633	25.1377	679	1.69E-10	-1.23289	down	--	--	Cellular Component: nucleus (GO:0005634);; Cellular Component: cytoplasm (GO:0005737);; Biological Process: negative regulation of transcription, DNA-templated (GO:0045892);; Molecular Function: protein dimerization activity (GO:0046983);;	K17696|4.3e-56|nvl:108565427|K17696 DNA-binding protein inhibitor ID, other | (RefSeq) protein extra-macrochaetae	TGF-beta signaling pathway (ko04350)	--	--	Helix-loop-helix DNA-binding domain	Protein extra-macrochaetae OS=Drosophila melanogaster OX=7227 GN=emc PE=1 SV=2	K	Transcription	PREDICTED: protein extra-macrochaetae-like [Aethina tumida]	cellular component: cell (GO:0005623);; cellular component: organelle (GO:0043226);; cellular component: cell part (GO:0044464);; biological process: biological regulation (GO:0065007);; molecular function: binding (GO:0005488)
Aethina_tumida_newGene_3395	--	33.5751	2131	31.4367	1863	30.1992	1933	26.4143	1572	15.1184	951	17.5675	1048	0.000759507	-0.690233	down	--	--	--	--	--	--	--	--	--	--	--	--	--
gene-LOC109598118	LOC109598118	2.32057	59	2.21171	50	2.16192	54	15.3135	357	3.34469	85	2.44485	58	0.00562417	1.67671	up	--	--	--	--	--	--	--	--	--	--	--	PREDICTED: probable pathogenesis-related protein ARB_02861 isoform X1 [Aethina tumida]	--
gene-LOC109603616	LOC109603616	4.32818	137	1.42266	42	3.28228	105	7.53468	223	11.1373	348	12.1325	359	3.43E-05	1.75249	up	--	--	Cellular Component: integral component of membrane (GO:0016021);;	--	--	--	--	--	--	--	--	PREDICTED: uncharacterized protein LOC109594596 [Aethina tumida]	cellular component: membrane (GO:0016020);; cellular component: membrane part (GO:0044425)
Aethina_tumida_newGene_3351	--	8.11941	222	8.3636	214	3.32905	92	3.23599	83	3.08699	84	2.0164	52	0.00559337	-1.23575	down	--	--	--	--	--	--	--	--	--	--	--	unnamed protein product [Callosobruchus maculatus]	--
gene-LOC109604562	LOC109604562	43.4002	1701	49.3171	1804	35.4777	1401	22.7248	835	26.4428	1028	28.0057	1031	3.20E-05	-0.736989	down	--	--	Cellular Component: nucleus (GO:0005634);;	--	--	[S]	Function unknown	Domain of Unknown Function (DUF1907)	--	S	Function unknown	PREDICTED: ester hydrolase C11orf54 homolog [Aethina tumida]	cellular component: cell (GO:0005623);; cellular component: organelle (GO:0043226);; cellular component: cell part (GO:0044464)
gene-LOC109596606	LOC109596606	30.9476	1665	29.542	1483	31.4302	1705	44.7525	2256	48.6851	2595	50.7516	2564	1.94E-05	0.640929	up	--	--	Molecular Function: histone acetyltransferase activity (GO:0004402);; Biological Process: regulation of transcription, DNA-templated (GO:0006355);; Cellular Component: MSL complex (GO:0072487);;	K11308|3.8e-242|tca:656837|K11308 histone acetyltransferase MYST1 [EC:2.3.1.48] | (RefSeq) histone acetyltransferase KAT8	--	[B]	Chromatin structure and dynamics	MOZ/SAS family	Males-absent on the first protein OS=Drosophila melanogaster OX=7227 GN=mof PE=1 SV=1	B	Chromatin structure and dynamics	PREDICTED: histone acetyltransferase KAT8 [Aethina tumida]	molecular function: catalytic activity (GO:0003824);; biological process: biological regulation (GO:0065007);; cellular component: cell (GO:0005623);; cellular component: membrane-enclosed lumen (GO:0031974);; cellular component: macromolecular complex (GO:0032991);; cellular component: organelle (GO:0043226);; cellular component: organelle part (GO:0044422);; cellular component: cell part (GO:00…
gene-LOC109601625	LOC109601625	1.60669	288	1.27625	214	1.99951	361	4.28215	719	4.90248	870	5.10345	859	3.25E-10	1.53532	up	--	--	Molecular Function: lipid transporter activity (GO:0005319);; Cellular Component: cellular_component (GO:0005575);; Cellular Component: extracellular region (GO:0005576);; Biological Process: lipid transport (GO:0006869);;	--	--	--	--	Lipoprotein amino terminal region	Vitellogenin OS=Anthonomus grandis OX=7044 GN=VTG PE=3 SV=1	S	Function unknown	PREDICTED: LOW QUALITY PROTEIN: vitellogenin-like [Aethina tumida]	biological process: localization (GO:0051179);; molecular function: transporter activity (GO:0005215);; cellular component: extracellular region (GO:0005576);; biological process: single-organism process (GO:0044699)
gene-LOC109598847	LOC109598847	64.3919	2144	52.2905	1626	52.3823	1759	41.669	1301	39.6796	1310	26.5282	830	0.0011756	-0.646217	down	--	--	Cellular Component: extracellular region (GO:0005576);; Biological Process: chitin metabolic process (GO:0006030);; Molecular Function: chitin binding (GO:0008061);;	K01873|2.2e-26|tca:662504|K01873 valyl-tRNA synthetase [EC:6.1.1.9] | (RefSeq) Pmp5-a; peritrophic matrix protein 5-A	Aminoacyl-tRNA biosynthesis (ko00970)	--	--	Chitin binding Peritrophin-A domain	--	S	Function unknown	PREDICTED: probable chitinase 3 [Aethina tumida]	cellular component: extracellular region (GO:0005576);; biological process: metabolic process (GO:0008152);; molecular function: binding (GO:0005488)
gene-LOC109594679	LOC109594679	6.87909	312	7.08453	300	5.04966	231	3.08716	132	2.83585	128	3.69495	158	0.00284306	-0.98217	down	--	--	Biological Process: protein glycosylation (GO:0006486);; Molecular Function: fucosyltransferase activity (GO:0008417);; Cellular Component: integral component of membrane (GO:0016021);; Cellular Component: Golgi cisterna membrane (GO:0032580);;	K00753|5.4e-119|dpa:109544423|K00753 glycoprotein 3-alpha-L-fucosyltransferase [EC:2.4.1.214] | (RefSeq) alpha-(1,3)-fucosyltransferase 6-like isoform X1	Various types of N-glycan biosynthesis (ko00513)	[GE]	Carbohydrate transport and metabolism;; Amino acid transport and metabolism	Glycosyltransferase family 10 (fucosyltransferase) C-term	Glycoprotein 3-alpha-L-fucosyltransferase A OS=Drosophila melanogaster OX=7227 GN=FucTA PE=2 SV=2	G	Carbohydrate transport and metabolism	PREDICTED: glycoprotein 3-alpha-L-fucosyltransferase A-like [Aethina tumida]	biological process: metabolic process (GO:0008152);; biological process: cellular process (GO:0009987);; biological process: single-organism process (GO:0044699);; molecular function: catalytic activity (GO:0003824);; cellular component: membrane (GO:0016020);; cellular component: membrane part (GO:0044425);; cellular component: cell (GO:0005623);; cellular component: organelle (GO:0043226);; cel…
gene-LOC109600428	LOC109600428	0.758566	53	0.714473	47	0.892471	63	7.45356	488	0.802805	56	0.979771	65	0.00522101	1.96746	up	[L]	Replication, recombination and repair	Molecular Function: calcium ion binding (GO:0005509);; Biological Process: endocytic recycling (GO:0032456);;	K12483|1.6e-209|tca:664181|K12483 EH domain-containing protein 1 | (RefSeq) EH domain-containing protein 1	Endocytosis (ko04144)	[TU]	Signal transduction mechanisms;; Intracellular trafficking, secretion, and vesicular transport	Domain of unknown function (DUF5600)	--	P	Inorganic ion transport and metabolism	PREDICTED: EH domain-containing protein 1-like [Aethina tumida]	molecular function: binding (GO:0005488);; biological process: localization (GO:0051179)
gene-LOC109607077	LOC109607077	2.20233	79	2.3792	80	1.36888	50	5.32284	179	4.66013	166	4.21414	142	0.00131812	1.25028	up	--	--	Cellular Component: nucleus (GO:0005634);;	K09187|1.9e-14|nfu:107390885|K09187 [histone H3]-lysine4 N-trimethyltransferase MLL2 [EC:2.1.1.354] | (RefSeq) kmt2d; histone-lysine N-methyltransferase 2D isoform X1	Lysine degradation (ko00310)	[R]	General function prediction only	F/Y-rich N-terminus	--	S	Function unknown	PREDICTED: LOW QUALITY PROTEIN: transforming growth factor beta regulator 1-like [Aethina tumida]	cellular component: cell (GO:0005623);; cellular component: organelle (GO:0043226);; cellular component: cell part (GO:0044464)
gene-LOC109599065	LOC109599065	2.32315	118	2.89697	138	2.81976	145	1.30548	63	0.684648	35	0.91363	44	0.000466122	-1.46143	down	--	--	Biological Process: pathogenesis (GO:0009405);; Molecular Function: toxin activity (GO:0090729);;	--	--	--	--	delta endotoxin, N-terminal domain	--	--	--	PREDICTED: uncharacterized protein LOC109599065 [Aethina tumida]	biological process: multi-organism process (GO:0051704);; molecular function: toxin activity (GO:0090729)
gene-LOC109603443	LOC109603443	0.956501	24	0.806375	19	0.825539	21	1.58039	36	8.35908	201	2.33667	54	0.000325139	2.19266	up	--	--	Biological Process: multicellular organism development (GO:0007275);; Biological Process: sensory organ development (GO:0007423);; Biological Process: imaginal disc development (GO:0007444);; Biological Process: biological_process (GO:0008150);; Biological Process: tissue development (GO:0009888);; Cellular Component: integral component of membrane (GO:0016021);; Molecular Function: transferase a…	--	--	--	--	--	--	S	Function unknown	PREDICTED: uncharacterized protein LOC109603443 [Aethina tumida]	biological process: multicellular organismal process (GO:0032501);; biological process: developmental process (GO:0032502);; biological process: single-organism process (GO:0044699);; cellular component: membrane (GO:0016020);; cellular component: membrane part (GO:0044425);; molecular function: catalytic activity (GO:0003824)
gene-LOC109597461	LOC109597461	20.2594	650	19.7201	590	22.8341	738	12.2337	368	11.7963	375	11.0138	332	0.000199426	-0.847832	down	--	--	Biological Process: epithelial cell development (GO:0002064);; Biological Process: nematode larval development (GO:0002119);; Biological Process: larval development (GO:0002164);; Molecular Function: protein binding (GO:0005515);; Cellular Component: cellular_component (GO:0005575);; Cellular Component: cell (GO:0005623);; Biological Process: multicellular organism development (GO:0007275);; Biol…	K05404|1.2e-07|hgl:101705918|K05404 toll-like receptor 7 | (RefSeq) Tlr7; toll like receptor 7	Toll-like receptor signaling pathway (ko04620);; Measles (ko05162);; Influenza A (ko05164)	--	--	Leucine rich repeat	--	S	Function unknown	PREDICTED: leucine-rich repeat-containing protein 70-like [Aethina tumida]	biological process: cellular process (GO:0009987);; biological process: developmental process (GO:0032502);; biological process: single-organism process (GO:0044699);; biological process: multicellular organismal process (GO:0032501);; molecular function: binding (GO:0005488);; cellular component: cell (GO:0005623);; biological process: biological regulation (GO:0065007);; cellular component: cel…
gene-LOC109601702	LOC109601702	26.4311	976	21.2947	734	21.5178	802	9.75638	338	11.9713	439	11.3129	393	7.20E-07	-1.07026	down	--	--	--	--	--	--	--	Ecdysteroid kinase	--	--	--	PREDICTED: uncharacterized protein LOC109601702 [Aethina tumida]	--
gene-LOC109603061	LOC109603061	14.367	1148	14.3611	1069	9.13373	735	7.05397	535	7.92077	628	6.48295	493	0.000253859	-0.804273	down	--	--	Biological Process: regulation of cell cycle (GO:0051726);;	K09528|1.3e-23|cbr:CBG04113|K09528 DnaJ homolog subfamily C member 8 | (RefSeq) Hypothetical protein CBG04113	--	[D]	Cell cycle control, cell division, chromosome partitioning	Cyclin, N-terminal domain	--	D	Cell cycle control, cell division, chromosome partitioning	PREDICTED: CDK5 and ABL1 enzyme substrate 1-like isoform X1 [Aethina tumida]	biological process: biological regulation (GO:0065007)
gene-LOC109596496	LOC109596496	45.0806	1926	46.6166	1859	51.1578	2204	66.9238	2680	74.0351	3134	82.159	3296	4.63E-05	0.632178	up	--	--	Biological Process: microtubule cytoskeleton organization (GO:0000226);; Biological Process: organelle organization (GO:0006996);; Biological Process: cytoskeleton organization (GO:0007010);; Biological Process: microtubule-based process (GO:0007017);; Biological Process: cell cycle (GO:0007049);; Biological Process: centrosome cycle (GO:0007098);; Biological Process: multicellular organism devel…	K16730|9.4e-137|tca:655917|K16730 cysteine and histidine-rich domain-containing protein | (RefSeq) cysteine and histidine-rich domain-containing protein	--	[R]	General function prediction only	CHORD	Cysteine and histidine-rich domain-containing protein OS=Drosophila melanogaster OX=7227 GN=CHORD PE=1 SV=1	S	Function unknown	PREDICTED: cysteine and histidine-rich domain-containing protein [Aethina tumida]	biological process: cellular process (GO:0009987);; biological process: cellular component organization or biogenesis (GO:0071840);; biological process: single-organism process (GO:0044699);; biological process: multicellular organismal process (GO:0032501);; biological process: developmental process (GO:0032502);; biological process: biological regulation (GO:0065007)
gene-LOC109606935	LOC109606935	62.1511	2832	59.8872	2548	58.6083	2693	111.66	4770	108.811	4915	117.67	5037	6.35E-10	0.897633	up	--	--	Molecular Function: ATPase activator activity (GO:0001671);; Molecular Function: chaperone binding (GO:0051087);; Molecular Function: Hsp90 protein binding (GO:0051879);;	K04131|5.5e-113|obo:105277968|K04131 muscarinic acetylcholine receptor M3 | (RefSeq) LOW QUALITY PROTEIN: uncharacterized protein LOC105277968	Neuroactive ligand-receptor interaction (ko04080)	[S]	Function unknown	Activator of Hsp90 ATPase, N-terminal	Activator of 90 kDa heat shock protein ATPase homolog OS=Dictyostelium discoideum OX=44689 GN=ahsa PE=2 SV=1	O	Posttranslational modification, protein turnover, chaperones	PREDICTED: activator of 90 kDa heat shock protein ATPase homolog 1-like [Aethina tumida]	biological process: biological regulation (GO:0065007);; molecular function: molecular function regulator (GO:0098772);; molecular function: binding (GO:0005488)
Aethina_tumida_newGene_1803	--	0.854779	22	0.157986	4	0.417951	11	1.72812	41	2.21927	55	3.70305	87	4.93E-05	2.3392	up	--	--	--	--	--	--	--	--	--	--	--	--	--
gene-LOC109606587	LOC109606587	14.3583	593	14.1824	547	15.9507	665	9.23098	358	9.05627	371	11.1343	432	0.00936554	-0.607103	down	[S]	Function unknown	--	K07192|3.8e-132|tca:660777|K07192 flotillin | (RefSeq) flotillin-2	--	[UZ]	Intracellular trafficking, secretion, and vesicular transport;; Cytoskeleton	SPFH domain / Band 7 family	Flotillin-2 OS=Drosophila melanogaster OX=7227 GN=Flo2 PE=2 SV=3	--	--	PREDICTED: flotillin-2-like [Aethina tumida]	--
gene-LOC109597356	LOC109597356	1.35683	63	1.62095	70	1.24658	58	0.614635	27	0.468728	22	0.493667	22	0.00205244	-1.39323	down	--	--	--	--	--	--	--	--	--	--	--	PREDICTED: skin secretory protein xP2 [Aethina tumida]	--
gene-LOC109600774	LOC109600774	2.10758	200	2.51212	222	1.3775	132	7.47304	663	4.93812	464	1.69674	151	0.00627702	1.24506	up	--	--	Molecular Function: structural constituent of cuticle (GO:0042302);;	--	--	--	--	Insect allergen related repeat, nitrile-specifier detoxification	--	S	Function unknown	PREDICTED: uncharacterized protein LOC109600774 [Aethina tumida]	molecular function: structural molecule activity (GO:0005198)
gene-LOC109607654	LOC109607654	1.03549	61	0.817778	45	1.63637	97	9.7057	531	1.15793	67	1.879	103	0.0052047	1.85398	up	--	--	Biological Process: cilium or flagellum-dependent cell motility (GO:0001539);; Biological Process: cilium movement (GO:0003341);; Molecular Function: molecular_function (GO:0003674);; Molecular Function: binding (GO:0005488);; Molecular Function: protein binding (GO:0005515);; Cellular Component: cellular_component (GO:0005575);; Cellular Component: intracellular (GO:0005622);; Cellular Component…	K18631|2.6e-120|tca:661941|K18631 tektin-4 | (RefSeq) tektin-4	--	[Z]	Cytoskeleton	Tektin family	--	Z	Cytoskeleton	PREDICTED: tektin-4-like [Aethina tumida]	biological process: cellular process (GO:0009987);; biological process: locomotion (GO:0040011);; biological process: single-organism process (GO:0044699);; biological process: localization (GO:0051179);; molecular function: binding (GO:0005488);; cellular component: cell (GO:0005623);; cellular component: cell part (GO:0044464);; cellular component: organelle (GO:0043226);; cellular component: m…
gene-LOC109601630	LOC109601630	42.6499	2272	46.9032	2333	42.2322	2269	7.69513	385	10.1973	539	12.4113	621	1.50E-29	-2.13056	down	--	--	Molecular Function: cytokine activity (GO:0005125);; Cellular Component: extracellular space (GO:0005615);; Molecular Function: growth factor activity (GO:0008083);; Biological Process: positive regulation of pathway-restricted SMAD protein phosphorylation (GO:0010862);; Biological Process: BMP signaling pathway (GO:0030509);; Biological Process: SMAD protein signal transduction (GO:0060395);;	K04669|5.1e-150|tca:658911|K04669 TGF-beta receptor, other | (RefSeq) Alp23B, daw; dawdle	--	[T]	Signal transduction mechanisms	Transforming growth factor beta like domain	Inhibin beta chain OS=Drosophila melanogaster OX=7227 GN=Actbeta PE=2 SV=2	T	Signal transduction mechanisms	PREDICTED: LOW QUALITY PROTEIN: inhibin beta chain-like [Aethina tumida]	molecular function: binding (GO:0005488);; cellular component: extracellular region (GO:0005576);; cellular component: extracellular region part (GO:0044421);; biological process: biological regulation (GO:0065007);; biological process: cellular process (GO:0009987);; biological process: signaling (GO:0023052);; biological process: single-organism process (GO:0044699);; biological process: respon…
gene-LOC109598537	LOC109598537	100.283	7163	101.56	6772	94.1944	6784	77.3642	5180	34.8986	2471	39.1834	2629	0.00010407	-0.966947	down	[V]	Defense mechanisms	Molecular Function: ATP binding (GO:0005524);; Cellular Component: plasma membrane (GO:0005886);; Cellular Component: integral component of membrane (GO:0016021);; Molecular Function: ATPase activity (GO:0016887);; Molecular Function: ATPase activity, coupled to transmembrane movement of substances (GO:0042626);; Biological Process: transmembrane transport (GO:0055085);;	K05679|1.0e-244|tca:662294|K05679 ATP-binding cassette, subfamily G (WHITE), member 1 | (RefSeq) ATP-binding cassette sub-family G member 1	ABC transporters (ko02010)	[Q]	Secondary metabolites biosynthesis, transport and catabolism	ABC-2 type transporter	Protein white OS=Anopheles gambiae OX=7165 GN=w PE=2 SV=1	Q	Secondary metabolites biosynthesis, transport and catabolism	PREDICTED: LOW QUALITY PROTEIN: ATP-binding cassette sub-family G member 4-like [Aethina tumida]	molecular function: binding (GO:0005488);; cellular component: cell (GO:0005623);; cellular component: membrane (GO:0016020);; cellular component: cell part (GO:0044464);; cellular component: membrane part (GO:0044425);; molecular function: catalytic activity (GO:0003824);; biological process: localization (GO:0051179);; molecular function: transporter activity (GO:0005215)
gene-LOC109600482	LOC109600482	13.2149	982	13.4828	935	13.2607	993	10.4912	731	8.38487	618	7.60637	531	0.0033011	-0.595958	down	--	--	Molecular Function: transcription factor activity, sequence-specific DNA binding (GO:0003700);; Cellular Component: nucleus (GO:0005634);; Molecular Function: zinc ion binding (GO:0008270);; Molecular Function: sequence-specific DNA binding (GO:0043565);;	K09183|7.2e-104|tca:661909|K09183 GATA-binding protein 4 | (RefSeq) serpent, srp; transcription factor GATA-4	--	[K]	Transcription	GATA zinc finger	Transcription factor BCFI OS=Bombyx mori OX=7091 GN=GATA-B PE=2 SV=1	K	Transcription	PREDICTED: transcription factor GATA-4-like [Aethina tumida]	biological process: biological regulation (GO:0065007);; molecular function: nucleic acid binding transcription factor activity (GO:0001071);; cellular component: cell (GO:0005623);; cellular component: organelle (GO:0043226);; cellular component: cell part (GO:0044464);; molecular function: binding (GO:0005488)
gene-LOC109598907	LOC109598907	10.781	842	11.3467	827	9.97995	786	4.54526	333	7.89722	611	6.76314	496	0.00148211	-0.748159	down	--	--	Cellular Component: integral component of membrane (GO:0016021);;	--	--	--	--	PAN domain	--	S	Function unknown	PREDICTED: uncharacterized protein LOC109598907 [Aethina tumida]	cellular component: membrane (GO:0016020);; cellular component: membrane part (GO:0044425)
gene-LOC109601465	LOC109601465	3.11718	123	2.81885	104	2.78628	111	16.3021	599	4.43147	173	4.41621	163	0.00197195	1.52369	up	[T]	Signal transduction mechanisms	Molecular Function: protein kinase activity (GO:0004672);; Molecular Function: ATP binding (GO:0005524);;	K08811|6.3e-140|dpa:109545034|K08811 testis-specific serine kinase [EC:2.7.11.1] | (RefSeq) testis-specific serine/threonine-protein kinase 3	--	[T]	Signal transduction mechanisms	Protein kinase domain	Serine/threonine-protein kinase par-1 OS=Caenorhabditis briggsae OX=6238 GN=par-1 PE=3 SV=1	T	Signal transduction mechanisms	PREDICTED: testis-specific serine/threonine-protein kinase 3-like [Aethina tumida]	biological process: metabolic process (GO:0008152);; biological process: cellular process (GO:0009987);; molecular function: catalytic activity (GO:0003824);; molecular function: binding (GO:0005488)
Aethina_tumida_newGene_2940	--	71.642	2571	68.7332	2303	48.4782	1754	39.6527	1334	37.7586	1343	28.7509	969	1.62E-05	-0.828523	down	--	--	Molecular Function: structural constituent of cuticle (GO:0042302);;	--	--	--	--	Insect cuticle protein	Adult-specific rigid cuticular protein 12.6 OS=Araneus diadematus OX=45920 PE=1 SV=1	S	Function unknown	PREDICTED: global transcription regulator sge1 [Tribolium castaneum]	molecular function: structural molecule activity (GO:0005198)
gene-LOC109600157	LOC109600157	32.3706	1386	34.1787	1366	32.6379	1409	70.523	2831	88.8284	3769	85.5926	3442	2.03E-16	1.29631	up	--	--	Molecular Function: molecular_function (GO:0003674);; Molecular Function: enzyme inhibitor activity (GO:0004857);; Biological Process: biological_process (GO:0008150);; Molecular Function: enzyme regulator activity (GO:0030234);; Biological Process: negative regulation of catalytic activity (GO:0043086);; Biological Process: negative regulation of molecular function (GO:0044092);; Biological Proc…	K09562|4.4e-75|dpa:109546833|K09562 hsp70-interacting protein | (RefSeq) hsp70-binding protein 1-like	Protein processing in endoplasmic reticulum (ko04141)	[O]	Posttranslational modification, protein turnover, chaperones	Nucleotide exchange factor Fes1	--	O	Posttranslational modification, protein turnover, chaperones	PREDICTED: hsp70 nucleotide exchange factor FES1-like [Aethina tumida]	biological process: biological regulation (GO:0065007);; molecular function: molecular function regulator (GO:0098772)
gene-LOC109601545	LOC109601545	4.01907	446	3.17416	329	2.44855	274	1.9181	200	1.42838	158	1.37134	143	0.00177936	-1.02464	down	--	--	--	--	--	--	--	--	--	--	--	PREDICTED: basic proline-rich protein-like [Aethina tumida]	--
gene-LOC109600343	LOC109600343	108.086	3850	80.6301	2681	71.3834	2564	70.0609	2339	36.1818	1278	55.6152	1861	0.00218537	-0.685693	down	--	--	--	--	--	--	--	--	--	--	--	PREDICTED: collagen alpha-1(VIII) chain-like [Aethina tumida]	--
gene-LOC109608930	LOC109608930	198.301	6376	137.19	4118	79.3974	2574	77.2533	2329	93.2601	2972	71.6252	2163	0.00188526	-0.769929	down	--	--	--	--	--	--	--	--	--	--	--	PREDICTED: elastin-like [Aethina tumida]	--
gene-LOC109605509	LOC109605509	23.0922	598	20.7445	501	23.905	624	11.8665	288	10.3631	266	12.4453	303	7.75E-05	-0.973933	down	--	--	Cellular Component: integral component of membrane (GO:0016021);;	--	--	[W]	Extracellular structures	FAR-17a/AIG1-like protein	--	W	Extracellular structures	PREDICTED: androgen-dependent TFPI-regulating protein-like [Aethina tumida]	cellular component: membrane (GO:0016020);; cellular component: membrane part (GO:0044425)
gene-LOC109601626	LOC109601626	27.7246	3045	49.8863	5113	43.1112	4773	80.0247	8237	145.498	15833	168.887	17418	1.52E-10	1.69005	up	--	--	Molecular Function: lipid transporter activity (GO:0005319);; Cellular Component: cellular_component (GO:0005575);; Cellular Component: extracellular region (GO:0005576);; Biological Process: lipid transport (GO:0006869);;	--	--	--	--	Domain of unknown function (DUF1943)	Vitellogenin OS=Anthonomus grandis OX=7044 GN=VTG PE=3 SV=1	S	Function unknown	PREDICTED: LOW QUALITY PROTEIN: vitellogenin-like [Aethina tumida]	biological process: localization (GO:0051179);; molecular function: transporter activity (GO:0005215);; cellular component: extracellular region (GO:0005576);; biological process: single-organism process (GO:0044699)
Aethina_tumida_newGene_184	--	6.16245	374	5.7904	331	5.19258	321	3.43937	198	1.29846	79	2.23259	129	0.000615578	-1.29261	down	--	--	--	--	--	--	--	--	--	--	--	hypothetical protein LSTR_LSTR010008 [Laodelphax striatellus]	--
gene-LOC109599568	LOC109599568	1.85899	61	1.84058	56	1.47109	48	0.466366	15	0.814897	27	0.508532	16	0.00176652	-1.47659	down	--	--	Molecular Function: G-protein coupled receptor activity (GO:0004930);; Cellular Component: integral component of membrane (GO:0016021);;	--	--	--	--	--	--	--	--	PREDICTED: uncharacterized protein LOC109599568 [Aethina tumida]	biological process: cellular process (GO:0009987);; biological process: signaling (GO:0023052);; biological process: single-organism process (GO:0044699);; biological process: response to stimulus (GO:0050896);; biological process: biological regulation (GO:0065007);; molecular function: signal transducer activity (GO:0004871);; molecular function: molecular transducer activity (GO:0060089);; cel…
gene-LOC109605073	LOC109605073	138.634	2513	125.163	2118	96.0025	1755	53.6655	912	51.2727	922	15.0599	257	7.47E-06	-1.57125	down	--	--	Molecular Function: odorant binding (GO:0005549);;	--	--	--	--	PBP/GOBP family	--	--	--	PREDICTED: uncharacterized protein LOC109605073 [Aethina tumida]	molecular function: binding (GO:0005488)
gene-LOC109603415	LOC109603415	17.31	1237	15.9467	1064	13.545	976	19.7029	1320	35.5761	2519	32.952	2211	1.27E-05	0.907653	up	[P]	Inorganic ion transport and metabolism	Cellular Component: integral component of membrane (GO:0016021);; Molecular Function: transmembrane transporter activity (GO:0022857);;	K08190|1.6e-225|tca:657632|K08190 MFS transporter, MCT family, solute carrier family 16 (monocarboxylic acid transporters), member 14 | (RefSeq) monocarboxylate transporter 12-B	--	[G]	Carbohydrate transport and metabolism	Major Facilitator Superfamily	--	G	Carbohydrate transport and metabolism	PREDICTED: LOW QUALITY PROTEIN: monocarboxylate transporter 14-like [Aethina tumida]	cellular component: membrane (GO:0016020);; cellular component: membrane part (GO:0044425);; biological process: localization (GO:0051179);; molecular function: transporter activity (GO:0005215)
gene-LOC109602159	LOC109602159	1.94612	101	6.63634	322	3.92008	206	11.8585	577	7.97912	411	8.78798	429	0.00276089	1.18438	up	[G]	Carbohydrate transport and metabolism	Molecular Function: sugar:proton symporter activity (GO:0005351);; Cellular Component: integral component of plasma membrane (GO:0005887);; Biological Process: glucose import (GO:0046323);;	K06069|7.2e-93|mde:101887398|K06069 atypical protein kinase C iota type [EC:2.7.11.13] | (RefSeq) LOW QUALITY PROTEIN: uncharacterized protein LOC101887398	Endocytosis (ko04144);; Hippo signaling pathway - fly (ko04391)	[R]	General function prediction only	Sugar (and other) transporter	Facilitated trehalose transporter Tret1 OS=Bombyx mori OX=7091 GN=Tret1 PE=1 SV=1	U	Intracellular trafficking, secretion, and vesicular transport	PREDICTED: LOW QUALITY PROTEIN: facilitated trehalose transporter Tret1-like [Aethina tumida]	biological process: single-organism process (GO:0044699);; biological process: localization (GO:0051179);; molecular function: transporter activity (GO:0005215);; cellular component: cell (GO:0005623);; cellular component: membrane (GO:0016020);; cellular component: membrane part (GO:0044425);; cellular component: cell part (GO:0044464)
gene-LOC109602522	LOC109602522	47.6942	4434	52.7523	4578	68.4351	6414	110.848	9659	84.5451	7789	66.5642	5812	0.00330901	0.627226	up	[R]	General function prediction only	--	K19519|1.7e-280|tca:660148|K19519 transforming growth factor-beta-induced protein | (RefSeq) transforming growth factor-beta-induced protein ig-h3	--	[MW]	Cell wall/membrane/envelope biogenesis;; Extracellular structures	Fasciclin domain	--	--	--	PREDICTED: LOW QUALITY PROTEIN: transforming growth factor-beta-induced protein ig-h3 [Aethina tumida]	--
gene-LOC109601295	LOC109601295	16.9081	901	21.5052	1069	15.5987	838	8.6015	430	7.48764	396	8.22749	412	8.04E-08	-1.15479	down	--	--	Molecular Function: molecular_function (GO:0003674);; Molecular Function: structural molecule activity (GO:0005198);; Molecular Function: extracellular matrix structural constituent (GO:0005201);; Cellular Component: cellular_component (GO:0005575);; Cellular Component: extracellular region (GO:0005576);; Biological Process: multicellular organism development (GO:0007275);; Biological Process: mo…	K06237|2.7e-105|tca:659912|K06237 collagen type IV alpha | (RefSeq) collagen alpha-2(IV) chain	ECM-receptor interaction (ko04512)	--	--	--	--	W	Extracellular structures	PREDICTED: uncharacterized protein LOC109601295 [Aethina tumida]	molecular function: structural molecule activity (GO:0005198);; cellular component: extracellular region (GO:0005576);; biological process: multicellular organismal process (GO:0032501);; biological process: developmental process (GO:0032502);; biological process: single-organism process (GO:0044699);; cellular component: extracellular region part (GO:0044421)
gene-LOC109594052	LOC109594052	1.02728	68	1.352	83	1.27462	84	5.54399	340	1.63924	107	2.02206	125	0.00647305	1.32783	up	--	--	Biological Process: reproduction (GO:0000003);; Biological Process: microtubule cytoskeleton organization (GO:0000226);; Biological Process: microtubule bundle formation (GO:0001578);; Biological Process: system process (GO:0003008);; Biological Process: cilium movement (GO:0003341);; Molecular Function: molecular_function (GO:0003674);; Molecular Function: binding (GO:0005488);; Molecular Functi…	K11143|2.0e-222|dpa:109544252|K11143 dynein intermediate chain 2, axonemal | (RefSeq) dynein intermediate chain 2, axonemal	--	[Z]	Cytoskeleton	--	Dynein intermediate chain 3, ciliary OS=Heliocidaris crassispina OX=1043166 PE=2 SV=1	Z	Cytoskeleton	PREDICTED: dynein intermediate chain 3, ciliary [Aethina tumida]	biological process: reproduction (GO:0000003);; biological process: cellular process (GO:0009987);; biological process: cellular component organization or biogenesis (GO:0071840);; biological process: multicellular organismal process (GO:0032501);; biological process: single-organism process (GO:0044699);; molecular function: binding (GO:0005488);; cellular component: cell (GO:0005623);; cellular…
gene-LOC109596086	LOC109596086	297.711	5827	246.76	4509	248.377	4902	176.89	3246	153.421	2976	150.965	2776	2.79E-06	-0.723063	down	--	--	Molecular Function: structural constituent of cuticle (GO:0042302);;	K10385|1.3e-20|dpl:KGM_205914|K10385 loricrin | (RefSeq) cuticular protein RR-1 motif 8 precursor	--	--	--	Insect cuticle protein	Endocuticle structural glycoprotein SgAbd-4 OS=Schistocerca gregaria OX=7010 PE=1 SV=1	O	Posttranslational modification, protein turnover, chaperones	PREDICTED: LOW QUALITY PROTEIN: endocuticle structural glycoprotein SgAbd-4-like [Aethina tumida]	molecular function: structural molecule activity (GO:0005198)
gene-LOC109606806	LOC109606806	11.741	708	12.4008	698	11.0745	673	8.45971	478	4.71717	282	6.88099	390	0.00118593	-0.817701	down	--	--	Biological Process: morphogenesis of an epithelium (GO:0002009);; Biological Process: instar larval or pupal development (GO:0002165);; Molecular Function: molecular_function (GO:0003674);; Molecular Function: GTPase activator activity (GO:0005096);; Cellular Component: cytoplasm (GO:0005737);; Biological Process: cell communication (GO:0007154);; Biological Process: signal transduction (GO:00071…	K20315|5.3e-103|tca:663411|K20315 Rho GTPase-activating protein 21/23 | (RefSeq) rho GTPase-activating protein 21-B	--	[R]	General function prediction only	RhoGAP domain	GTPase-activating protein pac-1 OS=Caenorhabditis elegans OX=6239 GN=pac-1 PE=1 SV=4	T	Signal transduction mechanisms	PREDICTED: rho GTPase-activating protein 42-like [Aethina tumida]	biological process: developmental process (GO:0032502);; biological process: single-organism process (GO:0044699);; biological process: multicellular organismal process (GO:0032501);; biological process: biological regulation (GO:0065007);; molecular function: molecular function regulator (GO:0098772);; cellular component: cell (GO:0005623);; cellular component: cell part (GO:0044464);; biologica…
gene-LOC109599613	LOC109599613	4.92916	167	5.70409	180	4.36202	149	18.6969	592	20.1938	676	16.4712	523	6.38E-12	1.87868	up	--	--	Molecular Function: protein binding (GO:0005515);; Molecular Function: kinase activity (GO:0016301);;	--	--	--	--	WD domain, G-beta repeat	--	S	Function unknown	PREDICTED: F-box/WD repeat-containing protein pof1 [Aethina tumida]	molecular function: binding (GO:0005488);; molecular function: catalytic activity (GO:0003824)
Aethina_tumida_newGene_3182	--	18.1199	612	16.9719	531	16.3742	559	26.826	849	30.1935	999	26.5124	837	0.000299507	0.688144	up	--	--	Molecular Function: transcription factor activity, sequence-specific DNA binding (GO:0003700);;	--	--	--	--	--	--	--	--	unnamed protein product [Callosobruchus maculatus]	biological process: biological regulation (GO:0065007);; molecular function: nucleic acid binding transcription factor activity (GO:0001071)
gene-LOC109600260	LOC109600260	1.65035	32	1.73347	32	2.84674	56	1.66525	31	33.832	650	1.2924	24	0.00595236	2.55119	up	--	--	Cellular Component: extracellular space (GO:0005615);; Biological Process: humoral immune response (GO:0006959);; Biological Process: defense response to bacterium (GO:0042742);;	K20668|7.4e-12|dpa:109537395|K20668 defensin | (RefSeq) holotricin-1	Toll and Imd signaling pathway (ko04624)	--	--	Arthropod defensin	Defensin-2 OS=Stomoxys calcitrans OX=35570 GN=SMD2 PE=1 SV=1	--	--	PREDICTED: tenecin-1-like [Aethina tumida]	cellular component: extracellular region (GO:0005576);; cellular component: extracellular region part (GO:0044421);; biological process: immune system process (GO:0002376);; biological process: response to stimulus (GO:0050896);; biological process: multi-organism process (GO:0051704)
gene-LOC109596552	LOC109596552	215.521	25164	200.521	21855	182.382	21472	348.443	38137	334.698	38731	287.996	31584	8.45E-06	0.696519	up	[O]	Posttranslational modification, protein turnover, chaperones	Cellular Component: nucleus (GO:0005634);; Cellular Component: cytoplasm (GO:0005737);; Biological Process: protein ubiquitination (GO:0016567);; Biological Process: modification-dependent protein catabolic process (GO:0019941);; Molecular Function: protein tag (GO:0031386);; Molecular Function: ubiquitin protein ligase binding (GO:0031625);;	K08770|0.0e+00|aga:AgaP_AGAP001971|K08770 ubiquitin C | (RefSeq) AGAP001971-PA	Ubiquitin mediated proteolysis (ko04120);; Mitophagy - animal (ko04137)	[OR]	Posttranslational modification, protein turnover, chaperones;; General function prediction only	Ubiquitin family	Polyubiquitin-A OS=Caenorhabditis elegans OX=6239 GN=ubq-1 PE=3 SV=1	O	Posttranslational modification, protein turnover, chaperones	polyubiquitin-C [Halyomorpha halys]	cellular component: cell (GO:0005623);; cellular component: organelle (GO:0043226);; cellular component: cell part (GO:0044464);; biological process: metabolic process (GO:0008152);; biological process: cellular process (GO:0009987);; molecular function: protein tag (GO:0031386);; molecular function: binding (GO:0005488)
gene-LOC109596312	LOC109596312	10.6699	597	8.23869	431	8.52914	481	5.87577	309	3.55223	197	2.31294	122	0.000465907	-1.21668	down	[QV]	Secondary metabolites biosynthesis, transport and catabolism;; Defense mechanisms	Molecular Function: monooxygenase activity (GO:0004497);; Molecular Function: iron ion binding (GO:0005506);; Cellular Component: cellular_component (GO:0005575);; Cellular Component: intracellular (GO:0005622);; Cellular Component: cell (GO:0005623);; Cellular Component: cytoplasm (GO:0005737);; Cellular Component: endoplasmic reticulum (GO:0005783);; Cellular Component: endomembrane system (GO:…	K15001|2.0e-135|tca:660088|K15001 cytochrome P450 family 4 [EC:1.14.-.-] | (RefSeq) uncharacterized LOC660088	--	[QI]	Secondary metabolites biosynthesis, transport and catabolism;; Lipid transport and metabolism	Cytochrome P450	Cytochrome P450 4d2 OS=Drosophila melanogaster OX=7227 GN=Cyp4d2 PE=2 SV=2	Q	Secondary metabolites biosynthesis, transport and catabolism	PREDICTED: cytochrome P450 4d2-like [Aethina tumida]	biological process: metabolic process (GO:0008152);; biological process: single-organism process (GO:0044699);; molecular function: catalytic activity (GO:0003824);; molecular function: binding (GO:0005488);; cellular component: cell (GO:0005623);; cellular component: cell part (GO:0044464);; cellular component: organelle (GO:0043226);; cellular component: membrane (GO:0016020);; cellular compone…
gene-LOC109595145	LOC109595145	2.65694	114	2.17861	87	2.18693	94	0.875336	35	1.21264	52	0.276584	12	0.00239533	-1.53767	down	--	--	Molecular Function: G-protein coupled receptor activity (GO:0004930);; Cellular Component: integral component of membrane (GO:0016021);;	K08424|6.9e-99|dpa:109545705|K08424 glucose-dependent insulinotropic receptor | (RefSeq) glucose-dependent insulinotropic receptor-like	--	[R]	General function prediction only	7 transmembrane receptor (rhodopsin family)	Octopamine receptor beta-2R OS=Chilo suppressalis OX=168631 GN=OA2B2 PE=2 SV=1	T	Signal transduction mechanisms	PREDICTED: LOW QUALITY PROTEIN: glucose-dependent insulinotropic receptor-like [Aethina tumida]	biological process: cellular process (GO:0009987);; biological process: signaling (GO:0023052);; biological process: single-organism process (GO:0044699);; biological process: response to stimulus (GO:0050896);; biological process: biological regulation (GO:0065007);; molecular function: signal transducer activity (GO:0004871);; molecular function: molecular transducer activity (GO:0060089);; cel…
gene-LOC109604633	LOC109604633	1.10286	50	1.13663	48	0.752129	35	0.186566	8	0.390058	18	0.208703	9	0.000271582	-1.89109	down	[G]	Carbohydrate transport and metabolism	Biological Process: melanin biosynthetic process (GO:0042438);; Biological Process: male mating behavior (GO:0060179);;	K22203|2.3e-79|cqu:CpipJ_CPIJ002395|K22203 dopachrome tautomerase [EC:5.3.3.12] | (RefSeq) dopachrome conversion enzyme	Tyrosine metabolism (ko00350)	--	--	Major royal jelly protein	Protein yellow OS=Drosophila madeirensis OX=30013 GN=y PE=3 SV=1	G	Carbohydrate transport and metabolism	PREDICTED: protein yellow [Aethina tumida]	biological process: metabolic process (GO:0008152);; biological process: cellular process (GO:0009987);; biological process: single-organism process (GO:0044699);; biological process: reproduction (GO:0000003);; biological process: behavior (GO:0007610);; biological process: reproductive process (GO:0022414);; biological process: multicellular organismal process (GO:0032501);; biological process:…
gene-LOC109597530	LOC109597530	4.75545	568	4.14774	463	1.79573	217	1.30845	147	0.943405	112	0.964201	109	8.14E-06	-1.72154	down	--	--	Biological Process: reproduction (GO:0000003);; Biological Process: negative regulation of transcription from RNA polymerase II promoter (GO:0000122);; Molecular Function: RNA polymerase II transcription factor activity, sequence-specific DNA binding (GO:0000981);; Biological Process: morphogenesis of an epithelium (GO:0002009);; Biological Process: instar larval or pupal development (GO:0002165)…	K09216|7.2e-273|tca:663753|K09216 ovo | (RefSeq) protein ovo	--	[K]	Transcription	Zinc-finger double domain	Transcriptional regulator ovo OS=Drosophila melanogaster OX=7227 GN=ovo PE=1 SV=2	K	Transcription	PREDICTED: LOW QUALITY PROTEIN: protein ovo-like [Aethina tumida]	biological process: reproduction (GO:0000003);; biological process: biological regulation (GO:0065007);; molecular function: nucleic acid binding transcription factor activity (GO:0001071);; biological process: developmental process (GO:0032502);; biological process: single-organism process (GO:0044699);; biological process: multicellular organismal process (GO:0032501);; biological process: repr…
Aethina_tumida_newGene_1143	--	58.4457	539	54.1827	467	76.9875	716	45.0036	389	41.7039	381	26.0633	226	0.00937724	-0.754209	down	--	--	--	--	--	--	--	--	--	--	--	--	--
gene-LOC109601956	LOC109601956	4.18436	312	4.36669	304	2.49399	188	2.1458	150	1.1424	85	1.91274	134	0.00416918	-1.08685	down	[T]	Signal transduction mechanisms	Molecular Function: transcription factor activity, sequence-specific DNA binding (GO:0003700);; Cellular Component: nucleus (GO:0005634);; Cellular Component: transcription factor complex (GO:0005667);; Cellular Component: cytoplasm (GO:0005737);; Molecular Function: protein dimerization activity (GO:0046983);;	K02296|6.8e-296|tca:655516|K02296 aryl hydrocarbon receptor nuclear translocator-like protein 1 | (RefSeq) CYCLE	Circadian rhythm - fly (ko04711)	[K]	Transcription	PAS domain	Protein cycle OS=Drosophila melanogaster OX=7227 GN=cyc PE=1 SV=2	K	Transcription	PREDICTED: protein cycle [Aethina tumida]	biological process: biological regulation (GO:0065007);; molecular function: nucleic acid binding transcription factor activity (GO:0001071);; cellular component: cell (GO:0005623);; cellular component: organelle (GO:0043226);; cellular component: cell part (GO:0044464);; cellular component: macromolecular complex (GO:0032991);; molecular function: binding (GO:0005488)
gene-LOC109605573	LOC109605573	11.4553	1075	10.207	894	10.2982	975	7.75752	683	5.98235	557	6.46343	570	0.000745607	-0.665135	down	[G]	Carbohydrate transport and metabolism	Cellular Component: integral component of membrane (GO:0016021);; Molecular Function: transmembrane transporter activity (GO:0022857);;	K12301|7.7e-220|nvl:108558981|K12301 MFS transporter, ACS family, solute carrier family 17 (sodium-dependent inorganic phosphate cotransporter), member 5 | (RefSeq) sialin	Lysosome (ko04142)	[G]	Carbohydrate transport and metabolism	Major Facilitator Superfamily	Putative inorganic phosphate cotransporter OS=Drosophila ananassae OX=7217 GN=Picot PE=3 SV=1	G	Carbohydrate transport and metabolism	PREDICTED: sialin [Aethina tumida]	cellular component: membrane (GO:0016020);; cellular component: membrane part (GO:0044425);; biological process: localization (GO:0051179);; molecular function: transporter activity (GO:0005215)
Aethina_tumida_newGene_1241	--	0.985896	45	0.466907	20	0.208096	10	0.919836	39	1.95261	87	1.87167	79	0.00740823	1.4826	up	--	--	--	--	--	--	--	--	--	--	--	--	--
gene-LOC109603427	LOC109603427	3.13411	137	3.12589	128	2.26078	100	0.73897	31	1.46076	64	1.52981	63	0.00545689	-1.18484	down	--	--	Biological Process: multicellular organism development (GO:0007275);; Biological Process: sensory organ development (GO:0007423);; Biological Process: imaginal disc development (GO:0007444);; Biological Process: biological_process (GO:0008150);; Biological Process: tissue development (GO:0009888);; Cellular Component: integral component of membrane (GO:0016021);; Molecular Function: transferase a…	K01183|1.7e-13|dnx:107169645|K01183 chitinase [EC:3.2.1.14] | (RefSeq) nose resistant to fluoxetine protein 6-like	Amino sugar and nucleotide sugar metabolism (ko00520)	[R]	General function prediction only	Acyltransferase family	--	S	Function unknown	PREDICTED: nose resistant to fluoxetine protein 6-like [Aethina tumida]	biological process: multicellular organismal process (GO:0032501);; biological process: developmental process (GO:0032502);; biological process: single-organism process (GO:0044699);; cellular component: membrane (GO:0016020);; cellular component: membrane part (GO:0044425);; molecular function: catalytic activity (GO:0003824)
gene-LOC109607486	LOC109607486	29.9232	782	21.6313	528	24.2962	641	12.7099	312	17.5263	454	16.5951	408	0.00355017	-0.700398	down	--	--	Cellular Component: extracellular region (GO:0005576);; Biological Process: defense response (GO:0006952);;	--	--	--	--	Thaumatin family	--	O	Posttranslational modification, protein turnover, chaperones	PREDICTED: pathogenesis-related protein 5-like [Aethina tumida]	cellular component: extracellular region (GO:0005576);; biological process: response to stimulus (GO:0050896)
gene-LOC109602351	LOC109602351	2.88665	242	2.20698	173	2.36349	200	1.15811	92	1.23502	103	1.52596	121	0.0086472	-0.926306	down	--	--	Molecular Function: GTP binding (GO:0005525);;	--	--	--	--	--	--	S	Function unknown	PREDICTED: uncharacterized protein LOC109602351 [Aethina tumida]	molecular function: binding (GO:0005488)
gene-LOC109594927	LOC109594927	345.902	6293	272.768	4633	194.026	3560	176.938	3018	181.571	3274	73.0066	1248	0.00224672	-0.901702	down	--	--	--	--	--	--	--	--	--	--	--	PREDICTED: uncharacterized protein LOC109594927 [Aethina tumida]	--
gene-LOC109604698	LOC109604698	11.3943	758	10.1263	629	9.94606	667	7.19906	449	4.05551	268	7.32798	458	0.00285392	-0.767612	down	[O]	Posttranslational modification, protein turnover, chaperones	Molecular Function: aminoacyl-tRNA editing activity (GO:0002161);; Molecular Function: serine-type endopeptidase activity (GO:0004252);; Molecular Function: leucine-tRNA ligase activity (GO:0004823);; Molecular Function: ATP binding (GO:0005524);; Biological Process: leucyl-tRNA aminoacylation (GO:0006429);; Biological Process: proteolysis (GO:0006508);;	K09640|2.7e-132|nvl:108557453|K09640 transmembrane protease serine 9 [EC:3.4.21.-] | (RefSeq) LOW QUALITY PROTEIN: polyserase-2-like	--	[E]	Amino acid transport and metabolism	Trypsin	Trypsin-7 OS=Anopheles gambiae OX=7165 GN=TRYP7 PE=2 SV=2	O	Posttranslational modification, protein turnover, chaperones	PREDICTED: serine protease 53-like [Aethina tumida]	molecular function: catalytic activity (GO:0003824);; biological process: metabolic process (GO:0008152);; molecular function: binding (GO:0005488);; biological process: cellular process (GO:0009987);; biological process: single-organism process (GO:0044699)
gene-LOC109596633	LOC109596633	24.7849	1641	23.1046	1428	22.8281	1524	41.9865	2605	36.1221	2370	35.6248	2215	1.23E-05	0.680893	up	--	--	Cellular Component: integral component of plasma membrane (GO:0005887);; Molecular Function: potassium ion leak channel activity (GO:0022841);; Biological Process: stabilization of membrane potential (GO:0030322);; Biological Process: potassium ion transmembrane transport (GO:0071805);;	K04912|2.3e-154|tca:657708|K04912 potassium channel subfamily K member 1 | (RefSeq) potassium channel subfamily K member 6	--	[P]	Inorganic ion transport and metabolism	Ion channel	Two pore potassium channel protein sup-9 OS=Caenorhabditis elegans OX=6239 GN=sup-9 PE=1 SV=2	P	Inorganic ion transport and metabolism	PREDICTED: LOW QUALITY PROTEIN: potassium channel subfamily K member 6-like [Aethina tumida]	cellular component: cell (GO:0005623);; cellular component: membrane (GO:0016020);; cellular component: membrane part (GO:0044425);; cellular component: cell part (GO:0044464);; biological process: cellular process (GO:0009987);; biological process: single-organism process (GO:0044699);; biological process: localization (GO:0051179);; molecular function: transporter activity (GO:0005215);; biolog…
gene-LOC109595924	LOC109595924	10.2881	350	11.8695	376	16.1299	551	37.2822	1183	46.2904	1554	26.8691	855	3.86E-09	1.51835	up	[IQR]	Lipid transport and metabolism;; Secondary metabolites biosynthesis, transport and catabolism;; General function prediction only	--	K00069|1.4e-103|tca:100142328|K00069 15-hydroxyprostaglandin dehydrogenase (NAD) [EC:1.1.1.141] | (RefSeq) 15-hydroxyprostaglandin dehydrogenase [NAD(+)]	--	[IR]	Lipid transport and metabolism;; General function prediction only	short chain dehydrogenase	Alcohol dehydrogenase 2 OS=Ceratitis capitata OX=7213 GN=ADH2 PE=3 SV=1	Q	Secondary metabolites biosynthesis, transport and catabolism	PREDICTED: 15-hydroxyprostaglandin dehydrogenase [NAD(+)]-like [Aethina tumida]	--
gene-LOC109599112	LOC109599112	3.1686	119	3.51076	123	4.35661	165	7.22175	254	8.55725	319	7.07243	250	0.00192577	1.04162	up	[G]	Carbohydrate transport and metabolism	Molecular Function: glucuronosyltransferase activity (GO:0015020);; Cellular Component: integral component of membrane (GO:0016021);;	K04628|6.2e-88|dpa:109536734|K04628 ceramide galactosyltransferase [EC:2.4.1.47] | (RefSeq) UDP-glucuronosyltransferase 2B2-like	Ether lipid metabolism (ko00565);; Sphingolipid metabolism (ko00600)	[GC]	Carbohydrate transport and metabolism;; Energy production and conversion	UDP-glucoronosyl and UDP-glucosyl transferase	UDP-glycosyltransferase UGT5 OS=Dactylopius coccus OX=765876 GN=UGT5 PE=1 SV=1	G	Carbohydrate transport and metabolism	PREDICTED: UDP-glucuronosyltransferase 2B2-like [Aethina tumida]	molecular function: catalytic activity (GO:0003824);; cellular component: membrane (GO:0016020);; cellular component: membrane part (GO:0044425)
gene-LOC109608200	LOC109608200	7.38599	368	7.57609	353	7.06488	355	12.8368	600	10.7438	531	10.9767	514	0.00699676	0.644764	up	[P]	Inorganic ion transport and metabolism	Molecular Function: cation transmembrane transporter activity (GO:0008324);; Cellular Component: integral component of membrane (GO:0016021);;	K14689|1.1e-147|tca:655654|K14689 solute carrier family 30 (zinc transporter), member 2 | (RefSeq) zinc transporter 2	--	[P]	Inorganic ion transport and metabolism	Cation efflux family	Probable zinc transporter protein DDB_G0283629 OS=Dictyostelium discoideum OX=44689 GN=DDB_G0283629 PE=3 SV=1	P	Inorganic ion transport and metabolism	PREDICTED: zinc transporter 2-like [Aethina tumida]	biological process: localization (GO:0051179);; molecular function: transporter activity (GO:0005215);; cellular component: membrane (GO:0016020);; cellular component: membrane part (GO:0044425)
gene-LOC109599209	LOC109599209	1.62552	36	1.7319	36	0.710152	16	9.64587	199	2.0745	46	2.66905	55	0.00292608	1.81968	up	--	--	Molecular Function: calcium ion binding (GO:0005509);;	K16465|5.4e-45|dpa:109535639|K16465 centrin-1 | (RefSeq) caltractin-like	--	[ZD]	Cytoskeleton;; Cell cycle control, cell division, chromosome partitioning	EF-hand domain pair	Caltractin OS=Naegleria gruberi OX=5762 GN=CTN PE=2 SV=1	--	--	PREDICTED: caltractin-like [Aethina tumida]	molecular function: binding (GO:0005488)
gene-LOC109605531	LOC109605531	63.2328	2639	98.324	3831	84.54	3558	39.2034	1534	56.0301	2318	59.1887	2321	0.000604878	-0.685138	down	[ER]	Amino acid transport and metabolism;; General function prediction only	Molecular Function: L-iditol 2-dehydrogenase activity (GO:0003939);; Biological Process: sorbitol catabolic process (GO:0006062);; Molecular Function: zinc ion binding (GO:0008270);;	K00008|8.8e-162|tca:661035|K00008 L-iditol 2-dehydrogenase [EC:1.1.1.14] | (RefSeq) sorbitol dehydrogenase	Pentose and glucuronate interconversions (ko00040);; Fructose and mannose metabolism (ko00051)	[Q]	Secondary metabolites biosynthesis, transport and catabolism	Alcohol dehydrogenase GroES-like domain	Sorbitol dehydrogenase OS=Bombyx mori OX=7091 GN=SDH PE=2 SV=1	Q	Secondary metabolites biosynthesis, transport and catabolism	PREDICTED: LOW QUALITY PROTEIN: sorbitol dehydrogenase-like [Aethina tumida]	biological process: metabolic process (GO:0008152);; biological process: single-organism process (GO:0044699);; molecular function: catalytic activity (GO:0003824);; biological process: cellular process (GO:0009987);; molecular function: binding (GO:0005488)
gene-LOC109598260	LOC109598260	0.278218	13	0.494657	22	0.620308	29	3.05199	131	0.853747	39	1.74775	76	0.000402391	1.97434	up	--	--	Biological Process: signal transduction (GO:0007165);;	--	--	--	--	RhoGAP domain	--	--	--	PREDICTED: uncharacterized protein LOC109598260 [Aethina tumida]	biological process: cellular process (GO:0009987);; biological process: biological regulation (GO:0065007)
gene-LOC109597124	LOC109597124	6.57159	270	10.2257	392	6.77134	281	4.33239	167	2.47714	101	2.34798	91	0.000306938	-1.3619	down	--	--	Molecular Function: ATP transmembrane transporter activity (GO:0005347);; Cellular Component: integral component of membrane (GO:0016021);;	K15109|3.5e-92|tca:659412|K15109 solute carrier family 25 (mitochondrial carnitine/acylcarnitine transporter), member 20/29 | (RefSeq) mitochondrial basic amino acids transporter	--	[C]	Energy production and conversion	Mitochondrial carrier protein	Mitochondrial substrate carrier family protein G OS=Dictyostelium discoideum OX=44689 GN=mcfG PE=2 SV=1	C	Energy production and conversion	PREDICTED: LOW QUALITY PROTEIN: mitochondrial basic amino acids transporter-like [Aethina tumida]	biological process: single-organism process (GO:0044699);; biological process: localization (GO:0051179);; molecular function: transporter activity (GO:0005215);; cellular component: membrane (GO:0016020);; cellular component: membrane part (GO:0044425)
gene-LOC109597296	LOC109597296	119.6	5828	121.423	5524	119.403	5867	468.392	21395	630.177	30434	572.575	26206	2.44E-41	2.20542	up	[O]	Posttranslational modification, protein turnover, chaperones	Biological Process: protein folding (GO:0006457);; Molecular Function: unfolded protein binding (GO:0051082);;	K09511|4.6e-171|dpa:109540964|K09511 DnaJ homolog subfamily B member 5 | (RefSeq) dnaJ protein homolog 1	--	[O]	Posttranslational modification, protein turnover, chaperones	DnaJ C terminal domain	DnaJ protein homolog 1 OS=Drosophila melanogaster OX=7227 GN=DnaJ-1 PE=1 SV=3	O	Posttranslational modification, protein turnover, chaperones	PREDICTED: dnaJ protein homolog 1-like [Aethina tumida]	biological process: cellular process (GO:0009987);; molecular function: binding (GO:0005488)
gene-LOC109596608	LOC109596608	3.20265	348	2.22682	234	2.43409	266	136.676	15048	3.02341	326	1.65714	187	0.000142558	4.28521	up	--	--	--	--	--	--	--	Protein of unknown function (DUF1431)	--	--	--	PREDICTED: uncharacterized protein LOC109596608 isoform X1 [Aethina tumida]	--
gene-LOC109609045	LOC109609045	37.7996	3207	28.8585	2301	37.1612	3185	72.887	5857	50.9307	4320	46.7038	3767	0.000252201	0.724462	up	[Q]	Secondary metabolites biosynthesis, transport and catabolism	Molecular Function: molecular_function (GO:0003674);; Molecular Function: catalytic activity (GO:0003824);; Molecular Function: catalase activity (GO:0004096);; Molecular Function: peroxidase activity (GO:0004601);; Biological Process: response to oxidative stress (GO:0006979);; Biological Process: biological_process (GO:0008150);; Biological Process: metabolic process (GO:0008152);; Biological P…	K19511|4.3e-192|tca:658096|K19511 peroxidase [EC:1.11.1.7] | (RefSeq) GLEAN_04551; peroxidase	--	[R]	General function prediction only	Animal haem peroxidase	Peroxidase OS=Drosophila melanogaster OX=7227 GN=Pxd PE=2 SV=2	S	Function unknown	PREDICTED: peroxidase-like [Aethina tumida]	molecular function: catalytic activity (GO:0003824);; biological process: metabolic process (GO:0008152);; biological process: cellular process (GO:0009987);; biological process: single-organism process (GO:0044699);; biological process: response to stimulus (GO:0050896);; biological process: detoxification (GO:0098754);; molecular function: antioxidant activity (GO:0016209);; molecular function:…
gene-LOC109597878	LOC109597878	1.75669	310	2.26635	373	1.17573	209	0.841691	139	0.996038	174	0.886452	147	0.00688817	-0.932855	down	--	--	Biological Process: reproduction (GO:0000003);; Biological Process: negative regulation of transcription from RNA polymerase II promoter (GO:0000122);; Biological Process: regulation of alternative mRNA splicing, via spliceosome (GO:0000381);; Molecular Function: transcription regulatory region sequence-specific DNA binding (GO:0000976);; Molecular Function: RNA polymerase II regulatory region se…	K19871|0.0e+00|tca:103313104|K19871 sal-like protein | (RefSeq) sal, spalt; homeotic protein spalt-major	--	[K]	Transcription	Zinc-finger double domain	Homeotic protein spalt-major OS=Drosophila melanogaster OX=7227 GN=salm PE=1 SV=3	K	Transcription	PREDICTED: LOW QUALITY PROTEIN: homeotic protein spalt-major-like [Aethina tumida]	biological process: reproduction (GO:0000003);; biological process: biological regulation (GO:0065007);; molecular function: binding (GO:0005488);; biological process: multicellular organismal process (GO:0032501);; biological process: developmental process (GO:0032502);; biological process: single-organism process (GO:0044699);; biological process: cellular process (GO:0009987);; biological proc…
Aethina_tumida_newGene_3553	--	13.5556	1207	11.4477	949	9.49256	847	4.53013	356	6.72181	601	6.24452	527	1.12E-05	-0.989439	down	--	--	Biological Process: reproduction (GO:0000003);; Biological Process: system process (GO:0003008);; Molecular Function: molecular_function (GO:0003674);; Molecular Function: transporter activity (GO:0005215);; Molecular Function: ion channel activity (GO:0005216);; Molecular Function: calcium activated cation channel activity (GO:0005227);; Molecular Function: cation channel activity (GO:0005261);;…	--	--	--	--	--	--	S	Function unknown	--	biological process: reproduction (GO:0000003);; biological process: multicellular organismal process (GO:0032501);; molecular function: transporter activity (GO:0005215);; biological process: localization (GO:0051179);; biological process: response to stimulus (GO:0050896);; biological process: behavior (GO:0007610);; biological process: reproductive process (GO:0022414);; biological process: mul…
gene-LOC109607419	LOC109607419	5.96715	156	5.70807	140	4.73763	125	0	0	0	0	0	0	1.58E-28	-10.1185	down	--	--	--	--	--	--	--	--	--	--	--	--	--
gene-LOC109608984	LOC109608984	1.65949	90	1.54081	78	1.27851	70	0.968541	49	0.345135	19	0.365435	19	0.00475709	-1.40099	down	--	--	Molecular Function: calcium-dependent cysteine-type endopeptidase activity (GO:0004198);; Molecular Function: calcium ion binding (GO:0005509);; Biological Process: proteolysis (GO:0006508);;	K08585|2.5e-136|mdl:103569420|K08585 calpain, invertebrate [EC:3.4.22.-] | (RefSeq) calpain-A isoform X1	--	[OT]	Posttranslational modification, protein turnover, chaperones;; Signal transduction mechanisms	Calpain family cysteine protease	Calpain-A OS=Drosophila melanogaster OX=7227 GN=CalpA PE=1 SV=2	--	--	PREDICTED: calpain-A-like [Aethina tumida]	biological process: metabolic process (GO:0008152);; molecular function: catalytic activity (GO:0003824);; molecular function: binding (GO:0005488)
gene-LOC109605612	LOC109605612	25.1193	774	25.0498	721	30.6903	954	15.1652	438	17.5463	536	17.4802	506	0.000968898	-0.698692	down	[S]	Function unknown	Biological Process: peptide secretion (GO:0002790);; Cellular Component: cellular_component (GO:0005575);; Cellular Component: intracellular (GO:0005622);; Cellular Component: cell (GO:0005623);; Cellular Component: cytoplasm (GO:0005737);; Cellular Component: Golgi apparatus (GO:0005794);; Cellular Component: cytosol (GO:0005829);; Biological Process: transport (GO:0006810);; Biological Process:…	--	--	[S]	Function unknown	Transport and Golgi organisation 2	Transport and Golgi organization protein 2 OS=Drosophila melanogaster OX=7227 GN=Tango2 PE=2 SV=2	S	Function unknown	PREDICTED: LOW QUALITY PROTEIN: transport and Golgi organization protein 2 [Aethina tumida]	biological process: single-organism process (GO:0044699);; biological process: localization (GO:0051179);; cellular component: cell (GO:0005623);; cellular component: cell part (GO:0044464);; cellular component: organelle (GO:0043226);; biological process: cellular process (GO:0009987);; biological process: cellular component organization or biogenesis (GO:0071840)
gene-LOC109605019	LOC109605019	2.14149	39	2.64896	45	1.94873	36	27.7242	471	2.2752	41	18.2758	311	1.98E-05	2.82125	up	[S]	Function unknown	--	--	--	[S]	Function unknown	Protein of unknown function (DUF1674)	Succinate dehydrogenase assembly factor 4, mitochondrial OS=Drosophila melanogaster OX=7227 GN=Sirup PE=3 SV=2	S	Function unknown	PREDICTED: succinate dehydrogenase assembly factor 4, mitochondrial-like [Aethina tumida]	--
gene-LOC109596502	LOC109596502	4.23836	89	3.63538	71	3.59446	76	10.0295	197	6.90863	143	6.26349	123	0.00886985	1.01157	up	--	--	Molecular Function: kinase activity (GO:0016301);;	K23437|1.2e-07|tca:663775|K23437 cytosolic carboxypeptidase protein 2/3 [EC:3.4.17.-] | (RefSeq) uncharacterized LOC663775	--	--	--	Ecdysteroid kinase	--	--	--	PREDICTED: uncharacterized protein LOC109596502 [Aethina tumida]	molecular function: catalytic activity (GO:0003824)
gene-LOC109600761	LOC109600761	37.2217	563	27.5368	389	33.4796	510	19.9897	283	17.8553	268	17.177	244	0.00172365	-0.840285	down	--	--	Molecular Function: lipid binding (GO:0008289);;	K08752|5.5e-16|zne:110838776|K08752 fatty acid-binding protein 3, muscle and heart | (RefSeq) fatty acid-binding protein, adipocyte-like	--	[I]	Lipid transport and metabolism	Lipocalin / cytosolic fatty-acid binding protein family	Sodium/calcium exchanger regulatory protein 1 OS=Doryteuthis pealeii OX=1051067 PE=1 SV=1	--	--	PREDICTED: fatty acid-binding protein, liver-like [Aethina tumida]	molecular function: binding (GO:0005488)
gene-LOC109600997	LOC109600997	11.4101	711	11.0372	642	10.047	631	19.1161	1117	13.1063	809	17.0382	997	0.00336639	0.59461	up	--	--	--	K20286|1.6e-45|lhu:105669715|K20286 TATA element modulatory factor | (RefSeq) LOW QUALITY PROTEIN: uncharacterized protein LOC105669715	--	--	--	--	--	A	RNA processing and modification	PREDICTED: cytokine receptor-like factor 3 [Aethina tumida]	--
gene-LOC109597253	LOC109597253	19.008	1260	19.4731	1205	15.6258	1044	12.4512	774	12.0196	790	11.5849	721	0.00132041	-0.588343	down	--	--	Molecular Function: transcription factor activity, sequence-specific DNA binding (GO:0003700);; Cellular Component: nucleus (GO:0005634);; Cellular Component: host cell nucleus (GO:0042025);; Molecular Function: sequence-specific DNA binding (GO:0043565);;	K09442|3.8e-172|tca:656847|K09442 SAM pointed domain-containing ETS transcription factor | (RefSeq) DNA-binding protein D-ETS-4	--	[K]	Transcription	Ets-domain	DNA-binding protein D-ETS-4 OS=Drosophila melanogaster OX=7227 GN=Ets98B PE=2 SV=3	K	Transcription	PREDICTED: LOW QUALITY PROTEIN: DNA-binding protein D-ETS-4 [Aethina tumida]	biological process: biological regulation (GO:0065007);; molecular function: nucleic acid binding transcription factor activity (GO:0001071);; cellular component: cell (GO:0005623);; cellular component: organelle (GO:0043226);; cellular component: cell part (GO:0044464);; cellular component: other organism (GO:0044215);; cellular component: other organism part (GO:0044217);; molecular function: b…
gene-LOC109606372	LOC109606372	7.95434	195	21.1233	483	19.0069	469	61.3687	1407	43.1717	1047	45.3982	1043	2.57E-07	1.62692	up	[K]	Transcription	Molecular Function: GTPase activity (GO:0003924);; Molecular Function: GTP binding (GO:0005525);; Cellular Component: integral component of membrane (GO:0016021);;	K04392|7.6e-78|nvl:108558316|K04392 Ras-related C3 botulinum toxin substrate 1 | (RefSeq) ras-related protein Rac1	MAPK signaling pathway - fly (ko04013);; Phagosome (ko04145);; Wnt signaling pathway (ko04310)	[R]	General function prediction only	Ras family	Ras-related protein Rac1 OS=Drosophila melanogaster OX=7227 GN=Rac1 PE=1 SV=2	U	Intracellular trafficking, secretion, and vesicular transport	PREDICTED: ras-related protein Rac1-like, partial [Aethina tumida]	molecular function: catalytic activity (GO:0003824);; molecular function: binding (GO:0005488);; cellular component: membrane (GO:0016020);; cellular component: membrane part (GO:0044425)
gene-LOC109606661	LOC109606661	95.6789	5998	84.1325	4923	46.3651	2931	51.687	3038	35.8552	2228	43.3162	2551	0.000563206	-0.786528	down	[G]	Carbohydrate transport and metabolism	Molecular Function: catalytic activity (GO:0003824);; Biological Process: carbohydrate metabolic process (GO:0005975);;	K01187|1.6e-163|tca:664111|K01187 alpha-glucosidase [EC:3.2.1.20] | (RefSeq) maltase 2	Galactose metabolism (ko00052);; Starch and sucrose metabolism (ko00500)	[G]	Carbohydrate transport and metabolism	Alpha amylase, catalytic domain	Maltase 1 OS=Drosophila virilis OX=7244 GN=Mal-B1 PE=3 SV=2	G	Carbohydrate transport and metabolism	PREDICTED: maltase A1-like [Aethina tumida]	molecular function: catalytic activity (GO:0003824);; biological process: metabolic process (GO:0008152)
gene-LOC109603597	LOC109603597	11.7419	369	7.01452	206	9.42712	299	4.39991	130	3.45489	108	4.49862	133	0.00058825	-1.19267	down	[T]	Signal transduction mechanisms	Biological Process: cell morphogenesis (GO:0000902);; Biological Process: cell morphogenesis involved in differentiation (GO:0000904);; Biological Process: instar larval or pupal development (GO:0002165);; Molecular Function: molecular_function (GO:0003674);; Molecular Function: catalytic activity (GO:0003824);; Molecular Function: phosphoprotein phosphatase activity (GO:0004721);; Molecular Func…	K18034|9.0e-53|zne:110840101|K18034 receptor-type tyrosine-protein phosphatase H [EC:3.1.3.48] | (RefSeq) receptor-type tyrosine-protein phosphatase H-like isoform X1	--	[T]	Signal transduction mechanisms	Protein-tyrosine phosphatase	Tyrosine-protein phosphatase 10D OS=Drosophila melanogaster OX=7227 GN=Ptp10D PE=1 SV=4	T	Signal transduction mechanisms	PREDICTED: tyrosine-protein phosphatase non-receptor type 20-like isoform X1 [Aethina tumida]	biological process: cellular process (GO:0009987);; biological process: developmental process (GO:0032502);; biological process: single-organism process (GO:0044699);; biological process: cellular component organization or biogenesis (GO:0071840);; biological process: multicellular organismal process (GO:0032501);; molecular function: catalytic activity (GO:0003824);; biological process: metaboli…
Aethina_tumida_newGene_1875	--	3.53719	41	3.11201	34	4.63597	54	14.3722	154	17.4545	198	12.3721	133	2.07E-06	1.93799	up	--	--	Cellular Component: endoplasmic reticulum (GO:0005783);; Molecular Function: heparin binding (GO:0008201);; Cellular Component: endomembrane system (GO:0012505);; Molecular Function: receptor antagonist activity (GO:0048019);; Biological Process: regulation of receptor-mediated endocytosis (GO:0048259);; Molecular Function: low-density lipoprotein particle receptor binding (GO:0050750);;	--	--	[OUTIV]	Posttranslational modification, protein turnover, chaperones;; Intracellular trafficking, secretion, and vesicular transport;; Signal transduction mechanisms;; Lipid transport and metabolism;; Defense mechanisms	Alpha-2-macroglobulin RAP, N-terminal domain	--	--	--	PREDICTED: LOW QUALITY PROTEIN: alpha-2-macroglobulin receptor-associated protein [Aethina tumida]	cellular component: cell (GO:0005623);; cellular component: organelle (GO:0043226);; cellular component: cell part (GO:0044464);; molecular function: binding (GO:0005488);; biological process: biological regulation (GO:0065007);; molecular function: molecular function regulator (GO:0098772)
gene-LOC109601214	LOC109601214	43.1002	709	35.4549	545	23.573	391	20.6277	318	15.6139	255	14.0463	217	0.000610578	-1.01737	down	--	--	--	--	--	--	--	--	--	--	--	PREDICTED: acanthoscurrin-1-like [Aethina tumida]	--
gene-LOC109596395	LOC109596395	38.2687	2632	39.3255	2525	40.0461	2777	13.8811	895	20.3143	1385	15.6069	1009	1.08E-12	-1.2456	down	--	--	Biological Process: negative regulation of transcription from RNA polymerase II promoter (GO:0000122);; Molecular Function: RNA polymerase II transcription factor activity, sequence-specific DNA binding (GO:0000981);; Biological Process: embryonic development via the syncytial blastoderm (GO:0001700);; Biological Process: morphogenesis of an epithelium (GO:0002009);; Biological Process: instar la…	K13943|1.1e-46|tca:660041|K13943 cabut | (RefSeq) Krueppel-like factor 11	--	[R]	General function prediction only	Zinc finger, C2H2 type	Dendritic arbor reduction protein 1 OS=Drosophila melanogaster OX=7227 GN=dar1 PE=2 SV=2	K	Transcription	PREDICTED: Krueppel-like factor 11 [Aethina tumida]	biological process: biological regulation (GO:0065007);; molecular function: nucleic acid binding transcription factor activity (GO:0001071);; biological process: multicellular organismal process (GO:0032501);; biological process: developmental process (GO:0032502);; biological process: single-organism process (GO:0044699);; molecular function: binding (GO:0005488);; cellular component: cell (GO:…
gene-LOC109598585	LOC109598585	0.470366	11	0.483239	11	0.974359	23	1.39037	30	1.71981	39	2.04023	44	0.00971874	1.34644	up	--	--	Molecular Function: protein dimerization activity (GO:0046983);;	K09104|1.3e-51|nvl:108568381|K09104 delilah | (RefSeq) helix-loop-helix protein delilah-like	--	[K]	Transcription	Helix-loop-helix DNA-binding domain	Helix-loop-helix protein delilah OS=Drosophila melanogaster OX=7227 GN=tx PE=1 SV=3	K	Transcription	PREDICTED: LOW QUALITY PROTEIN: helix-loop-helix protein delilah-like [Aethina tumida]	molecular function: binding (GO:0005488)
gene-LOC109606254	LOC109606254	4.92382	151	5.68097	163	7.88004	243	2.81281	81	3.64282	111	2.85366	82	0.00920325	-0.99784	down	--	--	--	--	--	--	--	--	--	--	--	PREDICTED: gamma-gliadin-like [Aethina tumida]	--
Aethina_tumida_newGene_1144	--	21.9461	215	25.1313	229	29.4609	290	17.1936	158	11.3408	110	9.9673	92	0.0071929	-0.991491	down	--	--	--	--	--	--	--	--	--	--	--	--	--
gene-LOC109597040	LOC109597040	4.66514	297	2.54659	151	3.14814	202	1.30286	78	1.66614	105	2.01903	121	0.00555261	-1.0573	down	[T]	Signal transduction mechanisms	Molecular Function: guanylate cyclase activity (GO:0004383);; Molecular Function: heme binding (GO:0020037);; Biological Process: intracellular signal transduction (GO:0035556);;	K01769|3.7e-261|tca:663008|K01769 guanylate cyclase, other [EC:4.6.1.2] | (RefSeq) soluble guanylate cyclase 89Db	Purine metabolism (ko00230)	[F]	Nucleotide transport and metabolism	Heme NO binding associated	Soluble guanylate cyclase 89Db OS=Drosophila melanogaster OX=7227 GN=Gyc89Db PE=1 SV=1	F	Nucleotide transport and metabolism	PREDICTED: LOW QUALITY PROTEIN: soluble guanylate cyclase 89Db-like [Aethina tumida]	molecular function: catalytic activity (GO:0003824);; molecular function: binding (GO:0005488);; biological process: cellular process (GO:0009987);; biological process: signaling (GO:0023052);; biological process: single-organism process (GO:0044699);; biological process: response to stimulus (GO:0050896);; biological process: biological regulation (GO:0065007)
gene-LOC109598594	LOC109598594	126.198	3981	114.793	3381	87.8793	2796	40.6887	1204	55.2178	1727	45.095	1337	1.10E-11	-1.22247	down	[J]	Translation, ribosomal structure and biogenesis	Cellular Component: cytosol (GO:0005829);; Biological Process: regulation of gluconeogenesis (GO:0006111);; Biological Process: one-carbon metabolic process (GO:0006730);; Molecular Function: glycine binding (GO:0016594);; Molecular Function: glycine N-methyltransferase activity (GO:0017174);; Biological Process: methylation (GO:0032259);; Molecular Function: identical protein binding (GO:0042802…	K00552|4.2e-141|tca:662005|K00552 glycine N-methyltransferase [EC:2.1.1.20] | (RefSeq) glycine N-methyltransferase	Glycine, serine and threonine metabolism (ko00260)	--	--	Methyltransferase domain	--	H	Coenzyme transport and metabolism	PREDICTED: glycine N-methyltransferase [Aethina tumida]	cellular component: cell (GO:0005623);; cellular component: cell part (GO:0044464);; biological process: biological regulation (GO:0065007);; biological process: metabolic process (GO:0008152);; biological process: cellular process (GO:0009987);; biological process: single-organism process (GO:0044699);; molecular function: binding (GO:0005488);; molecular function: catalytic activity (GO:0003824…
gene-LOC109601713	LOC109601713	14.6417	647	14.5908	602	12.6231	562	12.149	503	4.21806	185	2.93174	122	0.00868236	-1.10782	down	--	--	--	--	--	--	--	Ecdysteroid kinase	--	--	--	PREDICTED: uncharacterized protein LOC109601713 [Aethina tumida]	--
gene-LOC109593858	LOC109593858	26.9777	1155	20.5572	822	13.3349	576	9.2307	371	8.26815	351	4.64241	187	3.19E-06	-1.4473	down	--	--	Molecular Function: acid phosphatase activity (GO:0003993);;	K19283|5.6e-127|dpa:109534653|K19283 prostatic aicd phosphatase [EC:3.1.3.2 3.1.3.5] | (RefSeq) venom acid phosphatase Acph-1-like	--	[I]	Lipid transport and metabolism	Histidine phosphatase superfamily (branch 2)	Putative acid phosphatase 10 OS=Caenorhabditis elegans OX=6239 GN=pho-10 PE=3 SV=2	K	Transcription	PREDICTED: venom acid phosphatase Acph-1-like [Aethina tumida]	biological process: metabolic process (GO:0008152);; biological process: cellular process (GO:0009987);; molecular function: catalytic activity (GO:0003824)
gene-LOC109599004	LOC109599004	0.089824	21	0.210683	45	0.165515	38	3.15219	668	0.215292	49	0.091938	20	0.00225956	2.88037	up	--	--	Biological Process: cilium or flagellum-dependent cell motility (GO:0001539);; Biological Process: movement of cell or subcellular component (GO:0006928);; Biological Process: biological_process (GO:0008150);; Biological Process: cellular process (GO:0009987);; Biological Process: locomotion (GO:0040011);; Biological Process: cell motility (GO:0048870);; Biological Process: localization (GO:00511…	K24224|0.0e+00|tca:663146|K24224 cilia- and flagella-associated protein 44 | (RefSeq) cilia- and flagella-associated protein 44	--	--	--	WD domain, G-beta repeat	Cilia- and flagella-associated protein 44 OS=Trypanosoma brucei brucei (strain 927/4 GUTat10.1) OX=185431 GN=CFAP44 PE=3 SV=1	S	Function unknown	PREDICTED: LOW QUALITY PROTEIN: uncharacterized protein LOC109599004 [Aethina tumida]	biological process: cellular process (GO:0009987);; biological process: locomotion (GO:0040011);; biological process: single-organism process (GO:0044699);; biological process: localization (GO:0051179)
gene-LOC109606193	LOC109606193	44.7415	2050	50.8031	2173	51.1676	2364	31.8898	1370	36.4828	1657	29.3504	1263	0.000298619	-0.592175	down	[ER]	Amino acid transport and metabolism;; General function prediction only	Molecular Function: L-iditol 2-dehydrogenase activity (GO:0003939);; Biological Process: sorbitol catabolic process (GO:0006062);; Molecular Function: zinc ion binding (GO:0008270);;	K17818|1.5e-142|dpa:109543751|K17818 D-arabinitol dehydrogenase (NADP+) [EC:1.1.1.287] | (RefSeq) D-arabinitol dehydrogenase 1-like	Pentose and glucuronate interconversions (ko00040)	[Q]	Secondary metabolites biosynthesis, transport and catabolism	Alcohol dehydrogenase GroES-like domain	--	Q	Secondary metabolites biosynthesis, transport and catabolism	PREDICTED: D-arabinitol dehydrogenase 1-like [Aethina tumida]	biological process: metabolic process (GO:0008152);; biological process: single-organism process (GO:0044699);; molecular function: catalytic activity (GO:0003824);; biological process: cellular process (GO:0009987);; molecular function: binding (GO:0005488)
gene-LOC109596101	LOC109596101	103.178	4171	76.4649	2886	56.779	2315	43.6808	1656	42.8217	1716	37.1101	1409	2.49E-06	-0.932265	down	--	--	Molecular Function: catalytic activity (GO:0003824);; Biological Process: carbohydrate metabolic process (GO:0005975);;	--	--	--	--	--	Chitin deacetylase 7 OS=Bombyx mori OX=7091 GN=CDA7 PE=1 SV=1	G	Carbohydrate transport and metabolism	PREDICTED: uncharacterized protein LOC109596101 [Aethina tumida]	molecular function: catalytic activity (GO:0003824);; biological process: metabolic process (GO:0008152)
gene-LOC109601704	LOC109601704	1.65481	77	1.43141	62	1.0081	48	0.230682	11	0.170247	8	0.147147	7	6.94E-08	-2.79174	down	[G]	Carbohydrate transport and metabolism	Molecular Function: molecular_function (GO:0003674);; Molecular Function: transporter activity (GO:0005215);; Molecular Function: sugar:proton symporter activity (GO:0005351);; Molecular Function: glucose transmembrane transporter activity (GO:0005355);; Molecular Function: cation:sugar symporter activity (GO:0005402);; Biological Process: transport (GO:0006810);; Biological Process: ion transpor…	K09103|7.8e-46|pxy:105393233|K09103 early B-cell factor | (RefSeq) transcription factor collier	--	[R]	General function prediction only	Sugar (and other) transporter	Facilitated trehalose transporter Tret1 OS=Polypedilum vanderplanki OX=319348 GN=Tret1 PE=1 SV=1	P	Inorganic ion transport and metabolism	PREDICTED: facilitated trehalose transporter Tret1-like [Aethina tumida]	molecular function: transporter activity (GO:0005215);; biological process: single-organism process (GO:0044699);; biological process: localization (GO:0051179);; cellular component: membrane (GO:0016020);; cellular component: membrane part (GO:0044425)
Aethina_tumida_newGene_3691	--	1.37392	27	1.28237	30	0.607823	16	3.23216	75	2.79783	61	3.49495	81	0.00054561	1.59574	up	--	--	Molecular Function: potassium channel activity (GO:0005267);; Cellular Component: integral component of membrane (GO:0016021);;	K04912|3.1e-06|api:100162572|K04912 potassium channel subfamily K member 1 | (RefSeq) potassium channel subfamily K member 1	--	--	--	--	--	--	--	potassium channel subfamily K member 1 isoform X2 [Anoplophora glabripennis]	biological process: cellular process (GO:0009987);; biological process: single-organism process (GO:0044699);; biological process: localization (GO:0051179);; molecular function: transporter activity (GO:0005215);; cellular component: membrane (GO:0016020);; cellular component: membrane part (GO:0044425)
gene-LOC109601186	LOC109601186	55.0996	1746	51.2757	1517	46.0723	1472	28.8727	858	36.854	1158	34.7375	1034	0.000352466	-0.606402	down	--	--	Cellular Component: extracellular region (GO:0005576);; Molecular Function: chitin binding (GO:0008061);;	K15174|5.9e-60|clec:106668192|K15174 RNA polymerase II-associated factor 1 | (RefSeq) RNA polymerase II-associated factor 1 homolog isoform X2	--	--	--	Chitin binding Peritrophin-A domain	--	S	Function unknown	PREDICTED: probable chitinase 3 [Aethina tumida]	cellular component: extracellular region (GO:0005576);; molecular function: binding (GO:0005488)
gene-LOC109605577	LOC109605577	11.0467	507	10.3751	444	11.2967	524	6.95458	301	6.80751	314	6.02795	265	0.00505835	-0.712604	down	--	--	Molecular Function: acid phosphatase activity (GO:0003993);;	K19283|2.5e-109|tca:660300|K19283 prostatic aicd phosphatase [EC:3.1.3.2 3.1.3.5] | (RefSeq) venom acid phosphatase Acph-1	--	[I]	Lipid transport and metabolism	Histidine phosphatase superfamily (branch 2)	Venom acid phosphatase Acph-1 OS=Apis mellifera OX=7460 PE=1 SV=1	I	Lipid transport and metabolism	PREDICTED: prostatic acid phosphatase-like [Aethina tumida]	biological process: metabolic process (GO:0008152);; biological process: cellular process (GO:0009987);; molecular function: catalytic activity (GO:0003824)
gene-LOC109603528	LOC109603528	6.12481	458	7.17697	473	6.38957	469	18.6078	1295	6.94121	515	8.8529	612	0.00858293	0.835283	up	--	--	Molecular Function: zinc ion binding (GO:0008270);; Biological Process: protein ubiquitination (GO:0016567);;	K10608|3.3e-244|nvl:108562240|K10608 tripartite motif-containing protein 37 [EC:2.3.2.27] | (RefSeq) E3 ubiquitin-protein ligase TRIM37-like	Ubiquitin mediated proteolysis (ko04120)	[O]	Posttranslational modification, protein turnover, chaperones	B-box zinc finger	--	O	Posttranslational modification, protein turnover, chaperones	PREDICTED: E3 ubiquitin-protein ligase TRIM37-like isoform X1 [Aethina tumida]	molecular function: binding (GO:0005488);; biological process: metabolic process (GO:0008152);; biological process: cellular process (GO:0009987)
gene-LOC109600765	LOC109600765	15.2448	1707	14.4709	1513	6.90175	780	20.0497	2105	18.6228	2067	17.8809	1881	0.00728718	0.63079	up	--	--	Molecular Function: molecular_function (GO:0003674);; Molecular Function: receptor binding (GO:0005102);; Molecular Function: transporter activity (GO:0005215);; Molecular Function: lipid transporter activity (GO:0005319);; Molecular Function: binding (GO:0005488);; Molecular Function: protein binding (GO:0005515);; Cellular Component: cellular_component (GO:0005575);; Cellular Component: extrace…	--	--	[I]	Lipid transport and metabolism	--	--	I	Lipid transport and metabolism	PREDICTED: uncharacterized protein LOC109600765 [Aethina tumida]	molecular function: binding (GO:0005488);; molecular function: transporter activity (GO:0005215);; biological process: localization (GO:0051179);; cellular component: extracellular region (GO:0005576);; cellular component: extracellular region part (GO:0044421);; cellular component: cell (GO:0005623);; cellular component: membrane (GO:0016020);; cellular component: cell part (GO:0044464);; biolog…
gene-LOC109596671	LOC109596671	5.90597	130	4.27527	88	4.65843	103	43.7716	897	28.7732	624	1.99666	41	0.000760738	2.3358	up	--	--	Molecular Function: odorant binding (GO:0005549);;	--	--	--	--	PBP/GOBP family	--	--	--	PREDICTED: uncharacterized protein LOC109596671 [Aethina tumida]	molecular function: binding (GO:0005488)
gene-LOC109601216	LOC109601216	711.316	34039	508.321	22707	340.002	16406	310.6	13933	267.185	12672	168.192	7560	4.75E-05	-1.05402	down	--	--	--	--	--	--	--	--	--	--	--	PREDICTED: elastin-like [Aethina tumida]	--
gene-LOC109597640	LOC109597640	16.2166	1242	13.5596	969	9.73457	752	8.5913	617	7.24048	550	8.3245	599	0.0010185	-0.709989	down	--	--	Biological Process: embryonic axis specification (GO:0000578);; Biological Process: embryonic epithelial tube formation (GO:0001838);; Biological Process: morphogenesis of an epithelium (GO:0002009);; Biological Process: regionalization (GO:0003002);; Biological Process: aminoglycan metabolic process (GO:0006022);; Biological Process: aminoglycan biosynthetic process (GO:0006023);; Biological Pro…	K19750|1.6e-10|tnl:113495089|K19750 dynein assembly factor 1, axonemal | (RefSeq) leucine-rich repeat and IQ domain-containing protein 1-like	--	[D]	Cell cycle control, cell division, chromosome partitioning	Electron transfer DM13	Protein Skeletor, isoforms B/C OS=Drosophila melanogaster OX=7227 GN=Skeletor PE=1 SV=2	D	Cell cycle control, cell division, chromosome partitioning	PREDICTED: LOW QUALITY PROTEIN: protein Skeletor, isoforms B/C [Aethina tumida]	biological process: multicellular organismal process (GO:0032501);; biological process: developmental process (GO:0032502);; biological process: single-organism process (GO:0044699);; biological process: metabolic process (GO:0008152);; biological process: biological regulation (GO:0065007);; biological process: cellular process (GO:0009987);; biological process: signaling (GO:0023052);; biologic…
gene-LOC109609489	LOC109609489	18.1256	1283	14.8413	981	14.2713	1019	11.6421	773	8.08507	567	8.30331	552	0.000413907	-0.754153	down	--	--	Molecular Function: transcription factor activity, sequence-specific DNA binding (GO:0003700);;	K10052|7.2e-121|dpa:109544165|K10052 CCAAT/enhancer binding protein (C/EBP), invertebrate | (RefSeq) CCAAT/enhancer-binding protein	--	--	--	Basic region leucine zipper	--	K	Transcription	PREDICTED: CCAAT/enhancer-binding protein [Aethina tumida]	biological process: biological regulation (GO:0065007);; molecular function: nucleic acid binding transcription factor activity (GO:0001071)
gene-LOC109606373	LOC109606373	5.49876	311	9.3766	494	6.90389	393	11.5879	613	14.1343	791	11.5877	614	0.00255297	0.769054	up	[QV]	Secondary metabolites biosynthesis, transport and catabolism;; Defense mechanisms	Molecular Function: monooxygenase activity (GO:0004497);; Molecular Function: iron ion binding (GO:0005506);; Molecular Function: oxidoreductase activity, acting on paired donors, with incorporation or reduction of molecular oxygen (GO:0016705);; Molecular Function: heme binding (GO:0020037);; Biological Process: oxidation-reduction process (GO:0055114);;	K07427|2.6e-90|nvl:108564892|K07427 docosahexaenoic acid omega-hydroxylase [EC:1.14.14.79] | (RefSeq) cytochrome P450 4C1-like	--	[QI]	Secondary metabolites biosynthesis, transport and catabolism;; Lipid transport and metabolism	Cytochrome P450	Cytochrome P450 4C1 OS=Blaberus discoidalis OX=6981 GN=CYP4C1 PE=2 SV=1	Q	Secondary metabolites biosynthesis, transport and catabolism	PREDICTED: cytochrome P450 4C1-like [Aethina tumida]	biological process: metabolic process (GO:0008152);; biological process: single-organism process (GO:0044699);; molecular function: catalytic activity (GO:0003824);; molecular function: binding (GO:0005488)
gene-LOC109608828	LOC109608828	0.168293	22	0.240733	29	0.293779	38	0.650541	79	0.668344	85	0.655615	79	0.000804882	1.47011	up	[T]	Signal transduction mechanisms	Molecular Function: peptide receptor activity (GO:0001653);; Molecular Function: guanylate cyclase activity (GO:0004383);; Molecular Function: protein kinase activity (GO:0004672);; Molecular Function: ATP binding (GO:0005524);; Cellular Component: plasma membrane (GO:0005886);; Biological Process: cGMP biosynthetic process (GO:0006182);; Biological Process: signal transduction (GO:0007165);; Bio…	K01769|0.0e+00|nvl:108568465|K01769 guanylate cyclase, other [EC:4.6.1.2] | (RefSeq) guanylate cyclase 32E	Purine metabolism (ko00230)	[T]	Signal transduction mechanisms	Adenylate and Guanylate cyclase catalytic domain	Guanylate cyclase 32E OS=Drosophila melanogaster OX=7227 GN=Gyc32E PE=1 SV=4	T	Signal transduction mechanisms	PREDICTED: LOW QUALITY PROTEIN: guanylate cyclase 32E-like, partial [Aethina tumida]	biological process: cellular process (GO:0009987);; biological process: signaling (GO:0023052);; biological process: single-organism process (GO:0044699);; biological process: response to stimulus (GO:0050896);; biological process: biological regulation (GO:0065007);; molecular function: signal transducer activity (GO:0004871);; molecular function: molecular transducer activity (GO:0060089);; mol…
gene-LOC109594296	LOC109594296	3.28873	1743	3.23031	1598	2.65404	1418	4.62625	2298	4.53803	2384	4.7013	2340	0.000109569	0.591863	up	[J]	Translation, ribosomal structure and biogenesis	Biological Process: ribosomal large subunit assembly (GO:0000027);; Molecular Function: ATP binding (GO:0005524);; Cellular Component: cellular_component (GO:0005575);; Cellular Component: nucleus (GO:0005634);; Biological Process: nucleobase-containing compound metabolic process (GO:0006139);; Biological Process: rRNA processing (GO:0006364);; Biological Process: RNA processing (GO:0006396);; Bi…	K14572|0.0e+00|tca:661291|K14572 midasin | (RefSeq) Mdn1; midasin	Ribosome biogenesis in eukaryotes (ko03008)	[R]	General function prediction only	AAA domain (dynein-related subfamily)	Midasin OS=Dictyostelium discoideum OX=44689 GN=mdn1 PE=3 SV=2	S	Function unknown	PREDICTED: LOW QUALITY PROTEIN: midasin-like [Aethina tumida]	biological process: cellular process (GO:0009987);; biological process: cellular component organization or biogenesis (GO:0071840);; molecular function: binding (GO:0005488);; cellular component: cell (GO:0005623);; cellular component: organelle (GO:0043226);; cellular component: cell part (GO:0044464);; biological process: metabolic process (GO:0008152);; molecular function: catalytic activity (…
gene-LOC109594152	LOC109594152	2.48464	220	3.46949	286	3.81623	340	1.57182	130	1.82281	160	1.70251	142	0.00511239	-0.947242	down	[F]	Nucleotide transport and metabolism	Molecular Function: ATP binding (GO:0005524);; Biological Process: nucleobase-containing compound metabolic process (GO:0006139);; Molecular Function: nucleobase-containing compound kinase activity (GO:0019205);;	K00939|2.6e-126|dnx:107168229|K00939 adenylate kinase [EC:2.7.4.3] | (RefSeq) adenylate kinase isoenzyme 5	Purine metabolism (ko00230);; Thiamine metabolism (ko00730)	[F]	Nucleotide transport and metabolism	Adenylate kinase	UMP-CMP kinase 1 OS=Caenorhabditis elegans OX=6239 GN=C29F7.3 PE=1 SV=1	F	Nucleotide transport and metabolism	PREDICTED: adenylate kinase isoenzyme 5 [Aethina tumida]	molecular function: binding (GO:0005488);; biological process: metabolic process (GO:0008152);; biological process: cellular process (GO:0009987);; molecular function: catalytic activity (GO:0003824)
gene-LOC109609215	LOC109609215	2.19422	96	1.52719	62	1.34144	59	6.24	255	3.19871	138	3.04924	125	0.00251927	1.30439	up	--	--	--	--	--	--	--	--	--	--	--	PREDICTED: uncharacterized protein LOC109609215 [Aethina tumida]	--
gene-LOC109607426	LOC109607426	9.75964	245	4.40076	103	3.96997	101	1.82078	43	0.426533	11	0.441135	11	7.25E-06	-2.71052	down	--	--	--	--	--	--	--	--	--	--	--	PREDICTED: keratin-associated protein 5-9-like [Aethina tumida]	--
gene-LOC109600345	LOC109600345	13.2833	504	8.67548	307	2.80578	108	2.009	72	1.67417	63	3.37046	120	0.000306735	-1.80764	down	--	--	--	--	--	--	--	--	--	--	--	PREDICTED: collagen alpha-2(IV) chain-like [Aethina tumida]	--
gene-LOC109608911	LOC109608911	43.412	1492	37.1888	1198	18.9813	635	20.6547	657	18.0078	598	16.8463	534	0.00139899	-0.856846	down	--	--	--	--	--	--	--	--	--	--	--	PREDICTED: uncharacterized protein LOC109608911 isoform X2 [Aethina tumida]	--
gene-LOC109599759	LOC109599759	21.0052	554	21.0726	518	22.7168	604	36.6842	906	47.1486	1231	39.0824	967	3.83E-06	0.915898	up	--	--	Molecular Function: nucleic acid binding (GO:0003676);; Molecular Function: zinc ion binding (GO:0008270);;	K11493|1.8e-11|tsp:Tsp_06544|K11493 regulator of chromosome condensation | (RefSeq) acyl CoA binding protein	--	[S]	Function unknown	Zinc knuckle	--	S	Function unknown	PREDICTED: LOW QUALITY PROTEIN: protein SREK1IP1-like [Aethina tumida]	molecular function: binding (GO:0005488)
gene-LOC109597539	LOC109597539	122.055	6194	97.048	4598	108.16	5535	76.6005	3644	56.4546	2840	55.0089	2622	5.39E-06	-0.80154	down	[O]	Posttranslational modification, protein turnover, chaperones	Molecular Function: metallocarboxypeptidase activity (GO:0004181);; Molecular Function: zinc ion binding (GO:0008270);;	K01298|1.0e-108|zne:110834221|K01298 carboxypeptidase A2 [EC:3.4.17.15] | (RefSeq) carboxypeptidase B-like	--	[S]	Function unknown	Zinc carboxypeptidase	Carboxypeptidase B OS=Astacus astacus OX=6715 PE=1 SV=1	O	Posttranslational modification, protein turnover, chaperones	PREDICTED: carboxypeptidase B [Aethina tumida]	biological process: metabolic process (GO:0008152);; molecular function: catalytic activity (GO:0003824);; molecular function: binding (GO:0005488)
gene-LOC109604377	LOC109604377	35.0176	2338	43.0854	2685	42.217	2842	21.6248	1354	28.0626	1857	30.8712	1936	0.000893716	-0.590662	down	[I]	Lipid transport and metabolism	Molecular Function: hydrolase activity (GO:0016787);;	K01063|1.0e-148|nvl:108567338|K01063 juvenile-hormone esterase [EC:3.1.1.59] | (RefSeq) venom carboxylesterase-6-like isoform X1	Insect hormone biosynthesis (ko00981)	[R]	General function prediction only	Carboxylesterase family	Venom carboxylesterase-6 OS=Apis mellifera OX=7460 PE=2 SV=1	G	Carbohydrate transport and metabolism	PREDICTED: LOW QUALITY PROTEIN: venom carboxylesterase-6-like [Aethina tumida]	molecular function: catalytic activity (GO:0003824)
gene-LOC109596264	LOC109596264	66.1803	2994	55.3916	2339	66.1647	3018	29.355	1245	38.534	1728	44.2772	1882	2.48E-05	-0.753858	down	--	--	Molecular Function: phosphatidylinositol bisphosphate binding (GO:1902936);;	K19625|4.0e-43|nvl:108560285|K19625 retinaldehyde-binding protein 1 | (RefSeq) clavesin-1 isoform X1	--	[I]	Lipid transport and metabolism	CRAL/TRIO domain	Protein real-time OS=Aedes aegypti OX=7159 GN=retm PE=3 SV=1	I	Lipid transport and metabolism	PREDICTED: LOW QUALITY PROTEIN: clavesin-2-like [Aethina tumida]	molecular function: binding (GO:0005488)
gene-LOC109605064	LOC109605064	204.781	3416	242	3768	330.423	5558	266.431	4166	689.914	11406	366.655	5745	0.00946945	0.757122	up	--	--	Molecular Function: odorant binding (GO:0005549);;	--	--	--	--	PBP/GOBP family	--	--	--	PREDICTED: uncharacterized protein LOC109605064 [Aethina tumida]	molecular function: binding (GO:0005488)
gene-LOC109595143	LOC109595143	17.0535	385	17.3821	367	16.1829	369	8.38687	178	11.5556	259	4.32036	92	0.00435405	-1.05436	down	--	--	--	K01183|2.7e-33|lak:106175122|K01183 chitinase [EC:3.2.1.14] | (RefSeq) probable endochitinase	Amino sugar and nucleotide sugar metabolism (ko00520)	--	--	Lytic polysaccharide mono-oxygenase, cellulose-degrading	--	S	Function unknown	PREDICTED: uncharacterized protein LOC109595143 [Aethina tumida]	--
gene-LOC109606817	LOC109606817	0.743141	37	0.568409	26	0.492486	25	1.6012	74	1.42237	70	1.23468	57	0.00598198	1.22607	up	[R]	General function prediction only	Molecular Function: molecular_function (GO:0003674);; Molecular Function: binding (GO:0005488);; Molecular Function: protein binding (GO:0005515);; Cellular Component: cellular_component (GO:0005575);; Cellular Component: intracellular (GO:0005622);; Cellular Component: cell (GO:0005623);; Cellular Component: nucleus (GO:0005634);; Cellular Component: nucleoplasm (GO:0005654);; Cellular Component…	K14403|1.1e-188|tca:103314846|K14403 cleavage and polyadenylation specificity factor subunit 3 [EC:3.1.27.-] | (RefSeq) cleavage and polyadenylation specificity factor 73	mRNA surveillance pathway (ko03015)	[A]	RNA processing and modification	Pre-mRNA 3'-end-processing endonuclease polyadenylation factor C-term	Cleavage and polyadenylation specificity factor 73 OS=Drosophila melanogaster OX=7227 GN=Cpsf73 PE=1 SV=2	A	RNA processing and modification	PREDICTED: LOW QUALITY PROTEIN: cleavage and polyadenylation specificity factor 73-like, partial [Aethina tumida]	molecular function: binding (GO:0005488);; cellular component: cell (GO:0005623);; cellular component: cell part (GO:0044464);; cellular component: organelle (GO:0043226);; cellular component: organelle part (GO:0044422);; cellular component: membrane-enclosed lumen (GO:0031974);; cellular component: macromolecular complex (GO:0032991);; biological process: metabolic process (GO:0008152);; biolog…
gene-LOC109597581	LOC109597581	0.381926	56	0.452504	62	0.42993	64	4.54753	625	0.652863	95	0.69684	96	0.000627289	2.22352	up	--	--	--	--	--	--	--	--	--	--	--	PREDICTED: myosin-J heavy chain-like [Aethina tumida]	--
gene-LOC109604478	LOC109604478	8.80817	238	10.9474	276	4.75841	130	4.28314	109	4.25846	114	1.59993	41	0.00704442	-1.25581	down	--	--	--	--	--	--	--	--	--	--	--	PREDICTED: uncharacterized protein LOC109604478 [Aethina tumida]	--
gene-LOC109608578	LOC109608578	25.4575	958	31.5374	1108	28.9439	1099	12.3598	436	18.8763	704	22.7575	805	0.00289695	-0.684211	down	--	--	Molecular Function: DNA binding (GO:0003677);; Cellular Component: nucleus (GO:0005634);; Biological Process: regulation of transcription, DNA-templated (GO:0006355);; Molecular Function: protein dimerization activity (GO:0046983);;	K09090|1.2e-89|nvl:108558108|K09090 hairy and enhancer of split, invertebrate | (RefSeq) enhancer of split mbeta protein-like	--	[K]	Transcription	Helix-loop-helix DNA-binding domain	Enhancer of split mgamma protein OS=Drosophila melanogaster OX=7227 GN=E(spl)mgamma-HLH PE=1 SV=1	K	Transcription	PREDICTED: enhancer of split mbeta protein-like [Aethina tumida]	molecular function: binding (GO:0005488);; cellular component: cell (GO:0005623);; cellular component: organelle (GO:0043226);; cellular component: cell part (GO:0044464);; biological process: biological regulation (GO:0065007)
gene-LOC109603329	LOC109603329	13.0291	1074	13.04	1003	11.9936	996	6.64546	514	7.1859	587	6.8784	533	2.44E-06	-0.881979	down	[P]	Inorganic ion transport and metabolism	Molecular Function: solute:proton antiporter activity (GO:0015299);; Biological Process: monovalent inorganic cation transport (GO:0015672);; Cellular Component: integral component of membrane (GO:0016021);;	K23994|1.0e-239|tca:663852|K23994 solute carrier family 9B (sodium/hydrogen exchanger), member 1/2 | (RefSeq) mitochondrial sodium/hydrogen exchanger 9B2	--	[P]	Inorganic ion transport and metabolism	Sodium/hydrogen exchanger family	--	P	Inorganic ion transport and metabolism	PREDICTED: LOW QUALITY PROTEIN: mitochondrial sodium/hydrogen exchanger 9B2 [Aethina tumida]	biological process: single-organism process (GO:0044699);; biological process: localization (GO:0051179);; molecular function: transporter activity (GO:0005215);; cellular component: membrane (GO:0016020);; cellular component: membrane part (GO:0044425)
Aethina_tumida_newGene_1192	--	1.74799	156	3.05726	255	1.30734	118	3.26919	274	5.06575	448	3.74851	315	0.00797576	0.981972	up	--	--	--	--	--	--	--	--	--	--	--	PREDICTED: uncharacterized protein LOC109537261 [Dendroctonus ponderosae]	--
Aethina_tumida_newGene_3903	--	18.7984	513	21.2217	476	21.919	605	10.3445	263	7.76191	209	11.4781	293	0.000138025	-1.02654	down	--	--	Molecular Function: carbohydrate binding (GO:0030246);;	K01099|1.8e-11|tng:GSTEN00029323G001|K01099 inositol polyphosphate 5-phosphatase INPP5B/F [EC:3.1.3.36] | (RefSeq) unnamed protein product	Inositol phosphate metabolism (ko00562);; Phosphatidylinositol signaling system (ko04070)	--	--	Galactose binding lectin domain	--	S	Function unknown	PREDICTED: L-rhamnose-binding lectin ELEL-1-like [Aethina tumida]	molecular function: binding (GO:0005488)
gene-LOC109603593	LOC109603593	67.07	5310	69.2506	5118	59.8296	4776	33.1479	2460	27.7687	2179	32.9535	2451	2.94E-12	-1.06919	down	--	--	Biological Process: negative regulation of transcription from RNA polymerase II promoter (GO:0000122);; Molecular Function: RNA polymerase II transcription factor activity, sequence-specific DNA binding (GO:0000981);; Biological Process: cell fate determination (GO:0001709);; Cellular Component: nucleus (GO:0005634);; Biological Process: regulation of transcription from RNA polymerase II promoter…	K03211|1.8e-215|tca:663895|K03211 ETS translocation variant 6/7 | (RefSeq) ets DNA-binding protein pokkuri	MAPK signaling pathway - fly (ko04013);; Dorso-ventral axis formation (ko04320)	[K]	Transcription	Ets-domain	Ets DNA-binding protein pokkuri OS=Drosophila melanogaster OX=7227 GN=aop PE=1 SV=2	K	Transcription	PREDICTED: LOW QUALITY PROTEIN: ets DNA-binding protein pokkuri [Aethina tumida]	biological process: biological regulation (GO:0065007);; molecular function: nucleic acid binding transcription factor activity (GO:0001071);; biological process: cellular process (GO:0009987);; biological process: developmental process (GO:0032502);; biological process: single-organism process (GO:0044699);; cellular component: cell (GO:0005623);; cellular component: organelle (GO:0043226);; cel…
Aethina_tumida_newGene_3349	--	21.9472	745	26.7816	854	20.5418	695	12.3982	375	14.5314	440	17.8308	498	0.00042535	-0.78194	down	--	--	--	--	--	--	--	--	--	--	--	--	--
gene-LOC109607539	LOC109607539	128.285	2287	118.156	1966	107.929	1940	109.943	1837	43.7964	774	49.3634	827	0.00470364	-0.800457	down	[O]	Posttranslational modification, protein turnover, chaperones	Molecular Function: serine-type endopeptidase activity (GO:0004252);;	K01312|7.6e-50|nvl:108560735|K01312 trypsin [EC:3.4.21.4] | (RefSeq) trypsin-2-like	Neuroactive ligand-receptor interaction (ko04080)	[E]	Amino acid transport and metabolism	Trypsin	Trypsin-7 OS=Anopheles gambiae OX=7165 GN=TRYP7 PE=2 SV=2	O	Posttranslational modification, protein turnover, chaperones	PREDICTED: trypsin-7-like, partial [Aethina tumida]	biological process: metabolic process (GO:0008152);; molecular function: catalytic activity (GO:0003824)
gene-LOC109604041	LOC109604041	1.95577	128	1.33787	82	0.718672	48	0.701187	43	0.384181	25	0.474866	30	0.00585651	-1.346	down	--	--	Molecular Function: calcium-dependent cysteine-type endopeptidase activity (GO:0004198);; Molecular Function: calcium ion binding (GO:0005509);; Biological Process: proteolysis (GO:0006508);;	K08585|4.0e-165|tca:657371|K08585 calpain, invertebrate [EC:3.4.22.-] | (RefSeq) calpain-B	--	[OT]	Posttranslational modification, protein turnover, chaperones;; Signal transduction mechanisms	Calpain family cysteine protease	Calpain-B OS=Drosophila melanogaster OX=7227 GN=CalpB PE=1 SV=2	--	--	PREDICTED: calpain-A-like [Aethina tumida]	biological process: metabolic process (GO:0008152);; molecular function: catalytic activity (GO:0003824);; molecular function: binding (GO:0005488)
gene-LOC109596467	LOC109596467	44.1952	1447	34.977	1069	39.1986	1294	21.8373	670	28.509	925	24.5825	756	0.00040134	-0.664946	down	--	--	Cellular Component: integral component of membrane (GO:0016021);;	K06460|8.0e-77|tca:663038|K06460 CD9 antigen | (RefSeq) CD9 antigen	--	[R]	General function prediction only	Tetraspanin family	Tetraspanin-2A OS=Drosophila melanogaster OX=7227 GN=Tsp2A PE=1 SV=1	S	Function unknown	PREDICTED: tetraspanin-2A-like [Aethina tumida]	cellular component: membrane (GO:0016020);; cellular component: membrane part (GO:0044425)
gene-LOC109606445	LOC109606445	89.5758	2419	74.2313	1872	54.7069	1490	35.7929	907	40.1711	1076	63.652	1615	0.00287189	-0.654172	down	[O]	Posttranslational modification, protein turnover, chaperones	Molecular Function: serine-type endopeptidase activity (GO:0004252);;	K01312|6.8e-76|tca:655678|K01312 trypsin [EC:3.4.21.4] | (RefSeq) P76, GLEAN_07017; serine protease P76	Neuroactive ligand-receptor interaction (ko04080)	[E]	Amino acid transport and metabolism	Trypsin	Trypsin-7 OS=Anopheles gambiae OX=7165 GN=TRYP7 PE=2 SV=2	O	Posttranslational modification, protein turnover, chaperones	PREDICTED: LOW QUALITY PROTEIN: trypsin alpha-3-like [Aethina tumida]	biological process: metabolic process (GO:0008152);; molecular function: catalytic activity (GO:0003824)
gene-LOC109605749	LOC109605749	15.579	808	4.43148	215	2.72625	143	23.2896	1132	25.4115	1306	28.4089	1383	6.89E-05	1.77153	up	--	--	Molecular Function: RNA adenylyltransferase activity (GO:1990817);;	K23033|6.0e-198|tca:663557|K23033 terminal nucleotidyltransferase 5A/B [EC:2.7.7.-] | (RefSeq) uncharacterized LOC663557	--	[S]	Function unknown	Nucleotidyltransferase	--	S	Function unknown	PREDICTED: protein FAM46C-like [Aethina tumida]	molecular function: catalytic activity (GO:0003824)
gene-LOC109603630	LOC109603630	24.9721	995	23.3188	867	40.1309	1612	8.43659	315	12.2565	484	21.0417	787	0.000296272	-1.10853	down	--	--	Cellular Component: extracellular region (GO:0005576);; Biological Process: pathogenesis (GO:0009405);;	K06824|4.7e-06|nfu:107375273|K06824 nephronectin | (RefSeq) npnt; nephronectin isoform X1	ECM-receptor interaction (ko04512)	--	--	Cysteine rich repeat	--	T	Signal transduction mechanisms	PREDICTED: von Willebrand factor D and EGF domain-containing protein-like [Aethina tumida]	cellular component: extracellular region (GO:0005576);; biological process: multi-organism process (GO:0051704)
gene-LOC109606521	LOC109606521	43.8236	2006	49.5188	2116	50.1304	2314	30.6265	1314	34.9408	1585	29.3799	1263	0.000174722	-0.602497	down	[ER]	Amino acid transport and metabolism;; General function prediction only	Molecular Function: L-iditol 2-dehydrogenase activity (GO:0003939);; Biological Process: sorbitol catabolic process (GO:0006062);; Molecular Function: zinc ion binding (GO:0008270);;	K17818|1.5e-142|dpa:109543751|K17818 D-arabinitol dehydrogenase (NADP+) [EC:1.1.1.287] | (RefSeq) D-arabinitol dehydrogenase 1-like	Pentose and glucuronate interconversions (ko00040)	[Q]	Secondary metabolites biosynthesis, transport and catabolism	Alcohol dehydrogenase GroES-like domain	--	Q	Secondary metabolites biosynthesis, transport and catabolism	PREDICTED: D-arabinitol dehydrogenase 1-like [Aethina tumida]	biological process: metabolic process (GO:0008152);; biological process: single-organism process (GO:0044699);; molecular function: catalytic activity (GO:0003824);; biological process: cellular process (GO:0009987);; molecular function: binding (GO:0005488)
gene-LOC109599133	LOC109599133	0.794186	154	0.968913	175	1.03109	201	2.22662	403	1.40924	270	1.5452	280	0.00818895	0.879938	up	[G]	Carbohydrate transport and metabolism	Molecular Function: lipopolysaccharide binding (GO:0001530);; Molecular Function: pattern binding (GO:0001871);; Molecular Function: (1->3)-beta-D-glucan binding (GO:0001872);; Biological Process: activation of innate immune response (GO:0002218);; Biological Process: innate immune response activating cell surface receptor signaling pathway (GO:0002220);; Biological Process: pattern recognition r…	K20692|2.0e-126|dpa:109540197|K20692 gram-negative bacteria-binding protein 3 | (RefSeq) beta-1,3-glucan-binding protein	Toll and Imd signaling pathway (ko04624)	--	--	Carbohydrate binding domain (family 32)	Beta-1,3-glucan-binding protein OS=Tenebrio molitor OX=7067 GN=GRP PE=1 SV=1	G	Carbohydrate transport and metabolism	PREDICTED: uncharacterized protein LOC109599133 [Aethina tumida]	molecular function: binding (GO:0005488);; biological process: immune system process (GO:0002376);; biological process: biological regulation (GO:0065007);; biological process: cellular process (GO:0009987);; biological process: signaling (GO:0023052);; biological process: single-organism process (GO:0044699);; biological process: response to stimulus (GO:0050896);; molecular function: catalytic …
gene-LOC109594661	LOC109594661	56.6309	5417	62.6543	5594	51.7447	4990	169.682	15213	239.521	22704	232.14	20854	1.61E-28	1.89924	up	--	--	Molecular Function: molecular_function (GO:0003674);; Molecular Function: binding (GO:0005488);; Molecular Function: protein binding (GO:0005515);; Cellular Component: cellular_component (GO:0005575);; Cellular Component: intracellular (GO:0005622);; Cellular Component: cell (GO:0005623);; Cellular Component: cytoplasm (GO:0005737);; Biological Process: biological_process (GO:0008150);; Biologica…	K09557|6.3e-51|tca:659030|K09557 BCL2-associated athanogene 3 | (RefSeq) BAG domain-containing protein Samui	--	[T]	Signal transduction mechanisms	BAG domain	BAG domain-containing protein Samui OS=Bombyx mori OX=7091 GN=Samui PE=2 SV=1	T	Signal transduction mechanisms	PREDICTED: LOW QUALITY PROTEIN: BAG domain-containing protein Samui-like [Aethina tumida]	molecular function: binding (GO:0005488);; cellular component: cell (GO:0005623);; cellular component: cell part (GO:0044464);; biological process: biological regulation (GO:0065007);; cellular component: organelle (GO:0043226);; cellular component: supramolecular complex (GO:0099080);; cellular component: organelle part (GO:0044422)
Aethina_tumida_newGene_4005	--	128.302	2084	98.5213	1494	73.0344	1197	46.2691	705	41.1204	662	27.2954	417	1.68E-08	-1.37911	down	--	--	--	--	--	--	--	--	--	--	--	--	--
Aethina_tumida_newGene_2030	--	1.78992	119	0.495865	31	0.4605	31	0.280476	18	0.17709	12	0.016063	2	0.000662517	-2.4148	down	[G]	Carbohydrate transport and metabolism	Cellular Component: integral component of membrane (GO:0016021);; Molecular Function: transmembrane transporter activity (GO:0022857);;	K14258|4.5e-20|nvl:108559917|K14258 facilitated trehalose transporter | (RefSeq) facilitated trehalose transporter Tret1-like isoform X1	--	[R]	General function prediction only	Sugar (and other) transporter	--	U	Intracellular trafficking, secretion, and vesicular transport	PREDICTED: LOW QUALITY PROTEIN: facilitated trehalose transporter Tret1-like [Aethina tumida]	cellular component: membrane (GO:0016020);; cellular component: membrane part (GO:0044425);; biological process: localization (GO:0051179);; molecular function: transporter activity (GO:0005215)
gene-LOC109608932	LOC109608932	695.118	18116	567.623	13810	377.901	9931	418.19	10217	382.255	9874	276.621	6772	0.00560763	-0.600917	down	--	--	--	--	--	--	--	--	--	--	--	PREDICTED: uncharacterized protein LOC109608932 [Aethina tumida]	--
gene-LOC109606971	LOC109606971	8.65161	199	6.96097	149	6.9462	161	2.87273	62	3.6504	83	3.73375	81	0.00212199	-1.1389	down	--	--	Molecular Function: calcium ion binding (GO:0005509);;	K23902|4.8e-84|tca:664498|K23902 programmed cell death protein 6 | (RefSeq) programmed cell death protein 6	--	[T]	Signal transduction mechanisms	EF-hand domain pair	Sorcin OS=Schistosoma japonicum OX=6182 PE=2 SV=1	T	Signal transduction mechanisms	PREDICTED: programmed cell death protein 6-like [Aethina tumida]	molecular function: binding (GO:0005488)
gene-LOC109609402	LOC109609402	26.7565	1214	23.2479	985	29.0278	1328	48.9693	2083	64.3205	2892	69.2934	2953	4.18E-12	1.19638	up	--	--	--	--	--	--	--	--	--	--	--	PREDICTED: uncharacterized protein LOC109609402 [Aethina tumida]	--
gene-LOC109597140	LOC109597140	3.84567	310	3.59626	271	3.36289	273	36.3642	2744	10.1387	809	8.4949	643	8.34E-08	2.35356	up	--	--	Molecular Function: microtubule motor activity (GO:0003777);; Molecular Function: ATP binding (GO:0005524);; Cellular Component: nucleus (GO:0005634);; Cellular Component: kinesin complex (GO:0005871);; Cellular Component: microtubule (GO:0005874);; Cellular Component: spindle microtubule (GO:0005876);; Biological Process: microtubule-based movement (GO:0007018);; Molecular Function: microtubule …	K10397|1.7e-87|tca:657359|K10397 kinesin family member 6/9 | (RefSeq) kinesin-F; kinesin F	--	[Z]	Cytoskeleton	Kinesin motor domain	Kinesin heavy chain OS=Doryteuthis pealeii OX=1051067 PE=1 SV=1	Z	Cytoskeleton	PREDICTED: kinesin-like protein KIF9 [Aethina tumida]	molecular function: catalytic activity (GO:0003824);; molecular function: binding (GO:0005488);; cellular component: cell (GO:0005623);; cellular component: organelle (GO:0043226);; cellular component: cell part (GO:0044464);; cellular component: macromolecular complex (GO:0032991);; cellular component: organelle part (GO:0044422);; cellular component: supramolecular complex (GO:0099080);; biolog…
gene-LOC109594034	LOC109594034	170.24	6813	133.832	5000	140.112	5654	108.374	4066	66.7634	2648	67.8185	2550	1.71E-05	-0.87053	down	[GM]	Carbohydrate transport and metabolism;; Cell wall/membrane/envelope biogenesis	Biological Process: carbohydrate metabolic process (GO:0005975);; Molecular Function: hydrolase activity, acting on carbon-nitrogen (but not peptide) bonds (GO:0016810);;	--	--	--	--	Polysaccharide deacetylase	Chitin deacetylase 8 OS=Bombyx mori OX=7091 GN=CDA8 PE=1 SV=2	G	Carbohydrate transport and metabolism	PREDICTED: uncharacterized protein LOC109594034 [Aethina tumida]	biological process: metabolic process (GO:0008152);; molecular function: catalytic activity (GO:0003824)
Aethina_tumida_newGene_888	--	74.2641	2578	90.1927	2940	24.1304	841	16.5339	542	17.5114	612	30.2541	1001	1.89E-05	-1.54103	down	--	--	Biological Process: cell morphogenesis (GO:0000902);; Biological Process: cell morphogenesis involved in differentiation (GO:0000904);; Cellular Component: cellular_component (GO:0005575);; Cellular Component: extracellular region (GO:0005576);; Cellular Component: extracellular space (GO:0005615);; Cellular Component: larval serum protein complex (GO:0005616);; Biological Process: movement of ce…	K00505|1.1e-08|aga:AgaP_AGAP004977|K00505 tyrosinase [EC:1.14.18.1] | (RefSeq) PPO6; AGAP004977-PA	Tyrosine metabolism (ko00350)	--	--	Hemocyanin, ig-like domain	Arylphorin subunit A4 OS=Calliphora vicina OX=7373 PE=2 SV=1	S	Function unknown	PREDICTED: LOW QUALITY PROTEIN: hexamerin-1.1-like [Aethina tumida]	biological process: cellular process (GO:0009987);; biological process: developmental process (GO:0032502);; biological process: single-organism process (GO:0044699);; biological process: cellular component organization or biogenesis (GO:0071840);; cellular component: extracellular region (GO:0005576);; cellular component: extracellular region part (GO:0044421);; cellular component: macromolecula…
gene-LOC109599031	LOC109599031	49.5524	852	42.5589	683	51.2565	889	29.7932	480	22.6242	386	21.227	343	2.82E-05	-0.965052	down	--	--	--	--	--	--	--	EGF-like domain	--	O	Posttranslational modification, protein turnover, chaperones	PREDICTED: protein crumbs-like [Aethina tumida]	--
gene-LOC109604353	LOC109604353	1.12958	27	0.833688	18	0.531849	13	11.8919	257	1.29068	30	1.69991	37	0.000713101	2.54801	up	--	--	--	--	--	--	--	Domain of unknown function (DUF4485)	--	S	Function unknown	PREDICTED: LOW QUALITY PROTEIN: uncharacterized protein LOC109604353 [Aethina tumida]	--
Aethina_tumida_newGene_554	--	25.3088	819	13.6781	414	18.4806	603	12.556	381	4.49434	145	5.26738	161	0.00041392	-1.357	down	--	--	--	--	--	--	--	--	--	--	--	uncharacterized protein LOC108909853 [Anoplophora glabripennis]	--
gene-LOC109600349	LOC109600349	38.6379	1347	26.5459	864	11.5968	408	6.29471	206	3.00739	104	11.5309	378	2.21E-05	-1.88696	down	--	--	--	--	--	--	--	--	--	--	--	PREDICTED: collagen alpha-4(IV) chain-like [Aethina tumida]	--
gene-LOC109605655	LOC109605655	55.9275	1357	130.538	2955	113.399	2773	340.966	7750	724.62	17413	653.606	14885	2.08E-15	2.50176	up	--	--	Biological Process: response to hypoxia (GO:0001666);; Molecular Function: molecular_function (GO:0003674);; Molecular Function: actin binding (GO:0003779);; Molecular Function: binding (GO:0005488);; Molecular Function: protein binding (GO:0005515);; Cellular Component: cellular_component (GO:0005575);; Cellular Component: intracellular (GO:0005622);; Cellular Component: cell (GO:0005623);; Cell…	K09542|1.6e-55|dpa:109537017|K09542 crystallin, alpha B | (RefSeq) protein lethal(2)essential for life-like	Protein processing in endoplasmic reticulum (ko04141);; Longevity regulating pathway - multiple species (ko04213)	[O]	Posttranslational modification, protein turnover, chaperones	Hsp20/alpha crystallin family	Protein lethal(2)essential for life OS=Drosophila melanogaster OX=7227 GN=l(2)efl PE=1 SV=1	O	Posttranslational modification, protein turnover, chaperones	PREDICTED: protein lethal(2)essential for life-like [Aethina tumida]	biological process: response to stimulus (GO:0050896);; molecular function: binding (GO:0005488);; cellular component: cell (GO:0005623);; cellular component: cell part (GO:0044464);; cellular component: organelle (GO:0043226);; cellular component: membrane-enclosed lumen (GO:0031974);; cellular component: organelle part (GO:0044422);; biological process: cellular process (GO:0009987);; biologica…
Aethina_tumida_newGene_3782	--	14.9165	407	9.70326	248	9.82076	271	7.80039	200	5.30031	144	5.34712	137	0.00840403	-0.898306	down	--	--	--	--	--	--	--	--	--	--	--	--	--
Aethina_tumida_newGene_635	--	24.5173	688	25.5389	635	22.4663	599	20.7523	525	11.1403	290	12.014	289	0.00759411	-0.757824	down	--	--	Cellular Component: cellular_component (GO:0005575);; Cellular Component: intracellular (GO:0005622);; Cellular Component: cell (GO:0005623);; Cellular Component: cytoplasm (GO:0005737);; Biological Process: nucleobase-containing compound metabolic process (GO:0006139);; Biological Process: cellular aromatic compound metabolic process (GO:0006725);; Biological Process: nitrogen compound metabolic…	K18405|6.2e-35|dpa:109544076|K18405 tudor domain-containing protein 1/4/6/7 | (RefSeq) tudor domain-containing protein 7B-like isoform X1	--	--	--	--	--	K	Transcription	PREDICTED: tudor domain-containing protein 7A-like isoform X2 [Aethina tumida]	cellular component: cell (GO:0005623);; cellular component: cell part (GO:0044464);; biological process: metabolic process (GO:0008152);; biological process: cellular process (GO:0009987);; biological process: biological regulation (GO:0065007);; cellular component: macromolecular complex (GO:0032991);; cellular component: organelle (GO:0043226)
gene-LOC109602397	LOC109602397	1.21784	197	0.885449	134	0.571015	93	0.209412	32	0.423611	68	0.456271	70	0.004183	-1.28842	down	[S]	Function unknown	Molecular Function: molecular_function (GO:0003674);; Molecular Function: catalytic activity (GO:0003824);; Molecular Function: hydrolase activity, hydrolyzing O-glycosyl compounds (GO:0004553);; Molecular Function: alpha-mannosidase activity (GO:0004559);; Molecular Function: mannosyl-oligosaccharide 1,2-alpha-mannosidase activity (GO:0004571);; Biological Process: carbohydrate metabolic process…	K12311|8.2e-244|tca:656928|K12311 lysosomal alpha-mannosidase [EC:3.2.1.24] | (RefSeq) lysosomal alpha-mannosidase	Other glycan degradation (ko00511);; Lysosome (ko04142)	[G]	Carbohydrate transport and metabolism	Glycosyl hydrolases family 38 N-terminal domain	Lysosomal alpha-mannosidase OS=Dictyostelium discoideum OX=44689 GN=manA PE=1 SV=2	G	Carbohydrate transport and metabolism	PREDICTED: LOW QUALITY PROTEIN: lysosomal alpha-mannosidase-like [Aethina tumida]	molecular function: catalytic activity (GO:0003824);; biological process: metabolic process (GO:0008152);; biological process: single-organism process (GO:0044699);; biological process: cellular process (GO:0009987);; molecular function: binding (GO:0005488)
gene-LOC109603690	LOC109603690	20.6704	933	20.7354	874	26.5449	1208	9.30986	394	7.68952	344	8.24595	350	7.01E-11	-1.43744	down	--	--	--	--	--	--	--	--	--	--	--	PREDICTED: uncharacterized protein LOC109603690 isoform X1 [Aethina tumida]	--
gene-LOC109602960	LOC109602960	2.1665	109	2.44245	115	2.21442	112	0.704852	34	0.690156	35	0.265884	13	2.01E-05	-1.99816	down	[G]	Carbohydrate transport and metabolism	Molecular Function: molecular_function (GO:0003674);; Molecular Function: transporter activity (GO:0005215);; Molecular Function: sugar:proton symporter activity (GO:0005351);; Molecular Function: glucose transmembrane transporter activity (GO:0005355);; Molecular Function: cation:sugar symporter activity (GO:0005402);; Biological Process: transport (GO:0006810);; Biological Process: ion transpor…	K14258|1.2e-73|mdl:103579743|K14258 facilitated trehalose transporter | (RefSeq) facilitated trehalose transporter Tret1	--	[R]	General function prediction only	Sugar (and other) transporter	Facilitated trehalose transporter Tret1 OS=Polypedilum vanderplanki OX=319348 GN=Tret1 PE=1 SV=1	P	Inorganic ion transport and metabolism	PREDICTED: LOW QUALITY PROTEIN: facilitated trehalose transporter Tret1-like [Aethina tumida]	molecular function: transporter activity (GO:0005215);; biological process: single-organism process (GO:0044699);; biological process: localization (GO:0051179);; cellular component: membrane (GO:0016020);; cellular component: membrane part (GO:0044425)
gene-LOC109608883	LOC109608883	185.444	12809	171.575	11063	162.853	11343	124.1	8036	84.2548	5768	100.616	6528	9.95E-06	-0.754752	down	--	--	Molecular Function: phosphoprotein phosphatase activity (GO:0004721);; Molecular Function: metal ion binding (GO:0046872);;	K17508|2.5e-149|tca:659537|K17508 protein phosphatase PTC7 [EC:3.1.3.16] | (RefSeq) protein phosphatase PTC7 homolog	--	[T]	Signal transduction mechanisms	Stage II sporulation protein E (SpoIIE)	Protein phosphatase PTC7 homolog fig OS=Drosophila virilis OX=7244 GN=fig PE=3 SV=1	T	Signal transduction mechanisms	PREDICTED: protein phosphatase PTC7 homolog [Aethina tumida]	biological process: metabolic process (GO:0008152);; biological process: cellular process (GO:0009987);; molecular function: catalytic activity (GO:0003824);; molecular function: binding (GO:0005488)
gene-LOC109596444	LOC109596444	2.45144	74	2.4035	68	1.69542	52	14.3771	405	4.26602	127	2.81008	80	0.00218423	1.71178	up	--	--	Molecular Function: oxidoreductase activity (GO:0016491);;	K00357|4.1e-41|nvl:108569976|K00357 dihydropteridine reductase [EC:1.5.1.34] | (RefSeq) dihydropteridine reductase	Folate biosynthesis (ko00790)	[E]	Amino acid transport and metabolism	--	--	Q	Secondary metabolites biosynthesis, transport and catabolism	PREDICTED: dihydropteridine reductase-like [Aethina tumida]	molecular function: catalytic activity (GO:0003824)
gene-LOC109608309	LOC109608309	58.8336	3039	48.8937	2358	49.4821	2578	40.0464	1940	33.5461	1718	28.6329	1390	0.000466219	-0.621366	down	[G]	Carbohydrate transport and metabolism	Molecular Function: galactokinase activity (GO:0004335);; Molecular Function: ATP binding (GO:0005524);; Molecular Function: galactose binding (GO:0005534);; Cellular Component: cytosol (GO:0005829);; Biological Process: galactose metabolic process (GO:0006012);;	K00849|6.1e-164|tca:657353|K00849 galactokinase [EC:2.7.1.6] | (RefSeq) galactokinase	Galactose metabolism (ko00052);; Amino sugar and nucleotide sugar metabolism (ko00520)	[G]	Carbohydrate transport and metabolism	Galactokinase galactose-binding signature	--	G	Carbohydrate transport and metabolism	PREDICTED: LOW QUALITY PROTEIN: galactokinase-like [Aethina tumida]	biological process: metabolic process (GO:0008152);; biological process: cellular process (GO:0009987);; molecular function: catalytic activity (GO:0003824);; molecular function: binding (GO:0005488);; cellular component: cell (GO:0005623);; cellular component: cell part (GO:0044464);; biological process: single-organism process (GO:0044699)
gene-LOC109598873	LOC109598873	63.5887	3798	54.5002	3039	55.3386	3333	29.2928	1640	27.9102	1653	32.6705	1833	2.82E-10	-0.955091	down	[F]	Nucleotide transport and metabolism	Molecular Function: adenosine deaminase activity (GO:0004000);; Cellular Component: extracellular space (GO:0005615);; Biological Process: adenosine catabolic process (GO:0006154);;	K19572|1.0e-163|tca:662761|K19572 adenosine deaminase CECR1 [EC:3.5.4.4] | (RefSeq) adenosine deaminase CECR1	Purine metabolism (ko00230)	[F]	Nucleotide transport and metabolism	Adenosine/AMP deaminase	Adenosine deaminase AGSA OS=Aplysia californica OX=6500 PE=1 SV=2	F	Nucleotide transport and metabolism	PREDICTED: LOW QUALITY PROTEIN: adenosine deaminase CECR1-like [Aethina tumida]	molecular function: catalytic activity (GO:0003824);; cellular component: extracellular region (GO:0005576);; cellular component: extracellular region part (GO:0044421);; biological process: metabolic process (GO:0008152);; biological process: cellular process (GO:0009987);; biological process: single-organism process (GO:0044699)
gene-LOC109607802	LOC109607802	14.5252	687	11.4454	506	15.2127	726	7.4248	330	10.3279	484	8.95535	398	0.0087545	-0.632544	down	--	--	Cellular Component: nucleosome (GO:0000786);; Molecular Function: DNA binding (GO:0003677);; Cellular Component: nucleus (GO:0005634);; Biological Process: nucleosome assembly (GO:0006334);; Cellular Component: host cell nucleus (GO:0042025);;	K11275|1.2e-24|dqu:106751466|K11275 histone H1/5 | (RefSeq) histone H1.2-like	--	--	--	linker histone H1 and H5 family	Histone H1 OS=Drosophila melanogaster OX=7227 GN=His1 PE=1 SV=1	B	Chromatin structure and dynamics	PREDICTED: LOW QUALITY PROTEIN: histone H1-like [Aethina tumida]	cellular component: cell (GO:0005623);; cellular component: macromolecular complex (GO:0032991);; cellular component: organelle (GO:0043226);; cellular component: organelle part (GO:0044422);; cellular component: cell part (GO:0044464);; molecular function: binding (GO:0005488);; biological process: cellular process (GO:0009987);; biological process: cellular component organization or biogenesis …
gene-LOC109607322	LOC109607322	64.3015	1741	87.0845	2201	90.261	2464	112.55	2857	109.187	2930	163.126	4148	0.000664214	0.654907	up	--	--	Molecular Function: tubulin binding (GO:0015631);; Molecular Function: ubiquitin protein ligase binding (GO:0031625);; Molecular Function: S100 protein binding (GO:0044548);;	K04507|4.7e-65|tca:656124|K04507 calcyclin binding protein | (RefSeq) calcyclin-binding protein	Wnt signaling pathway (ko04310)	[T]	Signal transduction mechanisms	CS domain	--	T	Signal transduction mechanisms	PREDICTED: calcyclin-binding protein-like [Aethina tumida]	molecular function: binding (GO:0005488)
gene-LOC109602939	LOC109602939	2075.02	173121	2058.33	160305	2070.05	174147	4218.19	329902	3908.35	323180	3956.3	310036	1.24E-10	0.955679	up	[O]	Posttranslational modification, protein turnover, chaperones	Molecular Function: ATP binding (GO:0005524);; Biological Process: protein folding (GO:0006457);; Molecular Function: unfolded protein binding (GO:0051082);;	K04079|0.0e+00|tca:656270|K04079 molecular chaperone HtpG | (RefSeq) heat shock protein 90	Protein processing in endoplasmic reticulum (ko04141)	[O]	Posttranslational modification, protein turnover, chaperones	Hsp90 protein	Heat shock protein 83 OS=Bombyx mori OX=7091 GN=Hsp83 PE=1 SV=1	O	Posttranslational modification, protein turnover, chaperones	PREDICTED: heat shock protein 83 [Aethina tumida]	molecular function: binding (GO:0005488);; biological process: cellular process (GO:0009987)
gene-LOC109598721	LOC109598721	38.6735	1366	33.3878	1101	29.223	1041	20.5186	680	21.5477	755	20.0406	665	0.00014724	-0.707108	down	[Q]	Secondary metabolites biosynthesis, transport and catabolism	Molecular Function: oxidoreductase activity, acting on paired donors, with incorporation or reduction of molecular oxygen, 2-oxoglutarate as one donor, and incorporation of one atom each of oxygen into both donors (GO:0016706);; Biological Process: oxidation-reduction process (GO:0055114);;	K00477|2.2e-123|tca:659158|K00477 phytanoyl-CoA hydroxylase [EC:1.14.11.18] | (RefSeq) phytanoyl-CoA dioxygenase domain-containing protein 1 homolog	Peroxisome (ko04146)	[I]	Lipid transport and metabolism	Phytanoyl-CoA dioxygenase (PhyH)	Phytanoyl-CoA dioxygenase domain-containing protein 1 homolog OS=Caenorhabditis elegans OX=6239 GN=Y105C5B.9 PE=3 SV=1	I	Lipid transport and metabolism	PREDICTED: LOW QUALITY PROTEIN: phytanoyl-CoA dioxygenase domain-containing protein 1 homolog [Aethina tumida]	biological process: metabolic process (GO:0008152);; biological process: single-organism process (GO:0044699);; molecular function: catalytic activity (GO:0003824)
gene-LOC109600019	LOC109600019	0.45924	216	0.387015	170	0.244322	116	0.655571	289	0.735939	343	0.645007	285	0.0067977	0.901788	up	--	--	Molecular Function: microtubule motor activity (GO:0003777);; Molecular Function: ATP binding (GO:0005524);; Biological Process: microtubule-based movement (GO:0007018);; Cellular Component: dynein complex (GO:0030286);;	K10408|0.0e+00|dpa:109541785|K10408 dynein heavy chain, axonemal | (RefSeq) dynein heavy chain 5, axonemal	--	[Z]	Cytoskeleton	Hydrolytic ATP binding site of dynein motor region	Dynein beta chain, ciliary OS=Heliocidaris crassispina OX=1043166 PE=1 SV=1	Z	Cytoskeleton	PREDICTED: LOW QUALITY PROTEIN: dynein heavy chain 5, axonemal [Aethina tumida]	molecular function: catalytic activity (GO:0003824);; molecular function: binding (GO:0005488);; biological process: cellular process (GO:0009987);; biological process: single-organism process (GO:0044699);; cellular component: cell (GO:0005623);; cellular component: macromolecular complex (GO:0032991);; cellular component: organelle (GO:0043226);; cellular component: organelle part (GO:0044422);…
gene-LOC109597025	LOC109597025	0.74407	47	0.631314	37	0.360942	23	1.83396	108	2.02752	126	1.73074	102	9.69E-05	1.68045	up	[R]	General function prediction only	Cellular Component: integral component of membrane (GO:0016021);; Molecular Function: transmembrane transporter activity (GO:0022857);;	K06258|1.1e-195|tca:662246|K06258 MFS transporter, VNT family, synaptic vesicle glycoprotein 2 | (RefSeq) synaptic vesicle glycoprotein 2B	ECM-receptor interaction (ko04512)	[R]	General function prediction only	Major Facilitator Superfamily	Organic cation transporter protein OS=Drosophila melanogaster OX=7227 GN=Orct PE=1 SV=1	S	Function unknown	PREDICTED: LOW QUALITY PROTEIN: synaptic vesicle glycoprotein 2C-like [Aethina tumida]	cellular component: membrane (GO:0016020);; cellular component: membrane part (GO:0044425);; biological process: localization (GO:0051179);; molecular function: transporter activity (GO:0005215)
gene-LOC109596485	LOC109596485	0.904369	20	1.43886	30	0	0	28.5799	588	1.31598	29	1.51881	32	0.00171718	3.75015	up	--	--	Cellular Component: mitochondrial inner membrane (GO:0005743);; Biological Process: mitochondrial pyruvate transport (GO:0006850);;	K22139|5.0e-27|daz:108611926|K22139 mitochondrial pyruvate carrier 2 | (RefSeq) mitochondrial pyruvate carrier 2	--	[S]	Function unknown	Mitochondrial pyruvate carriers	--	C	Energy production and conversion	PREDICTED: mitochondrial pyruvate carrier 3-like [Aethina tumida]	cellular component: cell (GO:0005623);; cellular component: membrane (GO:0016020);; cellular component: organelle (GO:0043226);; cellular component: organelle part (GO:0044422);; cellular component: cell part (GO:0044464);; biological process: single-organism process (GO:0044699);; biological process: localization (GO:0051179)
gene-LOC109597538	LOC109597538	40.6288	1544	38.1076	1352	42.8853	1644	79.0635	2817	110.55	4164	108.053	3857	6.11E-14	1.28129	up	--	--	Molecular Function: adenyl-nucleotide exchange factor activity (GO:0000774);; Molecular Function: chaperone binding (GO:0051087);;	K09556|2.0e-75|tca:103313850|K09556 BCL2-associated athanogene 2 | (RefSeq) BAG family molecular chaperone regulator 2	Protein processing in endoplasmic reticulum (ko04141)	[O]	Posttranslational modification, protein turnover, chaperones	--	--	O	Posttranslational modification, protein turnover, chaperones	PREDICTED: BAG family molecular chaperone regulator 2 [Aethina tumida]	biological process: biological regulation (GO:0065007);; molecular function: binding (GO:0005488);; molecular function: molecular function regulator (GO:0098772)
gene-LOC109604235	LOC109604235	1.31479	44	1.77628	56	1.00386	34	0.488417	16	0.252452	9	0.588297	19	0.0024256	-1.57194	down	--	--	Molecular Function: potassium channel activity (GO:0005267);; Cellular Component: integral component of membrane (GO:0016021);;	K20007|1.3e-76|tca:655215|K20007 potassium channel subfamily K member 18 | (RefSeq) two pore potassium channel protein sup-9	--	[P]	Inorganic ion transport and metabolism	Ion channel	TWiK family of potassium channels protein 7 OS=Caenorhabditis elegans OX=6239 GN=twk-7 PE=3 SV=3	P	Inorganic ion transport and metabolism	PREDICTED: TWiK family of potassium channels protein 7, partial [Aethina tumida]	biological process: cellular process (GO:0009987);; biological process: single-organism process (GO:0044699);; biological process: localization (GO:0051179);; molecular function: transporter activity (GO:0005215);; cellular component: membrane (GO:0016020);; cellular component: membrane part (GO:0044425)
gene-LOC109607537	LOC109607537	91.7493	9278	68.6474	6480	72.2744	7370	57.1055	5414	33.7285	3381	37.9466	3605	3.12E-05	-0.853745	down	[O]	Posttranslational modification, protein turnover, chaperones	Molecular Function: aminoacyl-tRNA editing activity (GO:0002161);; Molecular Function: serine-type endopeptidase activity (GO:0004252);; Molecular Function: leucine-tRNA ligase activity (GO:0004823);; Molecular Function: ATP binding (GO:0005524);; Cellular Component: cellular_component (GO:0005575);; Cellular Component: intracellular (GO:0005622);; Cellular Component: cell (GO:0005623);; Cellular…	K09640|2.5e-299|nvl:108557453|K09640 transmembrane protease serine 9 [EC:3.4.21.-] | (RefSeq) LOW QUALITY PROTEIN: polyserase-2-like	--	[E]	Amino acid transport and metabolism	Trypsin	Trypsin-7 OS=Anopheles gambiae OX=7165 GN=TRYP7 PE=2 SV=2	E	Amino acid transport and metabolism	PREDICTED: LOW QUALITY PROTEIN: transmembrane protease serine 9-like [Aethina tumida]	molecular function: catalytic activity (GO:0003824);; biological process: metabolic process (GO:0008152);; molecular function: binding (GO:0005488);; cellular component: cell (GO:0005623);; cellular component: cell part (GO:0044464);; biological process: cellular process (GO:0009987);; biological process: single-organism process (GO:0044699)
gene-LOC109595476	LOC109595476	1.75561	72	1.21292	47	1.90899	79	0.569541	22	0.851925	35	0.425959	17	0.00385038	-1.3821	down	--	--	Molecular Function: nucleoside transmembrane transporter activity (GO:0005337);; Cellular Component: integral component of membrane (GO:0016021);; Biological Process: nucleoside transmembrane transport (GO:1901642);;	K15014|2.2e-68|tca:660420|K15014 solute carrier family 29 (equilibrative nucleoside transporter), member 1/2/3 | (RefSeq) equilibrative nucleoside transporter 3	--	[F]	Nucleotide transport and metabolism	Nucleoside transporter	--	F	Nucleotide transport and metabolism	PREDICTED: equilibrative nucleoside transporter 1-like [Aethina tumida]	biological process: single-organism process (GO:0044699);; biological process: localization (GO:0051179);; molecular function: transporter activity (GO:0005215);; cellular component: membrane (GO:0016020);; cellular component: membrane part (GO:0044425)
gene-LOC109598679	LOC109598679	2.7935	58	3.01117	59	2.14355	45	0.809544	16	1.39596	29	0.397458	8	0.00222254	-1.58017	down	[E]	Amino acid transport and metabolism	Molecular Function: carboxypeptidase activity (GO:0004180);; Molecular Function: metallopeptidase activity (GO:0008237);; Molecular Function: peptidyl-dipeptidase activity (GO:0008241);; Cellular Component: integral component of membrane (GO:0016021);; Molecular Function: metal ion binding (GO:0046872);;	K01283|8.3e-60|dpa:109540808|K01283 peptidyl-dipeptidase A [EC:3.4.15.1] | (RefSeq) angiotensin-converting enzyme-like	--	[E]	Amino acid transport and metabolism	Angiotensin-converting enzyme	Angiotensin-converting enzyme-related protein OS=Drosophila melanogaster OX=7227 GN=Acer PE=1 SV=1	O	Posttranslational modification, protein turnover, chaperones	PREDICTED: angiotensin-converting enzyme-like [Aethina tumida]	biological process: metabolic process (GO:0008152);; molecular function: catalytic activity (GO:0003824);; cellular component: membrane (GO:0016020);; cellular component: membrane part (GO:0044425);; molecular function: binding (GO:0005488)
gene-LOC109607808	LOC109607808	6.29415	179	8.04717	213	5.01318	144	15.6316	415	12.5312	352	17.8806	476	6.52E-05	1.23907	up	[H]	Coenzyme transport and metabolism	Molecular Function: ATP binding (GO:0005524);; Molecular Function: cob(I)yrinic acid a,c-diamide adenosyltransferase activity (GO:0008817);;	K00798|1.2e-73|dpa:109543555|K00798 cob(I)alamin adenosyltransferase [EC:2.5.1.17] | (RefSeq) cob(I)yrinic acid a,c-diamide adenosyltransferase, mitochondrial-like	Porphyrin and chlorophyll metabolism (ko00860)	--	--	Cobalamin adenosyltransferase	--	H	Coenzyme transport and metabolism	PREDICTED: cob(I)yrinic acid a,c-diamide adenosyltransferase, mitochondrial-like [Aethina tumida]	molecular function: binding (GO:0005488);; molecular function: catalytic activity (GO:0003824)
gene-LOC109603736	LOC109603736	0.137991	18	0.128152	16	0.074867	10	1.86707	224	0.324042	42	0.259164	32	8.28E-05	2.81303	up	--	--	Molecular Function: oxidoreductase activity (GO:0016491);; Biological Process: oxidation-reduction process (GO:0055114);;	--	--	--	--	Domain of unknown function (DUF4821)	Cilia- and flagella-associated protein 61 OS=Tetrahymena thermophila (strain SB210) OX=312017 GN=CFAP61 PE=4 SV=1	S	Function unknown	PREDICTED: LOW QUALITY PROTEIN: cilia- and flagella-associated protein 61-like [Aethina tumida]	molecular function: catalytic activity (GO:0003824);; biological process: metabolic process (GO:0008152);; biological process: single-organism process (GO:0044699)
gene-LOC109604513	LOC109604513	0.391773	48	0.94842	108	0.561952	69	0.31794	37	0.172248	21	0.121826	14	0.00218399	-1.61493	down	[F]	Nucleotide transport and metabolism	Molecular Function: nucleotide binding (GO:0000166);; Molecular Function: molecular_function (GO:0003674);; Molecular Function: catalytic activity (GO:0003824);; Molecular Function: aldehyde oxidase activity (GO:0004031);; Molecular Function: pyridoxal oxidase activity (GO:0004732);; Molecular Function: xanthine dehydrogenase activity (GO:0004854);; Molecular Function: binding (GO:0005488);; Mole…	K00106|0.0e+00|tca:656059|K00106 xanthine dehydrogenase/oxidase [EC:1.17.1.4 1.17.3.2] | (RefSeq) xanthine dehydrogenase/oxidase	Purine metabolism (ko00230);; Caffeine metabolism (ko00232);; Drug metabolism - other enzymes (ko00983);; Peroxisome (ko04146)	[F]	Nucleotide transport and metabolism	Molybdopterin-binding domain of aldehyde dehydrogenase	Xanthine dehydrogenase OS=Drosophila melanogaster OX=7227 GN=ry PE=2 SV=2	F	Nucleotide transport and metabolism	PREDICTED: xanthine dehydrogenase 1-like [Aethina tumida]	molecular function: binding (GO:0005488);; molecular function: catalytic activity (GO:0003824);; biological process: metabolic process (GO:0008152);; biological process: single-organism process (GO:0044699);; cellular component: cell (GO:0005623);; cellular component: cell part (GO:0044464);; biological process: cellular process (GO:0009987);; molecular function: electron carrier activity (GO:000…
gene-LOC109607752	LOC109607752	12.9415	1064	15.3486	1178	13.1488	1090	7.7578	598	8.83121	720	10.303	796	0.000942349	-0.632862	down	--	--	Cellular Component: neuron projection (GO:0043005);;	K06775|9.6e-172|tca:100142618|K06775 neuronal growth regulator 1 | (RefSeq) lachesin	--	[T]	Signal transduction mechanisms	Immunoglobulin I-set domain	Lachesin OS=Schistocerca americana OX=7009 GN=LAC PE=1 SV=1	T	Signal transduction mechanisms	PREDICTED: LOW QUALITY PROTEIN: lachesin-like [Aethina tumida]	cellular component: cell (GO:0005623);; cellular component: cell part (GO:0044464)
gene-LOC109596148	LOC109596148	15.1987	407	17.7527	444	15.3785	415	9.48446	238	8.25792	219	6.87298	173	0.000749673	-0.976198	down	[O]	Posttranslational modification, protein turnover, chaperones	Biological Process: embryonic epithelial tube formation (GO:0001838);; Biological Process: morphogenesis of an epithelium (GO:0002009);; Biological Process: larval development (GO:0002164);; Biological Process: instar larval or pupal development (GO:0002165);; Biological Process: instar larval development (GO:0002168);; Biological Process: heart morphogenesis (GO:0003007);; Biological Process: em…	K07763|3.4e-33|crg:105333479|K07763 matrix metalloproteinase-14 (membrane-inserted) [EC:3.4.24.80] | (RefSeq) matrix metalloproteinase-24-like	--	[OW]	Posttranslational modification, protein turnover, chaperones;; Extracellular structures	Matrixin	--	O	Posttranslational modification, protein turnover, chaperones	PREDICTED: 72 kDa type IV collagenase-like [Aethina tumida]	biological process: multicellular organismal process (GO:0032501);; biological process: developmental process (GO:0032502);; biological process: single-organism process (GO:0044699);; biological process: metabolic process (GO:0008152);; molecular function: catalytic activity (GO:0003824);; cellular component: cell (GO:0005623);; biological process: response to stimulus (GO:0050896);; biological p…
gene-LOC109596727	LOC109596727	9.02511	2004	7.80364	1618	5.08018	1138	11.3333	2359	12.7239	2800	13.1978	2753	8.25E-05	0.764606	up	--	--	Molecular Function: chromatin binding (GO:0003682);; Biological Process: cell differentiation (GO:0030154);;	K11757|1.4e-06|npr:108791870|K11757 protein polybromo-1 | (RefSeq) PBRM1; protein polybromo-1	--	[K]	Transcription	BAH domain	Protein winged eye OS=Drosophila melanogaster OX=7227 GN=wge PE=1 SV=1	K	Transcription	PREDICTED: LOW QUALITY PROTEIN: protein winged eye [Aethina tumida]	molecular function: binding (GO:0005488);; biological process: cellular process (GO:0009987);; biological process: developmental process (GO:0032502);; biological process: single-organism process (GO:0044699)
gene-LOC109607904	LOC109607904	10.5427	232	2.64817	55	1.59805	36	0.595528	13	0.5062	12	0.33699	7	2.05E-06	-3.25297	down	--	--	--	--	--	--	--	--	--	--	--	PREDICTED: protein TsetseEP-like [Aethina tumida]	--
gene-LOC109596189	LOC109596189	0.62469	36	0.667048	36	0.87271	50	0.341657	19	0.258899	15	0	0	0.00922416	-1.79166	down	--	--	Molecular Function: RNA polymerase II core promoter proximal region sequence-specific DNA binding (GO:0000978);; Molecular Function: transcription factor activity, sequence-specific DNA binding (GO:0003700);; Cellular Component: nucleus (GO:0005634);; Biological Process: cell differentiation (GO:0030154);; Molecular Function: sequence-specific DNA binding (GO:0043565);; Biological Process: positi…	K09349|7.2e-166|tca:655792|K09349 homeobox protein Nkx-5 | (RefSeq) homeobox protein Hmx	--	[K]	Transcription	Homeodomain	Homeobox protein Hmx OS=Drosophila melanogaster OX=7227 GN=Hmx PE=2 SV=3	K	Transcription	PREDICTED: homeobox protein Hmx [Aethina tumida]	molecular function: binding (GO:0005488);; biological process: biological regulation (GO:0065007);; molecular function: nucleic acid binding transcription factor activity (GO:0001071);; cellular component: cell (GO:0005623);; cellular component: organelle (GO:0043226);; cellular component: cell part (GO:0044464);; biological process: cellular process (GO:0009987);; biological process: development…
Aethina_tumida_newGene_1744	--	12.7253	624	12.4762	588	2.73559	146	23.1818	1078	22.8266	1126	17.1385	864	0.00168135	1.20718	up	--	--	--	--	--	--	--	--	--	--	--	PREDICTED: uncharacterized protein LOC109607089 [Aethina tumida]	--
Aethina_tumida_newGene_773	--	13.9253	2780	11.2739	2101	11.1326	2241	4.18821	784	9.34436	1849	9.42768	1768	0.0057771	-0.671375	down	--	--	--	--	--	--	--	--	--	--	--	--	--
gene-LOC109594210	LOC109594210	272.469	7475	259.677	6683	337.714	9374	157.093	3991	140.948	3850	125.635	3256	1.06E-09	-1.05114	down	[F]	Nucleotide transport and metabolism	Molecular Function: adenylate kinase activity (GO:0004017);; Molecular Function: ATP binding (GO:0005524);; Cellular Component: cytoplasm (GO:0005737);; Cellular Component: cytosol (GO:0005829);; Biological Process: purine nucleotide metabolic process (GO:0006163);; Biological Process: nucleoside diphosphate phosphorylation (GO:0006165);; Biological Process: nucleoside triphosphate biosynthetic p…	K00939|1.4e-78|tca:662933|K00939 adenylate kinase [EC:2.7.4.3] | (RefSeq) adenylate kinase isoenzyme 1	Purine metabolism (ko00230);; Thiamine metabolism (ko00730)	[F]	Nucleotide transport and metabolism	Adenylate kinase	Adenylate kinase isoenzyme 1 OS=Caenorhabditis elegans OX=6239 GN=F38B2.4 PE=2 SV=1	F	Nucleotide transport and metabolism	PREDICTED: adenylate kinase isoenzyme 1 isoform X4 [Aethina tumida]	biological process: metabolic process (GO:0008152);; biological process: cellular process (GO:0009987);; biological process: single-organism process (GO:0044699);; molecular function: catalytic activity (GO:0003824);; molecular function: binding (GO:0005488);; cellular component: cell (GO:0005623);; cellular component: cell part (GO:0044464)
gene-LOC109606198	LOC109606198	442.853	8057	357.515	6072	461.269	8462	590.596	10073	677.134	12210	656.998	11227	0.000177048	0.601109	up	--	--	Molecular Function: molecular_function (GO:0003674);; Molecular Function: chromatin binding (GO:0003682);; Molecular Function: binding (GO:0005488);; Cellular Component: cellular_component (GO:0005575);; Cellular Component: intracellular (GO:0005622);; Cellular Component: cell (GO:0005623);; Cellular Component: nucleus (GO:0005634);; Biological Process: regulation of transcription, DNA-templated …	--	--	[K]	Transcription	DNA-binding nuclear phosphoprotein p8	--	K	Transcription	PREDICTED: uncharacterized protein LOC109606198 [Aethina tumida]	molecular function: binding (GO:0005488);; cellular component: cell (GO:0005623);; cellular component: cell part (GO:0044464);; cellular component: organelle (GO:0043226);; biological process: biological regulation (GO:0065007)
gene-LOC109606325	LOC109606325	1.47416	48	2.70015	82	4.60997	151	8.40748	255	9.33777	299	13.3527	405	3.81E-05	1.78728	up	[J]	Translation, ribosomal structure and biogenesis	Molecular Function: structural constituent of ribosome (GO:0003735);; Biological Process: translation (GO:0006412);; Cellular Component: small ribosomal subunit (GO:0015935);;	K02967|2.3e-100|tca:661627|K02967 small subunit ribosomal protein S2 | (RefSeq) 28S ribosomal protein S2, mitochondrial	Ribosome (ko03010)	[J]	Translation, ribosomal structure and biogenesis	Ribosomal protein S2	--	J	Translation, ribosomal structure and biogenesis	PREDICTED: LOW QUALITY PROTEIN: 28S ribosomal protein S2, mitochondrial-like [Aethina tumida]	molecular function: structural molecule activity (GO:0005198);; biological process: metabolic process (GO:0008152);; biological process: cellular process (GO:0009987);; cellular component: cell (GO:0005623);; cellular component: macromolecular complex (GO:0032991);; cellular component: organelle (GO:0043226);; cellular component: organelle part (GO:0044422);; cellular component: cell part (GO:004…
gene-LOC109597929	LOC109597929	35.3834	3993	19.449	2049	16.553	1884	17.0721	1806	5.93545	664	9.44723	1002	0.000635426	-1.13002	down	--	--	Cellular Component: extracellular region (GO:0005576);; Biological Process: chitin metabolic process (GO:0006030);; Molecular Function: chitin binding (GO:0008061);;	K23489|2.9e-22|mde:101896627|K23489 HGF/MSP/plasminogen-like protein | (RefSeq) uncharacterized protein LOC101896627 isoform X1	--	--	--	Chitin binding Peritrophin-A domain	Peritrophin-1 OS=Anopheles gambiae OX=7165 GN=Aper1 PE=2 SV=2	S	Function unknown	PREDICTED: LOW QUALITY PROTEIN: flocculation protein FLO11-like [Aethina tumida]	cellular component: extracellular region (GO:0005576);; biological process: metabolic process (GO:0008152);; molecular function: binding (GO:0005488)
gene-LOC109594208	LOC109594208	5.47474	532	4.0457	367	3.86486	379	2.49474	227	2.08664	201	2.16559	198	0.000635539	-0.989686	down	[V]	Defense mechanisms	Molecular Function: ATP binding (GO:0005524);; Cellular Component: integral component of membrane (GO:0016021);; Molecular Function: ATPase activity (GO:0016887);; Molecular Function: ATPase activity, coupled to transmembrane movement of substances (GO:0042626);;	K05673|1.9e-94|tca:657184|K05673 ATP-binding cassette, subfamily C (CFTR/MRP), member 4 | (RefSeq) probable multidrug resistance-associated protein lethal(2)03659	ABC transporters (ko02010)	[Q]	Secondary metabolites biosynthesis, transport and catabolism	ABC transporter	Probable multidrug resistance-associated protein lethal(2)03659 OS=Drosophila melanogaster OX=7227 GN=l(2)03659 PE=2 SV=4	Q	Secondary metabolites biosynthesis, transport and catabolism	PREDICTED: multidrug resistance-associated protein 4-like [Aethina tumida]	molecular function: binding (GO:0005488);; cellular component: membrane (GO:0016020);; cellular component: membrane part (GO:0044425);; molecular function: catalytic activity (GO:0003824);; biological process: localization (GO:0051179);; molecular function: transporter activity (GO:0005215)
gene-LOC109596267	LOC109596267	49.0072	805	46.2943	710	33.6012	557	27.3165	421	23.8867	389	17.1182	264	0.000480191	-0.911966	down	--	--	Molecular Function: molecular_function (GO:0003674);; Molecular Function: lysozyme activity (GO:0003796);; Molecular Function: catalytic activity (GO:0003824);; Molecular Function: hydrolase activity, hydrolyzing O-glycosyl compounds (GO:0004553);; Cellular Component: cellular_component (GO:0005575);; Cellular Component: extracellular region (GO:0005576);; Cellular Component: extracellular space …	K13915|2.7e-42|tca:658610|K13915 lysozyme C [EC:3.2.1.17] | (RefSeq) Lyz, TC010350, TC010351, TC010352; lysozyme	--	--	--	C-type lysozyme/alpha-lactalbumin family	Lysozyme P OS=Drosophila melanogaster OX=7227 GN=LysP PE=2 SV=1	G	Carbohydrate transport and metabolism	PREDICTED: lysozyme X-like [Aethina tumida]	molecular function: catalytic activity (GO:0003824);; cellular component: extracellular region (GO:0005576);; cellular component: extracellular region part (GO:0044421);; biological process: response to stimulus (GO:0050896);; biological process: metabolic process (GO:0008152);; biological process: multi-organism process (GO:0051704);; biological process: cellular process (GO:0009987)
gene-LOC109597226	LOC109597226	28.6469	995	25.9217	840	27.8114	974	46.7566	1522	40.0866	1379	42.3903	1382	0.000125332	0.642998	up	--	--	Biological Process: negative regulation of apoptotic process (GO:0043066);;	K16220|8.2e-25|tca:103313144|K16220 HCLS1-associated protein X-1 | (RefSeq) HCLS1-associated protein X-1	--	--	--	Myelodysplasia-myeloid leukemia factor 1-interacting protein	--	--	--	PREDICTED: myeloid leukemia factor 1-like [Aethina tumida]	biological process: biological regulation (GO:0065007)
Aethina_tumida_newGene_4148	--	0.406098	11	0.226274	6	0.285649	8	1.62627	40	1.21063	31	1.25202	31	0.000153876	2.05275	up	--	--	--	--	--	--	--	--	--	--	--	PREDICTED: uncharacterized protein LOC109599214 [Aethina tumida]	--
Aethina_tumida_newGene_953	--	1.52677	45	1.75597	47	1.63405	48	0.529	15	0.974714	28	0.510029	14	0.00855201	-1.26759	down	--	--	--	--	--	--	--	--	--	--	--	--	--
gene-LOC109598797	LOC109598797	14.2468	376	9.21675	227	9.06737	241	2.99994	75	4.17781	110	4.44689	110	4.38E-05	-1.48064	down	--	--	--	--	--	--	--	Thaumatin family	--	O	Posttranslational modification, protein turnover, chaperones	PREDICTED: pathogenesis-related protein 5-like [Aethina tumida]	--
Aethina_tumida_newGene_2	--	2.23173	55	2.53822	58	2.22293	55	0.898002	21	0.850179	21	0.780907	18	0.00153937	-1.4509	down	--	--	--	--	--	--	--	--	--	--	--	--	--
Aethina_tumida_newGene_2441	--	0.742444	21	1.06707	29	0.981001	29	27.5607	698	2.13943	60	2.15065	60	3.43E-05	3.43016	up	--	--	--	--	--	--	--	--	--	--	--	--	--
gene-LOC109603258	LOC109603258	0.2699	15	0.724753	37	0.238091	13	7.41593	375	0.57086	31	0.383129	20	0.00246024	2.75683	up	--	--	--	--	--	--	--	--	--	S	Function unknown	PREDICTED: neurofilament medium polypeptide-like [Aethina tumida]	--
gene-LOC109603038	LOC109603038	0.867919	74	1.16058	92	0.914534	78	0.572211	46	0.223366	19	0.237667	19	0.00238372	-1.49595	down	--	--	--	--	--	--	--	--	--	--	--	PREDICTED: LOW QUALITY PROTEIN: proline-rich extensin-like protein EPR1 [Aethina tumida]	--
gene-LOC109603146	LOC109603146	214.277	15644	237.13	16161	66.6592	4908	57.3847	3928	22.8523	1654	21.1332	1450	4.80E-08	-2.33843	down	--	--	Biological Process: cell morphogenesis (GO:0000902);; Biological Process: cell morphogenesis involved in differentiation (GO:0000904);; Cellular Component: cellular_component (GO:0005575);; Cellular Component: extracellular region (GO:0005576);; Cellular Component: extracellular space (GO:0005615);; Cellular Component: larval serum protein complex (GO:0005616);; Biological Process: movement of ce…	K00505|5.0e-44|cqu:CpipJ_CPIJ009877|K00505 tyrosinase [EC:1.14.18.1] | (RefSeq) phenoloxidase subunit 1	Tyrosine metabolism (ko00350)	--	--	Hemocyanin, copper containing domain	Hexamerin OS=Blaberus discoidalis OX=6981 PE=2 SV=1	S	Function unknown	PREDICTED: LOW QUALITY PROTEIN: hexamerin-like [Aethina tumida]	biological process: cellular process (GO:0009987);; biological process: developmental process (GO:0032502);; biological process: single-organism process (GO:0044699);; biological process: cellular component organization or biogenesis (GO:0071840);; cellular component: extracellular region (GO:0005576);; cellular component: extracellular region part (GO:0044421);; cellular component: macromolecula…
gene-LOC109599061	LOC109599061	36.6364	3825	33.4456	3252	21.3468	2241	16.8755	1653	19.689	2032	16.0398	1574	4.71E-05	-0.794097	down	--	--	--	K17907|1.9e-24|pgc:109863968|K17907 autophagy-related protein 9 | (RefSeq) uncharacterized protein LOC109863968	Autophagy - other (ko04136);; Mitophagy - animal (ko04137);; Autophagy - animal (ko04140)	--	--	--	--	--	--	PREDICTED: flocculation protein FLO11-like isoform X1 [Aethina tumida]	--
gene-LOC109596106	LOC109596106	19.3485	351	16.7995	285	15.0751	276	7.1673	122	5.28194	95	5.47787	94	7.91E-06	-1.51309	down	--	--	Molecular Function: structural constituent of cuticle (GO:0042302);;	K06236|3.7e-15|haw:110376234|K06236 collagen type I alpha | (RefSeq) collagen alpha-1(I) chain-like	ECM-receptor interaction (ko04512)	--	--	Insect cuticle protein	Larval cuticle protein LCP-17 OS=Bombyx mori OX=7091 GN=LCP17 PE=2 SV=1	--	--	PREDICTED: cuticle protein AM1274-like isoform X2 [Aethina tumida]	molecular function: structural molecule activity (GO:0005198)
gene-LOC109596637	LOC109596637	79.1778	2939	74.9215	2603	50.877	1899	39.6599	1388	42.6204	1570	35.6112	1225	1.11E-05	-0.79946	down	--	--	Cellular Component: extracellular region (GO:0005576);; Molecular Function: chitin binding (GO:0008061);;	K15174|2.5e-39|clec:106668192|K15174 RNA polymerase II-associated factor 1 | (RefSeq) RNA polymerase II-associated factor 1 homolog isoform X2	--	--	--	Chitin binding Peritrophin-A domain	--	S	Function unknown	PREDICTED: uncharacterized protein LOC109596637 isoform X1 [Aethina tumida]	cellular component: extracellular region (GO:0005576);; molecular function: binding (GO:0005488)
Aethina_tumida_newGene_57	--	0	0	0.337378	14	0.123401	6	0.933706	42	1.07221	51	1.04825	47	1.82E-05	2.78512	up	--	--	--	--	--	--	--	--	--	--	--	--	--
gene-LOC109605171	LOC109605171	12.2624	1097	13.2978	1110	10.2205	922	18.6383	1563	24.1864	2144	23.8415	2003	2.54E-07	0.891879	up	--	--	Molecular Function: RNA binding (GO:0003723);; Cellular Component: nucleus (GO:0005634);; Biological Process: RNA processing (GO:0006396);; Cellular Component: ribonucleoprotein complex (GO:1990904);;	K18733|2.9e-157|tca:664329|K18733 la-related protein 6 | (RefSeq) la-related protein 6	--	[R]	General function prediction only	La domain	La protein homolog OS=Aedes albopictus OX=7160 PE=1 SV=1	--	--	PREDICTED: la-related protein 6 [Aethina tumida]	molecular function: binding (GO:0005488);; cellular component: cell (GO:0005623);; cellular component: organelle (GO:0043226);; cellular component: cell part (GO:0044464);; biological process: metabolic process (GO:0008152);; biological process: cellular process (GO:0009987);; cellular component: macromolecular complex (GO:0032991)
gene-LOC109598193	LOC109598193	27.836	2622	29.1791	2566	24.0788	2287	23.6083	2085	12.6237	1179	11.0451	978	0.00147148	-0.775422	down	[V]	Defense mechanisms	Molecular Function: ATP binding (GO:0005524);; Cellular Component: integral component of membrane (GO:0016021);; Molecular Function: ATPase activity (GO:0016887);;	K05680|0.0e+00|tca:662254|K05680 ATP-binding cassette, subfamily G (WHITE), member 4 | (RefSeq) ATP-binding cassette sub-family G member 4	ABC transporters (ko02010)	[Q]	Secondary metabolites biosynthesis, transport and catabolism	ABC-2 type transporter	ABC transporter G family member 1 OS=Dictyostelium discoideum OX=44689 GN=abcG1 PE=3 SV=1	Q	Secondary metabolites biosynthesis, transport and catabolism	PREDICTED: ATP-binding cassette sub-family G member 4 [Aethina tumida]	molecular function: binding (GO:0005488);; cellular component: membrane (GO:0016020);; cellular component: membrane part (GO:0044425);; molecular function: catalytic activity (GO:0003824)
gene-LOC109605397	LOC109605397	160.536	3407	116.022	2299	147.505	3157	73.7692	1468	97.9859	2061	91.3707	1822	7.17E-05	-0.695427	down	--	--	--	--	--	--	--	--	--	--	--	PREDICTED: protein MNN4-like [Aethina tumida]	--
gene-LOC109606422	LOC109606422	3.77202	62	7.48381	115	4.6013	76	14.3644	221	28.73	466	20.9995	323	7.09E-07	2.00271	up	--	--	Biological Process: response to hypoxia (GO:0001666);; Molecular Function: molecular_function (GO:0003674);; Molecular Function: actin binding (GO:0003779);; Molecular Function: binding (GO:0005488);; Molecular Function: protein binding (GO:0005515);; Cellular Component: cellular_component (GO:0005575);; Cellular Component: intracellular (GO:0005622);; Cellular Component: cell (GO:0005623);; Cell…	K09542|3.0e-16|clec:106667575|K09542 crystallin, alpha B | (RefSeq) alpha-crystallin A chain-like	Protein processing in endoplasmic reticulum (ko04141);; Longevity regulating pathway - multiple species (ko04213)	[O]	Posttranslational modification, protein turnover, chaperones	Hsp20/alpha crystallin family	Heat shock protein 23 OS=Drosophila melanogaster OX=7227 GN=Hsp23 PE=2 SV=2	O	Posttranslational modification, protein turnover, chaperones	PREDICTED: alpha-crystallin B chain-like [Aethina tumida]	biological process: response to stimulus (GO:0050896);; molecular function: binding (GO:0005488);; cellular component: cell (GO:0005623);; cellular component: cell part (GO:0044464);; cellular component: organelle (GO:0043226);; cellular component: membrane-enclosed lumen (GO:0031974);; cellular component: organelle part (GO:0044422);; biological process: cellular process (GO:0009987);; biologica…
Aethina_tumida_newGene_2649	--	3.94171	220	4.72983	246	4.0587	228	0.883937	47	0.330194	19	0.409502	22	1.45E-10	-2.93483	down	--	--	--	--	--	--	--	--	--	--	--	unnamed protein product [Callosobruchus maculatus]	--
gene-LOC109596675	LOC109596675	28.4547	500	33.7404	553	87.2884	1546	165.353	2721	250.474	4358	41.9483	692	0.0016545	1.60655	up	--	--	Molecular Function: odorant binding (GO:0005549);;	--	--	--	--	PBP/GOBP family	--	--	--	PREDICTED: uncharacterized protein LOC109596675 [Aethina tumida]	molecular function: binding (GO:0005488)
gene-LOC109599398	LOC109599398	44.2193	3204	40.0712	2710	26.995	1972	19.7507	1342	26.4714	1901	22.5447	1534	0.000371357	-0.69453	down	[E]	Amino acid transport and metabolism	Molecular Function: tyrosine 3-monooxygenase activity (GO:0004511);; Molecular Function: iron ion binding (GO:0005506);; Biological Process: aromatic amino acid family metabolic process (GO:0009072);; Biological Process: catecholamine biosynthetic process (GO:0042423);;	K00501|1.9e-250|tca:654918|K00501 tyrosine 3-monooxygenase [EC:1.14.16.2] | (RefSeq) Th; tyrosine hydroxylase	Tyrosine metabolism (ko00350);; Folate biosynthesis (ko00790)	[E]	Amino acid transport and metabolism	Biopterin-dependent aromatic amino acid hydroxylase	Tyrosine 3-monooxygenase OS=Drosophila melanogaster OX=7227 GN=ple PE=2 SV=2	E	Amino acid transport and metabolism	PREDICTED: tyrosine 3-monooxygenase [Aethina tumida]	biological process: metabolic process (GO:0008152);; biological process: single-organism process (GO:0044699);; molecular function: catalytic activity (GO:0003824);; molecular function: binding (GO:0005488);; biological process: cellular process (GO:0009987)
gene-LOC109599459	LOC109599459	325.07	11544	228.395	7572	166.616	5967	134.461	4477	154.943	5454	152.815	5098	0.000512814	-0.702361	down	[O]	Posttranslational modification, protein turnover, chaperones	Molecular Function: cysteine-type peptidase activity (GO:0008234);;	K01365|1.2e-82|tca:659502|K01365 cathepsin L [EC:3.4.22.15] | (RefSeq) GLEAN_11000; cathepsin L precursor	Autophagy - animal (ko04140);; Lysosome (ko04142);; Phagosome (ko04145)	[O]	Posttranslational modification, protein turnover, chaperones	Papain family cysteine protease	Digestive cysteine proteinase 1 OS=Homarus americanus OX=6706 GN=LCP1 PE=1 SV=2	O	Posttranslational modification, protein turnover, chaperones	PREDICTED: cathepsin L1-like [Aethina tumida]	biological process: metabolic process (GO:0008152);; molecular function: catalytic activity (GO:0003824)
gene-LOC109608329	LOC109608329	38.604	7089	76.0272	13031	61.1433	11321	112.637	19387	203.347	37005	233.167	40212	2.14E-09	1.62583	up	--	--	Molecular Function: lipid transporter activity (GO:0005319);; Cellular Component: cellular_component (GO:0005575);; Cellular Component: extracellular region (GO:0005576);; Biological Process: lipid transport (GO:0006869);;	--	--	[I]	Lipid transport and metabolism	Lipoprotein amino terminal region	Vitellogenin OS=Anthonomus grandis OX=7044 GN=VTG PE=3 SV=1	S	Function unknown	PREDICTED: LOW QUALITY PROTEIN: vitellogenin-like [Aethina tumida]	biological process: localization (GO:0051179);; molecular function: transporter activity (GO:0005215);; cellular component: extracellular region (GO:0005576);; biological process: single-organism process (GO:0044699)
gene-LOC109599486	LOC109599486	3.19706	156	2.28061	104	2.33252	115	1.08316	50	0.508088	25	0.664573	31	6.74E-05	-1.77232	down	--	--	Biological Process: system process (GO:0003008);; Biological Process: sensory perception (GO:0007600);; Biological Process: biological_process (GO:0008150);; Cellular Component: integral component of membrane (GO:0016021);; Molecular Function: transferase activity, transferring acyl groups other than amino-acyl groups (GO:0016747);; Biological Process: sensory perception of pain (GO:0019233);; Bi…	--	--	[R]	General function prediction only	Acyltransferase family	--	S	Function unknown	PREDICTED: nose resistant to fluoxetine protein 6-like [Aethina tumida]	biological process: multicellular organismal process (GO:0032501);; cellular component: membrane (GO:0016020);; cellular component: membrane part (GO:0044425);; molecular function: catalytic activity (GO:0003824)
gene-LOC109596074	LOC109596074	15.5145	372	10.5869	237	11.3559	275	2.43192	55	5.51207	131	5.514	125	0.000155343	-1.47864	down	--	--	Molecular Function: structural constituent of cuticle (GO:0042302);;	K10385|3.5e-23|nvl:108569102|K10385 loricrin | (RefSeq) pupal cuticle protein 20-like isoform X1	--	--	--	Insect cuticle protein	Endocuticle structural glycoprotein SgAbd-2 OS=Schistocerca gregaria OX=7010 PE=1 SV=1	S	Function unknown	PREDICTED: endocuticle structural glycoprotein SgAbd-2-like [Aethina tumida]	molecular function: structural molecule activity (GO:0005198)
gene-LOC109600598	LOC109600598	33.5672	1719	34.3966	1644	26.0781	1346	12.3653	594	19.4917	989	17.775	855	3.69E-06	-0.926658	down	[G]	Carbohydrate transport and metabolism	Cellular Component: integral component of membrane (GO:0016021);; Molecular Function: transmembrane transporter activity (GO:0022857);; Biological Process: transmembrane transport (GO:0055085);;	K14258|8.0e-49|ags:114131261|K14258 facilitated trehalose transporter | (RefSeq) facilitated trehalose transporter Tret1-like isoform X1	--	[R]	General function prediction only	Sugar (and other) transporter	Facilitated trehalose transporter Tret1 OS=Aedes aegypti OX=7159 GN=Tret1 PE=3 SV=1	U	Intracellular trafficking, secretion, and vesicular transport	PREDICTED: LOW QUALITY PROTEIN: facilitated trehalose transporter Tret1-like [Aethina tumida]	cellular component: membrane (GO:0016020);; cellular component: membrane part (GO:0044425);; biological process: localization (GO:0051179);; molecular function: transporter activity (GO:0005215)
gene-LOC109606600	LOC109606600	279.277	7946	237.935	6319	269.209	7723	197.21	5260	87.1761	2459	126.537	3382	7.53E-05	-0.940139	down	[O]	Posttranslational modification, protein turnover, chaperones	Molecular Function: serine-type endopeptidase activity (GO:0004252);;	K09640|6.9e-84|nvl:108557453|K09640 transmembrane protease serine 9 [EC:3.4.21.-] | (RefSeq) LOW QUALITY PROTEIN: polyserase-2-like	--	[E]	Amino acid transport and metabolism	Trypsin	Trypsin-7 OS=Anopheles gambiae OX=7165 GN=TRYP7 PE=2 SV=2	O	Posttranslational modification, protein turnover, chaperones	PREDICTED: trypsin-7-like [Aethina tumida]	biological process: metabolic process (GO:0008152);; molecular function: catalytic activity (GO:0003824)
gene-LOC109601248	LOC109601248	1727.84	42997	1431.92	33263	710.516	17829	819.194	19110	647.331	15966	335.32	7838	0.000632419	-1.08894	down	--	--	--	--	--	--	--	--	--	--	--	PREDICTED: glycine-rich cell wall structural protein 1-like [Aethina tumida]	--
gene-LOC109594576	LOC109594576	163.138	17029	164.135	15993	157.627	16591	297.145	29076	320.909	33200	318.698	31247	8.34E-11	0.943291	up	[O]	Posttranslational modification, protein turnover, chaperones	--	K09485|0.0e+00|tca:664173|K09485 heat shock protein 110kDa | (RefSeq) heat shock 70 kDa protein 4	Protein processing in endoplasmic reticulum (ko04141)	[O]	Posttranslational modification, protein turnover, chaperones	Hsp70 protein	97 kDa heat shock protein OS=Mesocentrotus franciscanus OX=1328066 GN=HSP110 PE=2 SV=1	O	Posttranslational modification, protein turnover, chaperones	PREDICTED: LOW QUALITY PROTEIN: heat shock 70 kDa protein 4 [Aethina tumida]	--
gene-LOC109596815	LOC109596815	10.0485	848	9.54756	752	6.73588	574	5.21452	413	6.12937	513	5.34599	424	0.00402435	-0.657737	down	--	--	Molecular Function: transcription factor activity, sequence-specific DNA binding (GO:0003700);; Cellular Component: nucleus (GO:0005634);; Cellular Component: transcription factor complex (GO:0005667);; Cellular Component: cytoplasm (GO:0005737);; Molecular Function: protein dimerization activity (GO:0046983);;	K02223|3.9e-218|tca:655469|K02223 circadian locomoter output cycles kaput protein [EC:2.3.1.48] | (RefSeq) Clk; clock	Circadian rhythm - fly (ko04711)	[K]	Transcription	PAS domain	Circadian locomoter output cycles protein kaput OS=Drosophila melanogaster OX=7227 GN=Clk PE=1 SV=3	K	Transcription	PREDICTED: circadian locomoter output cycles protein kaput [Aethina tumida]	biological process: biological regulation (GO:0065007);; molecular function: nucleic acid binding transcription factor activity (GO:0001071);; cellular component: cell (GO:0005623);; cellular component: organelle (GO:0043226);; cellular component: cell part (GO:0044464);; cellular component: macromolecular complex (GO:0032991);; molecular function: binding (GO:0005488)
gene-LOC109594502	LOC109594502	1.00043	36	0.62507	21	0.952912	35	6.11983	204	0.951873	34	2.03596	68	0.00324906	1.79471	up	[R]	General function prediction only	Molecular Function: GTPase activity (GO:0003924);; Molecular Function: GTP binding (GO:0005525);;	K07921|2.8e-64|dpx:DAPPUDRAFT_62315|K07921 Ras-related protein Rab-34 | (RefSeq) hypothetical protein	--	[U]	Intracellular trafficking, secretion, and vesicular transport	Ras family	Ras-related protein Rab-1A OS=Dictyostelium discoideum OX=44689 GN=rab1A PE=2 SV=2	U	Intracellular trafficking, secretion, and vesicular transport	PREDICTED: LOW QUALITY PROTEIN: ras-related protein Rab-36 [Aethina tumida]	molecular function: catalytic activity (GO:0003824);; molecular function: binding (GO:0005488)
Aethina_tumida_newGene_2764	--	1.875	61	1.9771	60	1.21357	40	0.23144	7	0.25822	9	0.631133	20	6.68E-05	-2.12594	down	--	--	--	--	--	--	--	--	--	--	--	--	--
gene-LOC109595906	LOC109595906	2.76616	42	2.49386	35	5.78787	88	1.77136	25	0.742825	12	0	0	0.0059263	-2.09366	down	--	--	--	K15127|4.4e-28|nvi:100120782|K15127 transcriptional adapter 2-beta | (RefSeq) transcriptional adapter 2B	--	--	--	Insect pheromone-binding family, A10/OS-D	Ejaculatory bulb-specific protein 3 OS=Drosophila melanogaster OX=7227 GN=EbpIII PE=2 SV=2	S	Function unknown	PREDICTED: ejaculatory bulb-specific protein 3-like [Aethina tumida]	--
gene-LOC109597507	LOC109597507	69.9993	4591	67.5594	4136	56.6671	3747	23.8908	1469	49.1093	3192	43.7996	2698	0.000755626	-0.74081	down	[G]	Carbohydrate transport and metabolism	Molecular Function: catalytic activity (GO:0003824);;	K00615|1.2e-259|tca:660692|K00615 transketolase [EC:2.2.1.1] | (RefSeq) transketolase-like protein 2	Pentose phosphate pathway (ko00030);; Carbon metabolism (ko01200);; Biosynthesis of amino acids (ko01230)	[G]	Carbohydrate transport and metabolism	Transketolase, thiamine diphosphate binding domain	--	G	Carbohydrate transport and metabolism	PREDICTED: LOW QUALITY PROTEIN: transketolase-like [Aethina tumida]	molecular function: catalytic activity (GO:0003824)
gene-LOC109607191	LOC109607191	1.14915	38	0.751954	24	0.752735	26	2.00834	63	5.27433	173	3.37992	105	3.83E-05	1.97506	up	--	--	Cellular Component: integral component of membrane (GO:0016021);;	K12669|5.6e-131|tca:660038|K12669 oligosaccharyltransferase complex subunit gamma | (RefSeq) tumor suppressor candidate 3	N-Glycan biosynthesis (ko00510);; Various types of N-glycan biosynthesis (ko00513);; Protein processing in endoplasmic reticulum (ko04141)	[O]	Posttranslational modification, protein turnover, chaperones	OST3 / OST6 family, transporter family	Probable dolichyl-diphosphooligosaccharide--protein glycosyltransferase subunit 3 OS=Caenorhabditis elegans OX=6239 GN=ZK686.3 PE=3 SV=2	O	Posttranslational modification, protein turnover, chaperones	PREDICTED: LOW QUALITY PROTEIN: tumor suppressor candidate 3-like [Aethina tumida]	cellular component: membrane (GO:0016020);; cellular component: membrane part (GO:0044425)
gene-LOC109608983	LOC109608983	3.61042	170	4.77866	210	1.69549	81	1.07496	48	0.38268	18	0.562585	25	1.12E-05	-2.29941	down	[G]	Carbohydrate transport and metabolism	Cellular Component: integral component of membrane (GO:0016021);; Molecular Function: transmembrane transporter activity (GO:0022857);;	K14258|3.8e-48|fcd:110843186|K14258 facilitated trehalose transporter | (RefSeq) facilitated trehalose transporter Tret1-like isoform X1	--	[R]	General function prediction only	Sugar (and other) transporter	Facilitated trehalose transporter Tret1 OS=Anopheles gambiae OX=7165 GN=Tret1 PE=1 SV=3	U	Intracellular trafficking, secretion, and vesicular transport	PREDICTED: LOW QUALITY PROTEIN: facilitated trehalose transporter Tret1-like [Aethina tumida]	cellular component: membrane (GO:0016020);; cellular component: membrane part (GO:0044425);; biological process: localization (GO:0051179);; molecular function: transporter activity (GO:0005215)
gene-LOC109595336	LOC109595336	42.6421	1789	41.1771	1612	40.2402	1702	22.6352	890	24.8788	1034	25.3629	999	7.94E-07	-0.774605	down	[E]	Amino acid transport and metabolism	Molecular Function: oxidoreductase activity (GO:0016491);;	K12259|6.3e-70|tca:655655|K12259 spermine oxidase [EC:1.5.3.16 1.5.3.-] | (RefSeq) spermine oxidase	Arginine and proline metabolism (ko00330);; beta-Alanine metabolism (ko00410)	[H]	Coenzyme transport and metabolism	Flavin containing amine oxidoreductase	Protein anon-37Cs (Fragment) OS=Drosophila simulans OX=7240 GN=anon-37Cs PE=3 SV=1	H	Coenzyme transport and metabolism	PREDICTED: spermine oxidase-like [Aethina tumida]	molecular function: catalytic activity (GO:0003824)
gene-LOC109600811	LOC109600811	7.67298	209	8.83369	224	7.54813	207	4.10651	105	4.01836	109	4.85342	124	0.00878945	-0.893894	down	[Q]	Secondary metabolites biosynthesis, transport and catabolism	Molecular Function: oxidoreductase activity (GO:0016491);;	K00002|5.5e-76|tca:662703|K00002 alcohol dehydrogenase (NADP+) [EC:1.1.1.2] | (RefSeq) 1,5-anhydro-D-fructose reductase	Glycolysis / Gluconeogenesis (ko00010);; Pentose and glucuronate interconversions (ko00040);; Glycerolipid metabolism (ko00561)	[R]	General function prediction only	Aldo/keto reductase family	Aldo-keto reductase AKR2E4 OS=Bombyx mori OX=7091 GN=akr2e PE=1 SV=1	S	Function unknown	PREDICTED: aldose reductase-related protein 2-like [Aethina tumida]	molecular function: catalytic activity (GO:0003824)
gene-LOC109596885	LOC109596885	815.064	120736	926.36	128095	707.216	105634	552.673	76745	553.862	81315	365.441	50847	0.000166438	-0.733169	down	--	--	Molecular Function: lipid transporter activity (GO:0005319);; Cellular Component: cellular_component (GO:0005575);; Cellular Component: extracellular region (GO:0005576);; Cellular Component: extracellular space (GO:0005615);; Biological Process: lipid transport (GO:0006869);; Cellular Component: extracellular region part (GO:0044421);;	K13211|3.0e-59|ame:411955|K13211 GC-rich sequence DNA-binding factor | (RefSeq) uncharacterized protein LOC411955 isoform X1	--	--	--	Lipoprotein amino terminal region	--	I	Lipid transport and metabolism	PREDICTED: LOW QUALITY PROTEIN: uncharacterized protein LOC109596885 [Aethina tumida]	biological process: localization (GO:0051179);; molecular function: transporter activity (GO:0005215);; cellular component: extracellular region (GO:0005576);; cellular component: extracellular region part (GO:0044421);; biological process: single-organism process (GO:0044699)
gene-LOC109602965	LOC109602965	24.1727	576	34.3896	765	11.5543	278	5.54015	124	13.4762	318	8.75744	196	0.000934882	-1.33345	down	--	--	Molecular Function: molecular_function (GO:0003674);; Molecular Function: catalytic activity (GO:0003824);; Molecular Function: acid phosphatase activity (GO:0003993);; Molecular Function: binding (GO:0005488);; Molecular Function: protein binding (GO:0005515);; Cellular Component: cellular_component (GO:0005575);; Cellular Component: extracellular region (GO:0005576);; Cellular Component: extrac…	K14410|2.1e-47|nvl:108569624|K14410 lysosomal acid phosphatase [EC:3.1.3.2] | (RefSeq) prostatic acid phosphatase-like	Riboflavin metabolism (ko00740);; Lysosome (ko04142)	[I]	Lipid transport and metabolism	Histidine phosphatase superfamily (branch 2)	Venom acid phosphatase Acph-1 OS=Apis mellifera OX=7460 PE=1 SV=1	I	Lipid transport and metabolism	PREDICTED: testicular acid phosphatase homolog [Aethina tumida]	molecular function: catalytic activity (GO:0003824);; biological process: metabolic process (GO:0008152);; biological process: cellular process (GO:0009987);; molecular function: binding (GO:0005488);; cellular component: extracellular region (GO:0005576);; cellular component: extracellular region part (GO:0044421);; cellular component: cell (GO:0005623);; cellular component: cell part (GO:004446…
gene-LOC109607118	LOC109607118	51.9691	7384	48.0661	6375	50.0841	7176	19.0084	2532	21.5757	3039	16.7847	2240	4.53E-18	-1.39126	down	[O]	Posttranslational modification, protein turnover, chaperones	Molecular Function: aminoacyl-tRNA editing activity (GO:0002161);; Molecular Function: serine-type endopeptidase activity (GO:0004252);; Molecular Function: leucine-tRNA ligase activity (GO:0004823);; Molecular Function: ATP binding (GO:0005524);; Cellular Component: cellular_component (GO:0005575);; Cellular Component: intracellular (GO:0005622);; Cellular Component: cell (GO:0005623);; Cellular…	K09640|0.0e+00|nvl:108557453|K09640 transmembrane protease serine 9 [EC:3.4.21.-] | (RefSeq) LOW QUALITY PROTEIN: polyserase-2-like	--	[E]	Amino acid transport and metabolism	Trypsin	Trypsin-7 OS=Anopheles gambiae OX=7165 GN=TRYP7 PE=2 SV=2	E	Amino acid transport and metabolism	PREDICTED: LOW QUALITY PROTEIN: transmembrane protease serine 9-like [Aethina tumida]	molecular function: catalytic activity (GO:0003824);; biological process: metabolic process (GO:0008152);; molecular function: binding (GO:0005488);; cellular component: cell (GO:0005623);; cellular component: cell part (GO:0044464);; biological process: cellular process (GO:0009987);; biological process: single-organism process (GO:0044699)
gene-LOC109600915	LOC109600915	20.2465	2177	21.8841	2197	19.1726	2079	34.2274	3450	30.0078	3198	31.6002	3192	1.70E-05	0.639092	up	--	--	Molecular Function: Hsp90 protein binding (GO:0051879);; Biological Process: chaperone-mediated protein folding (GO:0061077);;	K21991|0.0e+00|tca:661888|K21991 protein unc-45 | (RefSeq) Tom34, unc-45; translocase of outer membrane 34	--	[ODR]	Posttranslational modification, protein turnover, chaperones;; Cell cycle control, cell division, chromosome partitioning;; General function prediction only	Myosin-binding striated muscle assembly central	Hsc70-interacting protein 1 OS=Drosophila melanogaster OX=7227 GN=HIP PE=1 SV=2	--	--	PREDICTED: LOW QUALITY PROTEIN: protein unc-45 homolog B [Aethina tumida]	molecular function: binding (GO:0005488);; biological process: cellular process (GO:0009987)
gene-LOC109599500	LOC109599500	12.4093	627	10.8	510	10.4673	534	13.926	660	21.2707	1065	17.1842	816	0.00332583	0.631923	up	--	--	Biological Process: system process (GO:0003008);; Biological Process: sensory perception (GO:0007600);; Biological Process: biological_process (GO:0008150);; Biological Process: sensory perception of pain (GO:0019233);; Biological Process: multicellular organismal process (GO:0032501);; Biological Process: nervous system process (GO:0050877);;	--	--	--	--	--	--	S	Function unknown	PREDICTED: nose resistant to fluoxetine protein 6-like [Aethina tumida]	biological process: multicellular organismal process (GO:0032501)
Aethina_tumida_newGene_3316	--	44.1013	2184	61.6097	2762	26.0242	1300	26.8423	1209	19.129	911	16.0077	723	3.59E-05	-1.10558	down	[G]	Carbohydrate transport and metabolism	Molecular Function: catalytic activity (GO:0003824);; Biological Process: carbohydrate metabolic process (GO:0005975);;	K01187|3.1e-90|tca:664111|K01187 alpha-glucosidase [EC:3.2.1.20] | (RefSeq) maltase 2	Galactose metabolism (ko00052);; Starch and sucrose metabolism (ko00500)	[G]	Carbohydrate transport and metabolism	Alpha amylase, catalytic domain	Maltase 2 OS=Drosophila virilis OX=7244 GN=Mal-B2 PE=3 SV=2	G	Carbohydrate transport and metabolism	PREDICTED: maltase A1-like [Aethina tumida]	molecular function: catalytic activity (GO:0003824);; biological process: metabolic process (GO:0008152)
gene-LOC109604961	LOC109604961	0	0	0.129278	7	0.209349	12	8.89102	450	0.639086	35	1.2769	65	1.70E-06	4.87805	up	--	--	--	K20298|1.8e-33|dpa:109537521|K20298 vacuolar protein sorting-associated protein 52 | (RefSeq) vacuolar protein sorting-associated protein 52 homolog	--	[UZ]	Intracellular trafficking, secretion, and vesicular transport;; Cytoskeleton	Vps52 / Sac2 family	--	--	--	PREDICTED: vacuolar protein sorting-associated protein 52 homolog [Aethina tumida]	--
Aethina_tumida_newGene_3154	--	18.0847	389	15.4468	311	17.2208	376	8.23836	168	4.23229	84	3.71573	76	1.29E-05	-1.66602	down	--	--	--	--	--	--	--	--	--	--	--	PREDICTED: protein C19orf12 homolog [Aethina tumida]	--
gene-LOC109607330	LOC109607330	14.6462	815	13.7698	715	12.2925	689	9.6348	503	4.80449	265	4.35202	228	0.000238572	-1.1104	down	[QV]	Secondary metabolites biosynthesis, transport and catabolism;; Defense mechanisms	Molecular Function: monooxygenase activity (GO:0004497);; Molecular Function: iron ion binding (GO:0005506);; Molecular Function: oxidoreductase activity, acting on paired donors, with incorporation or reduction of molecular oxygen (GO:0016705);; Molecular Function: heme binding (GO:0020037);; Biological Process: oxidation-reduction process (GO:0055114);;	K15001|6.9e-157|tca:658965|K15001 cytochrome P450 family 4 [EC:1.14.-.-] | (RefSeq) Cyp4q6; cytochrome P450 monooxigenase CYP4Q6	--	[QI]	Secondary metabolites biosynthesis, transport and catabolism;; Lipid transport and metabolism	Cytochrome P450	Cytochrome P450 4C1 OS=Blaberus discoidalis OX=6981 GN=CYP4C1 PE=2 SV=1	Q	Secondary metabolites biosynthesis, transport and catabolism	PREDICTED: cytochrome P450 4C1-like [Aethina tumida]	biological process: metabolic process (GO:0008152);; biological process: single-organism process (GO:0044699);; molecular function: catalytic activity (GO:0003824);; molecular function: binding (GO:0005488)
gene-LOC109597777	LOC109597777	161.869	7725	155.758	6950	167.982	8148	130.501	5822	85.0413	4003	104.564	4695	0.000490964	-0.615234	down	--	--	Molecular Function: iron ion binding (GO:0005506);; Biological Process: lipid biosynthetic process (GO:0008610);; Cellular Component: integral component of membrane (GO:0016021);; Molecular Function: oxidoreductase activity (GO:0016491);;	K22282|3.1e-165|tca:654920|K22282 fatty acid hydroxylase domain-containing protein 2 | (RefSeq) fatty acid hydroxylase domain-containing protein 2	--	[I]	Lipid transport and metabolism	Fatty acid hydroxylase superfamily	--	I	Lipid transport and metabolism	PREDICTED: fatty acid hydroxylase domain-containing protein 2 isoform X1 [Aethina tumida]	molecular function: binding (GO:0005488);; biological process: metabolic process (GO:0008152);; biological process: single-organism process (GO:0044699);; cellular component: membrane (GO:0016020);; cellular component: membrane part (GO:0044425);; molecular function: catalytic activity (GO:0003824)
Aethina_tumida_newGene_1383	--	25.0934	613	15.6863	468	21.444	622	11.3728	302	15.6668	373	16.1228	373	0.00594184	-0.668938	down	--	--	--	--	--	--	--	--	--	--	--	--	--
gene-LOC109603897	LOC109603897	13.3229	341	14.3973	344	4.31829	112	3.31093	80	0	0	2.03714	49	0.00401573	-2.57093	down	--	--	--	--	--	--	--	Domain of unknown function (DUF4779)	--	--	--	PREDICTED: histidine-rich glycoprotein-like [Aethina tumida]	--
gene-LOC109594394	LOC109594394	87.6245	4185	88.9731	3967	107.106	5158	44.9091	2011	19.7695	936	18.7554	842	7.16E-10	-1.76672	down	[R]	General function prediction only	Cellular Component: integral component of membrane (GO:0016021);;	--	--	--	--	--	--	--	--	PREDICTED: uncharacterized protein LOC109594394 [Aethina tumida]	cellular component: membrane (GO:0016020);; cellular component: membrane part (GO:0044425)
gene-LOC109598489	LOC109598489	7.79349	575	7.50156	516	7.14971	532	3.67833	255	4.21433	308	5.70691	395	0.00407042	-0.733265	down	--	--	Molecular Function: DNA binding (GO:0003677);; Molecular Function: transcription factor activity, sequence-specific DNA binding (GO:0003700);; Cellular Component: nucleus (GO:0005634);; Cellular Component: transcription factor complex (GO:0005667);; Cellular Component: cytoplasm (GO:0005737);; Molecular Function: protein dimerization activity (GO:0046983);;	K09100|3.9e-217|tca:656297|K09100 single-minded | (RefSeq) sim; single-minded homolog 1	--	[K]	Transcription	PAS fold	Protein single-minded OS=Drosophila melanogaster OX=7227 GN=sim PE=1 SV=3	K	Transcription	PREDICTED: LOW QUALITY PROTEIN: single-minded homolog 1 [Aethina tumida]	molecular function: binding (GO:0005488);; biological process: biological regulation (GO:0065007);; molecular function: nucleic acid binding transcription factor activity (GO:0001071);; cellular component: cell (GO:0005623);; cellular component: organelle (GO:0043226);; cellular component: cell part (GO:0044464);; cellular component: macromolecular complex (GO:0032991)
gene-LOC109597255	LOC109597255	11.3549	1666	8.55648	1172	4.7284	700	13.0533	1795	13.0886	1903	12.5583	1730	0.00584841	0.655173	up	[T]	Signal transduction mechanisms	Molecular Function: protein kinase activity (GO:0004672);; Molecular Function: transmembrane receptor protein tyrosine kinase activity (GO:0004714);; Molecular Function: protein binding (GO:0005515);; Molecular Function: ATP binding (GO:0005524);; Biological Process: protein phosphorylation (GO:0006468);; Biological Process: transmembrane receptor protein tyrosine kinase signaling pathway (GO:000…	K04527|3.0e-217|bter:100650952|K04527 insulin receptor [EC:2.7.10.1] | (RefSeq) insulin-like peptide receptor	FoxO signaling pathway (ko04068);; mTOR signaling pathway (ko04150);; Longevity regulating pathway - multiple species (ko04213)	[T]	Signal transduction mechanisms	Protein tyrosine and serine/threonine kinase	Insulin-like peptide receptor OS=Branchiostoma lanceolatum OX=7740 PE=2 SV=1	T	Signal transduction mechanisms	PREDICTED: LOW QUALITY PROTEIN: insulin-like growth factor 1 receptor [Aethina tumida]	biological process: metabolic process (GO:0008152);; biological process: cellular process (GO:0009987);; molecular function: catalytic activity (GO:0003824);; biological process: signaling (GO:0023052);; biological process: single-organism process (GO:0044699);; biological process: response to stimulus (GO:0050896);; biological process: biological regulation (GO:0065007);; molecular function: sig…
Aethina_tumida_newGene_1612	--	4.81408	274	7.16246	380	5.98114	343	1.59678	85	2.23704	126	1.18106	63	8.41E-07	-1.84256	down	[ER]	Amino acid transport and metabolism;; General function prediction only	Molecular Function: L-iditol 2-dehydrogenase activity (GO:0003939);; Biological Process: sorbitol catabolic process (GO:0006062);; Molecular Function: zinc ion binding (GO:0008270);;	K17818|8.9e-86|dpa:109543751|K17818 D-arabinitol dehydrogenase (NADP+) [EC:1.1.1.287] | (RefSeq) D-arabinitol dehydrogenase 1-like	Pentose and glucuronate interconversions (ko00040)	[Q]	Secondary metabolites biosynthesis, transport and catabolism	Zinc-binding dehydrogenase	--	Q	Secondary metabolites biosynthesis, transport and catabolism	PREDICTED: D-arabinitol dehydrogenase 1-like [Aethina tumida]	biological process: metabolic process (GO:0008152);; biological process: single-organism process (GO:0044699);; molecular function: catalytic activity (GO:0003824);; biological process: cellular process (GO:0009987);; molecular function: binding (GO:0005488)
Aethina_tumida_newGene_1619	--	19.9145	1884	18.6654	1604	5.09263	485	37.5358	3196	36.6578	3376	30.5176	2605	0.000300576	1.24196	up	--	--	--	--	--	--	--	NACHT domain	--	--	--	hypothetical protein ILUMI_23906 [Ignelater luminosus]	--
gene-LOC109596229	LOC109596229	6.84986	460	4.45189	279	6.97346	472	3.84954	243	2.95527	197	3.82189	241	0.00954933	-0.789135	down	[IR]	Lipid transport and metabolism;; General function prediction only	Molecular Function: oxidoreductase activity, acting on CH-OH group of donors (GO:0016614);; Molecular Function: flavin adenine dinucleotide binding (GO:0050660);;	K00108|7.5e-100|zne:110832739|K00108 choline dehydrogenase [EC:1.1.99.1] | (RefSeq) glucose dehydrogenase [FAD, quinone]	Glycine, serine and threonine metabolism (ko00260)	[R]	General function prediction only	GMC oxidoreductase	Glucose dehydrogenase [FAD, quinone] OS=Drosophila pseudoobscura pseudoobscura OX=46245 GN=Gld PE=3 SV=4	--	--	PREDICTED: glucose dehydrogenase [FAD, quinone]-like [Aethina tumida]	biological process: metabolic process (GO:0008152);; biological process: single-organism process (GO:0044699);; molecular function: catalytic activity (GO:0003824);; molecular function: binding (GO:0005488)
gene-LOC109603712	LOC109603712	70.1253	5179	72.0348	4966	16.2149	1208	16.5753	1148	14.861	1088	25.5207	1771	0.000137016	-1.47485	down	--	--	Biological Process: cell morphogenesis (GO:0000902);; Biological Process: cell morphogenesis involved in differentiation (GO:0000904);; Cellular Component: cellular_component (GO:0005575);; Cellular Component: extracellular region (GO:0005576);; Cellular Component: extracellular space (GO:0005615);; Cellular Component: larval serum protein complex (GO:0005616);; Biological Process: movement of ce…	K00505|2.6e-48|dya:Dyak_GE14257|K00505 tyrosinase [EC:1.14.18.1] | (RefSeq) uncharacterized protein	Tyrosine metabolism (ko00350)	--	--	Hemocyanin, copper containing domain	Hexamerin OS=Blaberus discoidalis OX=6981 PE=2 SV=1	S	Function unknown	PREDICTED: LOW QUALITY PROTEIN: hexamerin-1.1-like [Aethina tumida]	biological process: cellular process (GO:0009987);; biological process: developmental process (GO:0032502);; biological process: single-organism process (GO:0044699);; biological process: cellular component organization or biogenesis (GO:0071840);; cellular component: extracellular region (GO:0005576);; cellular component: extracellular region part (GO:0044421);; cellular component: macromolecula…
gene-LOC109609700	LOC109609700	0.551413	34	0.443274	25	0.303005	19	6.50367	367	0.777928	47	0.435376	25	0.00143069	2.56198	up	--	--	--	--	--	[S]	Function unknown	CLASP N terminal	--	S	Function unknown	PREDICTED: uncharacterized protein LOC109609700 isoform X2 [Aethina tumida]	--
Aethina_tumida_newGene_2288	--	1.4379	29	0.948052	18	1.54312	32	3.95504	76	2.56103	52	3.15679	60	0.00533657	1.28865	up	--	--	--	--	--	--	--	--	--	--	--	--	--
gene-LOC109598513	LOC109598513	33.987	2185	23.8308	1430	19.6641	1275	9.73401	587	15.505	988	7.31522	442	5.19E-06	-1.24325	down	[F]	Nucleotide transport and metabolism	Molecular Function: amidophosphoribosyltransferase activity (GO:0004044);; Biological Process: 'de novo' IMP biosynthetic process (GO:0006189);; Biological Process: purine nucleobase biosynthetic process (GO:0009113);; Biological Process: nucleoside metabolic process (GO:0009116);; Molecular Function: metal ion binding (GO:0046872);; Molecular Function: iron-sulfur cluster binding (GO:0051536);;	K00764|1.4e-280|tca:656545|K00764 amidophosphoribosyltransferase [EC:2.4.2.14] | (RefSeq) amidophosphoribosyltransferase	Purine metabolism (ko00230);; Alanine, aspartate and glutamate metabolism (ko00250)	[F]	Nucleotide transport and metabolism	Glutamine amidotransferase domain	Amidophosphoribosyltransferase OS=Drosophila melanogaster OX=7227 GN=Prat PE=1 SV=2	F	Nucleotide transport and metabolism	PREDICTED: LOW QUALITY PROTEIN: amidophosphoribosyltransferase-like [Aethina tumida]	molecular function: catalytic activity (GO:0003824);; biological process: metabolic process (GO:0008152);; biological process: cellular process (GO:0009987);; biological process: single-organism process (GO:0044699);; molecular function: binding (GO:0005488)
gene-LOC109601310	LOC109601310	109.408	6789	121.476	7036	105.889	6626	56.1089	3264	60.7044	3733	67.3405	3925	3.31E-09	-0.879077	down	--	--	Molecular Function: RNA polymerase II transcription factor activity, sequence-specific DNA binding (GO:0000981);; Biological Process: regulation of development, heterochronic (GO:0040034);;	K09213|2.1e-37|nvl:108563141|K09213 hunchback | (RefSeq) protein hunchback	--	[R]	General function prediction only	Zinc finger, C2H2 type	Protein hunchback OS=Tribolium castaneum OX=7070 GN=hb PE=3 SV=2	K	Transcription	PREDICTED: protein hunchback-like isoform X1 [Aethina tumida]	biological process: biological regulation (GO:0065007);; molecular function: nucleic acid binding transcription factor activity (GO:0001071)
gene-LOC109598844	LOC109598844	1.2606	62	0.783013	36	1.04663	52	0.237207	11	0.628554	31	0.171243	8	0.0048033	-1.54739	down	[F]	Nucleotide transport and metabolism	Molecular Function: adenosine deaminase activity (GO:0004000);; Cellular Component: extracellular space (GO:0005615);; Biological Process: adenosine catabolic process (GO:0006154);; Biological Process: inosine biosynthetic process (GO:0046103);;	K19572|3.7e-155|tca:103312225|K19572 adenosine deaminase CECR1 [EC:3.5.4.4] | (RefSeq) adenosine deaminase CECR1-A	Purine metabolism (ko00230)	[F]	Nucleotide transport and metabolism	Adenosine/AMP deaminase	Adenosine deaminase AGSA OS=Aplysia californica OX=6500 PE=1 SV=2	F	Nucleotide transport and metabolism	PREDICTED: adenosine deaminase CECR1-like [Aethina tumida]	molecular function: catalytic activity (GO:0003824);; cellular component: extracellular region (GO:0005576);; cellular component: extracellular region part (GO:0044421);; biological process: metabolic process (GO:0008152);; biological process: cellular process (GO:0009987);; biological process: single-organism process (GO:0044699)
gene-LOC109601689	LOC109601689	6.54523	489	6.21094	434	6.81278	514	9.42018	660	10.5212	779	9.79874	688	0.00456804	0.595322	up	--	--	Molecular Function: nucleic acid binding (GO:0003676);; Cellular Component: nucleus (GO:0005634);; Molecular Function: zinc ion binding (GO:0008270);;	--	--	--	--	Zinc-finger double domain	--	S	Function unknown	PREDICTED: zinc finger protein 239-like isoform X1 [Aethina tumida]	molecular function: binding (GO:0005488);; cellular component: cell (GO:0005623);; cellular component: organelle (GO:0043226);; cellular component: cell part (GO:0044464)
gene-LOC109598759	LOC109598759	292.533	17875	296.331	16903	268.72	16557	657.308	37650	663.019	40152	642.504	36875	5.57E-16	1.18945	up	[O]	Posttranslational modification, protein turnover, chaperones	Biological Process: protein folding (GO:0006457);; Molecular Function: heat shock protein binding (GO:0031072);; Molecular Function: unfolded protein binding (GO:0051082);;	K09502|2.3e-182|tca:660093|K09502 DnaJ homolog subfamily A member 1 | (RefSeq) dnaJ homolog subfamily A member 1	Protein processing in endoplasmic reticulum (ko04141)	[O]	Posttranslational modification, protein turnover, chaperones	DnaJ C terminal domain	DnaJ homolog subfamily A member 1 homolog OS=Dictyostelium discoideum OX=44689 GN=dnaja1 PE=3 SV=1	O	Posttranslational modification, protein turnover, chaperones	PREDICTED: dnaJ homolog subfamily A member 1 [Aethina tumida]	biological process: cellular process (GO:0009987);; molecular function: binding (GO:0005488)
gene-LOC109607242	LOC109607242	10.6062	634	8.76277	489	9.2414	557	5.51239	309	4.1083	244	3.79368	213	5.18E-05	-1.09297	down	--	--	Cellular Component: integral component of membrane (GO:0016021);;	K14209|1.1e-209|tca:663149|K14209 solute carrier family 36 (proton-coupled amino acid transporter) | (RefSeq) proton-coupled amino acid transporter 4	--	[E]	Amino acid transport and metabolism	Transmembrane amino acid transporter protein	Proton-coupled amino acid transporter-like protein pathetic OS=Drosophila melanogaster OX=7227 GN=path PE=1 SV=1	E	Amino acid transport and metabolism	PREDICTED: LOW QUALITY PROTEIN: proton-coupled amino acid transporter-like protein pathetic [Aethina tumida]	cellular component: membrane (GO:0016020);; cellular component: membrane part (GO:0044425)
gene-LOC109601218	LOC109601218	41.8869	956	36.7705	783	27.8269	640	23.1469	495	23.8531	540	22.3427	479	0.00444266	-0.618782	down	--	--	--	--	--	--	--	--	--	--	--	PREDICTED: ctenidin-1-like [Aethina tumida]	--
gene-LOC109597722	LOC109597722	644.823	17413	566.303	14275	347.401	9460	323.865	8199	353.367	9458	233.413	5921	0.00048821	-0.769052	down	--	--	Molecular Function: structural constituent of cuticle (GO:0042302);;	--	--	--	--	Cuticle protein CPCFC	--	--	--	PREDICTED: uncharacterized protein LOC109597722 [Aethina tumida]	molecular function: structural molecule activity (GO:0005198)
gene-LOC109605679	LOC109605679	50.3486	4897	71.7122	6511	58.7224	5759	15.1878	1385	10.206	984	20.0216	1829	3.01E-19	-2.00767	down	--	--	Molecular Function: molecular_function (GO:0003674);; Molecular Function: nucleic acid binding (GO:0003676);; Molecular Function: transcription factor activity, sequence-specific DNA binding (GO:0003700);; Cellular Component: cellular_component (GO:0005575);; Cellular Component: intracellular (GO:0005622);; Cellular Component: cell (GO:0005623);; Cellular Component: nucleus (GO:0005634);; Biologi…	--	--	--	--	Zinc-finger double domain	--	S	Function unknown	PREDICTED: LOW QUALITY PROTEIN: Krueppel homolog 1-like [Aethina tumida]	molecular function: binding (GO:0005488);; biological process: biological regulation (GO:0065007);; molecular function: nucleic acid binding transcription factor activity (GO:0001071);; cellular component: cell (GO:0005623);; cellular component: cell part (GO:0044464);; cellular component: organelle (GO:0043226);; biological process: multicellular organismal process (GO:0032501);; biological proc…
Aethina_tumida_newGene_877	--	21.441	470	22.3964	458	22.0151	486	12.3921	255	8.25483	180	8.42893	174	5.72E-05	-1.17875	down	--	--	--	--	--	--	--	--	--	--	--	--	--
gene-LOC109605201	LOC109605201	27.558	1205	33.5703	1370	26.6178	1174	11.0427	453	8.19167	355	10.1855	419	1.53E-14	-1.58175	down	--	--	Molecular Function: DNA binding (GO:0003677);; Cellular Component: nucleus (GO:0005634);; Biological Process: regulation of transcription, DNA-templated (GO:0006355);; Molecular Function: protein dimerization activity (GO:0046983);;	K09090|4.6e-81|tca:660626|K09090 hairy and enhancer of split, invertebrate | (RefSeq) H; hairy	--	[K]	Transcription	Helix-loop-helix DNA-binding domain	Protein hairy OS=Drosophila virilis OX=7244 GN=h PE=2 SV=2	K	Transcription	PREDICTED: protein hairy [Aethina tumida]	molecular function: binding (GO:0005488);; cellular component: cell (GO:0005623);; cellular component: organelle (GO:0043226);; cellular component: cell part (GO:0044464);; biological process: biological regulation (GO:0065007)
Aethina_tumida_newGene_4276	--	94.8237	2105	66.9026	1387	99.3016	2223	482.774	10045	378.676	8330	338.719	7062	3.26E-27	2.19614	up	--	--	--	--	--	--	--	--	--	--	--	unnamed protein product [Callosobruchus maculatus]	--
gene-LOC109594971	LOC109594971	13.26	761	13.3437	715	12.9671	750	5.72272	308	8.55747	487	10.1528	547	0.00309838	-0.706956	down	--	--	--	K12377|1.8e-130|tca:652970|K12377 torso-like protein | (RefSeq) Tsl; torso-like protein	MAPK signaling pathway - fly (ko04013)	--	--	--	Torso-like protein OS=Drosophila melanogaster OX=7227 GN=tsl PE=1 SV=2	--	--	PREDICTED: LOW QUALITY PROTEIN: torso-like protein [Aethina tumida]	--
gene-LOC109602086	LOC109602086	7.65379	452	7.22909	399	5.91854	353	1.9926	111	2.82679	166	3.30178	184	1.71E-05	-1.35883	down	--	--	Cellular Component: nucleus (GO:0005634);; Biological Process: regulation of transcription, DNA-templated (GO:0006355);; Molecular Function: sequence-specific DNA binding (GO:0043565);;	K08031|5.0e-87|dpa:109536063|K08031 paired box protein 6 | (RefSeq) paired box protein Pax-6-like isoform X1	--	[R]	General function prediction only	Homeodomain	Homeobox protein aristaless OS=Drosophila melanogaster OX=7227 GN=al PE=1 SV=2	K	Transcription	PREDICTED: LOW QUALITY PROTEIN: retinal homeobox protein Rx-A-like [Aethina tumida]	cellular component: cell (GO:0005623);; cellular component: organelle (GO:0043226);; cellular component: cell part (GO:0044464);; biological process: biological regulation (GO:0065007);; molecular function: binding (GO:0005488)
gene-LOC109603066	LOC109603066	9.53211	1325	8.98429	1166	6.35048	890	7.32032	954	3.90977	539	4.41115	576	0.00860692	-0.666182	down	[V]	Defense mechanisms	Molecular Function: ATP binding (GO:0005524);; Cellular Component: membrane (GO:0016020);; Cellular Component: integral component of membrane (GO:0016021);; Molecular Function: ATPase activity (GO:0016887);; Molecular Function: ATPase activity, coupled to transmembrane movement of substances (GO:0042626);; Biological Process: transmembrane transport (GO:0055085);;	K05673|0.0e+00|tca:657184|K05673 ATP-binding cassette, subfamily C (CFTR/MRP), member 4 | (RefSeq) probable multidrug resistance-associated protein lethal(2)03659	ABC transporters (ko02010)	[Q]	Secondary metabolites biosynthesis, transport and catabolism	ABC transporter transmembrane region	Probable multidrug resistance-associated protein lethal(2)03659 OS=Drosophila melanogaster OX=7227 GN=l(2)03659 PE=2 SV=4	Q	Secondary metabolites biosynthesis, transport and catabolism	PREDICTED: probable multidrug resistance-associated protein lethal(2)03659 isoform X1 [Aethina tumida]	molecular function: binding (GO:0005488);; cellular component: membrane (GO:0016020);; cellular component: membrane part (GO:0044425);; molecular function: catalytic activity (GO:0003824);; biological process: localization (GO:0051179);; molecular function: transporter activity (GO:0005215)
gene-LOC109601296	LOC109601296	9.49666	217	12.7738	273	6.22692	144	4.52697	97	4.92656	112	4.32945	93	0.00622696	-1.0467	down	--	--	Biological Process: morphogenesis of an epithelium (GO:0002009);; Biological Process: larval development (GO:0002164);; Biological Process: heart morphogenesis (GO:0003007);; Cellular Component: cellular_component (GO:0005575);; Cellular Component: extracellular region (GO:0005576);; Biological Process: movement of cell or subcellular component (GO:0006928);; Biological Process: cell adhesion (GO…	K06237|3.5e-27|tca:659912|K06237 collagen type IV alpha | (RefSeq) collagen alpha-2(IV) chain	ECM-receptor interaction (ko04512)	--	--	BRICHOS domain	--	W	Extracellular structures	PREDICTED: uncharacterized protein LOC109601296 [Aethina tumida]	biological process: developmental process (GO:0032502);; biological process: single-organism process (GO:0044699);; biological process: multicellular organismal process (GO:0032501);; cellular component: extracellular region (GO:0005576);; biological process: cellular process (GO:0009987);; biological process: biological adhesion (GO:0022610);; biological process: locomotion (GO:0040011);; biolog…
gene-LOC109603243	LOC109603243	12.1253	723	7.96608	444	12.1294	729	6.21861	348	3.15605	187	3.30067	185	3.26E-05	-1.34629	down	[Q]	Secondary metabolites biosynthesis, transport and catabolism	Cellular Component: peroxisome (GO:0005777);; Biological Process: lipid metabolic process (GO:0006629);; Cellular Component: integral component of membrane (GO:0016021);; Biological Process: long-chain fatty-acyl-CoA metabolic process (GO:0035336);; Cellular Component: intracellular membrane-bounded organelle (GO:0043231);; Molecular Function: fatty-acyl-CoA reductase (alcohol-forming) activity (…	K13356|7.4e-167|tca:662610|K13356 alcohol-forming fatty acyl-CoA reductase [EC:1.2.1.84] | (RefSeq) putative fatty acyl-CoA reductase CG5065	Peroxisome (ko04146)	[I]	Lipid transport and metabolism	Male sterility protein	Fatty acyl-CoA reductase wat OS=Drosophila melanogaster OX=7227 GN=wat PE=1 SV=1	I	Lipid transport and metabolism	PREDICTED: fatty acyl-CoA reductase wat-like isoform X2 [Aethina tumida]	cellular component: cell (GO:0005623);; cellular component: organelle (GO:0043226);; cellular component: cell part (GO:0044464);; biological process: metabolic process (GO:0008152);; biological process: single-organism process (GO:0044699);; cellular component: membrane (GO:0016020);; cellular component: membrane part (GO:0044425);; biological process: cellular process (GO:0009987);; molecular fu…
gene-LOC109604449	LOC109604449	1.11444	63	1.38354	72	1.93275	99	465.051	22571	0.920691	52	1.1755	61	2.88E-05	6.67585	up	--	--	--	--	--	--	--	--	--	--	--	PREDICTED: uncharacterized protein LOC109604449 isoform X1 [Aethina tumida]	--
gene-LOC109601132	LOC109601132	6.39511	1025	6.53955	979	5.66431	916	4.95407	745	2.49038	396	3.28181	495	0.00124497	-0.795669	down	--	--	Molecular Function: DNA binding (GO:0003677);; Cellular Component: nucleus (GO:0005634);;	K09269|2.8e-215|nvl:108564674|K09269 transcription factor SOX5/6/13 (SOX group D) | (RefSeq) transcription factor Sox-13	--	[K]	Transcription	HMG (high mobility group) box	Transcription factor egl-13 OS=Caenorhabditis elegans OX=6239 GN=egl-13 PE=1 SV=2	K	Transcription	PREDICTED: LOW QUALITY PROTEIN: transcription factor SOX-5-like [Aethina tumida]	molecular function: binding (GO:0005488);; cellular component: cell (GO:0005623);; cellular component: organelle (GO:0043226);; cellular component: cell part (GO:0044464)
gene-LOC109605434	LOC109605434	85.8326	1106	93.2868	1122	84.927	1103	49.8701	603	58.2315	744	52.7095	638	0.000120272	-0.72032	down	[O]	Posttranslational modification, protein turnover, chaperones	Molecular Function: transferase activity (GO:0016740);;	K00799|5.7e-36|pxy:105389269|K00799 glutathione S-transferase [EC:2.5.1.18] | (RefSeq) uncharacterized LOC105389269	Glutathione metabolism (ko00480);; Metabolism of xenobiotics by cytochrome P450 (ko00980);; Drug metabolism - cytochrome P450 (ko00982);; Drug metabolism - other enzymes (ko00983)	[O]	Posttranslational modification, protein turnover, chaperones	Glutathione S-transferase, N-terminal domain	Glutathione S-transferase 1 OS=Manduca sexta OX=7130 GN=GST1 PE=2 SV=1	O	Posttranslational modification, protein turnover, chaperones	PREDICTED: glutathione S-transferase 1-like, partial [Aethina tumida]	molecular function: catalytic activity (GO:0003824)
gene-LOC109606907	LOC109606907	118.667	3185	115.8	2895	115.91	3135	178.937	4464	252.318	6627	195.584	4875	7.35E-07	0.819251	up	[O]	Posttranslational modification, protein turnover, chaperones	Molecular Function: protein binding (GO:0005515);;	K04097|1.2e-76|tca:662754|K04097 prostaglandin-H2 D-isomerase / glutathione transferase [EC:5.3.99.2 2.5.1.18] | (RefSeq) glutathione S-transferase	Glutathione metabolism (ko00480);; Arachidonic acid metabolism (ko00590);; Metabolism of xenobiotics by cytochrome P450 (ko00980);; Drug metabolism - cytochrome P450 (ko00982)	[O]	Posttranslational modification, protein turnover, chaperones	Glutathione S-transferase, C-terminal domain	Glutathione S-transferase OS=Blattella germanica OX=6973 PE=1 SV=3	O	Posttranslational modification, protein turnover, chaperones	PREDICTED: glutathione S-transferase-like isoform X1 [Aethina tumida]	molecular function: binding (GO:0005488)
gene-LOC109602753	LOC109602753	66.9963	6480	110.497	9976	62.9246	6137	142.599	12929	201.626	19327	205.477	18666	5.76E-08	1.18495	up	[C]	Energy production and conversion	Cellular Component: cytoplasm (GO:0005737);; Biological Process: one-carbon metabolic process (GO:0006730);; Biological Process: biosynthetic process (GO:0009058);; Biological Process: 10-formyltetrahydrofolate catabolic process (GO:0009258);; Molecular Function: formyltetrahydrofolate dehydrogenase activity (GO:0016155);; Molecular Function: oxidoreductase activity, acting on the aldehyde or oxo…	K00289|0.0e+00|dpa:109543725|K00289 formyltetrahydrofolate dehydrogenase [EC:1.5.1.6] | (RefSeq) cytosolic 10-formyltetrahydrofolate dehydrogenase	One carbon pool by folate (ko00670)	[F]	Nucleotide transport and metabolism	Aldehyde dehydrogenase family	Aldehyde dehydrogenase OS=Enchytraeus buchholzi OX=34589 GN=ALDH PE=2 SV=1	F	Nucleotide transport and metabolism	PREDICTED: LOW QUALITY PROTEIN: cytosolic 10-formyltetrahydrofolate dehydrogenase [Aethina tumida]	cellular component: cell (GO:0005623);; cellular component: cell part (GO:0044464);; biological process: metabolic process (GO:0008152);; biological process: cellular process (GO:0009987);; biological process: single-organism process (GO:0044699);; molecular function: catalytic activity (GO:0003824)
gene-LOC109601185	LOC109601185	36.9341	1276	34.2629	1105	31.4573	1096	15.0098	486	17.1477	587	19.4037	630	1.53E-07	-1.00068	down	--	--	Cellular Component: extracellular region (GO:0005576);; Molecular Function: chitin binding (GO:0008061);;	K15174|6.0e-98|clec:106668192|K15174 RNA polymerase II-associated factor 1 | (RefSeq) RNA polymerase II-associated factor 1 homolog isoform X2	--	--	--	Chitin binding Peritrophin-A domain	--	S	Function unknown	PREDICTED: LOW QUALITY PROTEIN: peritrophin-1-like [Aethina tumida]	cellular component: extracellular region (GO:0005576);; molecular function: binding (GO:0005488)
gene-LOC109599555	LOC109599555	112.446	2776	90.6028	2088	96.9872	2414	48.93	1133	75.8021	1855	47.6403	1105	5.11E-05	-0.800516	down	--	--	--	--	--	--	--	--	--	--	--	PREDICTED: uncharacterized protein LOC109599555 [Aethina tumida]	--
gene-LOC109607029	LOC109607029	38.3218	770	45.4179	852	40.5738	822	23.4867	443	31.4041	625	26.4982	500	0.00383896	-0.617401	down	--	--	Molecular Function: DNA binding (GO:0003677);; Cellular Component: nucleus (GO:0005634);; Cellular Component: integral component of membrane (GO:0016021);;	K10802|5.3e-07|ame:725551|K10802 high mobility group protein B1 | (RefSeq) high mobility group protein DSP1	Base excision repair (ko03410);; Autophagy - animal (ko04140)	--	--	--	--	--	--	PREDICTED: high mobility group protein DSP1-like, partial [Aethina tumida]	molecular function: binding (GO:0005488);; cellular component: cell (GO:0005623);; cellular component: organelle (GO:0043226);; cellular component: cell part (GO:0044464);; cellular component: membrane (GO:0016020);; cellular component: membrane part (GO:0044425)
gene-LOC109602376	LOC109602376	3.83527	249	3.83951	233	7.01362	459	28.4758	1729	7.59574	488	8.03609	489	0.00048637	1.57827	up	[G]	Carbohydrate transport and metabolism	Molecular Function: hydrolase activity, hydrolyzing O-glycosyl compounds (GO:0004553);; Biological Process: carbohydrate metabolic process (GO:0005975);;	K05546|2.9e-19|obi:106872213|K05546 mannosyl-oligosaccharide alpha-1,3-glucosidase [EC:3.2.1.207] | (RefSeq) neutral alpha-glucosidase AB-like	N-Glycan biosynthesis (ko00510);; Protein processing in endoplasmic reticulum (ko04141)	[G]	Carbohydrate transport and metabolism	Glycosyl hydrolases family 31	--	G	Carbohydrate transport and metabolism	PREDICTED: uncharacterized family 31 glucosidase KIAA1161-like [Aethina tumida]	molecular function: catalytic activity (GO:0003824);; biological process: metabolic process (GO:0008152)
Aethina_tumida_newGene_2863	--	33.7686	1421	21.6544	896	20.5548	929	15.568	623	15.6966	657	13.9092	572	0.000249574	-0.769914	down	[T]	Signal transduction mechanisms	Molecular Function: molecular_function (GO:0003674);; Molecular Function: catalytic activity (GO:0003824);; Molecular Function: protein kinase activity (GO:0004672);; Molecular Function: protein tyrosine kinase activity (GO:0004713);; Molecular Function: transmembrane receptor protein tyrosine kinase activity (GO:0004714);; Molecular Function: ATP binding (GO:0005524);; Cellular Component: cellul…	K05099|9.7e-25|amex:103023930|K05099 proto-oncogene tyrosine-protein kinase Met [EC:2.7.10.1] | (RefSeq) LOW QUALITY PROTEIN: hepatocyte growth factor receptor	MAPK signaling pathway (ko04010);; Focal adhesion (ko04510);; Adherens junction (ko04520)	[T]	Signal transduction mechanisms	Protein tyrosine and serine/threonine kinase	Dual specificity protein kinase pyk3 OS=Dictyostelium discoideum OX=44689 GN=pyk3 PE=1 SV=1	T	Signal transduction mechanisms	PREDICTED: tyrosine-protein kinase SRK3-like isoform X1 [Aethina tumida]	molecular function: catalytic activity (GO:0003824);; biological process: metabolic process (GO:0008152);; biological process: cellular process (GO:0009987);; biological process: signaling (GO:0023052);; biological process: single-organism process (GO:0044699);; biological process: response to stimulus (GO:0050896);; biological process: biological regulation (GO:0065007);; molecular function: sig…
gene-LOC109606192	LOC109606192	11.9583	404	11.0789	349	13.8621	472	3.95727	126	2.84382	96	2.16312	69	6.06E-09	-2.03368	down	--	--	--	--	--	--	--	--	--	--	--	PREDICTED: uncharacterized protein LOC109606192 [Aethina tumida]	--
gene-LOC109605068	LOC109605068	2182.27	38748	1975.91	32750	2318.37	41508	1372.51	22845	1251.22	22019	1062.3	17717	7.89E-07	-0.817704	down	--	--	Molecular Function: odorant binding (GO:0005549);;	--	--	--	--	PBP/GOBP family	--	--	--	PREDICTED: B1 protein-like [Aethina tumida]	molecular function: binding (GO:0005488)
Aethina_tumida_newGene_3841	--	1.55527	305	1.22808	233	1.3291	271	1.52836	291	2.70695	545	3.69714	706	0.00264497	0.954502	up	--	--	Cellular Component: cellular_component (GO:0005575);; Cellular Component: extracellular region (GO:0005576);; Cellular Component: extracellular matrix (GO:0031012);; Cellular Component: extracellular region part (GO:0044421);;	--	--	--	--	--	--	O	Posttranslational modification, protein turnover, chaperones	calponin -likey domain-containing protein, partial [Asbolus verrucosus]	cellular component: extracellular region (GO:0005576);; cellular component: extracellular region part (GO:0044421)
gene-LOC109599009	LOC109599009	1.71583	51	0.786583	22	1.53471	46	5.49954	153	4.6628	137	4.32046	121	2.56E-05	1.83033	up	--	--	Biological Process: system process (GO:0003008);; Molecular Function: molecular_function (GO:0003674);; Molecular Function: binding (GO:0005488);; Molecular Function: odorant binding (GO:0005549);; Cellular Component: cellular_component (GO:0005575);; Cellular Component: extracellular region (GO:0005576);; Cellular Component: extracellular space (GO:0005615);; Biological Process: sensory percepti…	--	--	--	--	PBP/GOBP family	--	S	Function unknown	PREDICTED: uncharacterized protein LOC109599009 [Aethina tumida]	biological process: multicellular organismal process (GO:0032501);; molecular function: binding (GO:0005488);; cellular component: extracellular region (GO:0005576);; cellular component: extracellular region part (GO:0044421);; biological process: behavior (GO:0007610);; biological process: single-organism process (GO:0044699);; biological process: response to stimulus (GO:0050896)
gene-LOC109598996	LOC109598996	226.919	9264	247.72	9441	133.999	5517	180.524	6909	102.066	4130	98.8187	3790	0.0088741	-0.668831	down	--	--	Molecular Function: acid phosphatase activity (GO:0003993);;	K19283|3.1e-101|tca:659716|K19283 prostatic aicd phosphatase [EC:3.1.3.2 3.1.3.5] | (RefSeq) venom acid phosphatase Acph-1	--	[I]	Lipid transport and metabolism	Histidine phosphatase superfamily (branch 2)	Venom acid phosphatase Acph-1 OS=Apis mellifera OX=7460 PE=1 SV=1	I	Lipid transport and metabolism	PREDICTED: venom acid phosphatase Acph-1-like [Aethina tumida]	biological process: metabolic process (GO:0008152);; biological process: cellular process (GO:0009987);; molecular function: catalytic activity (GO:0003824)
gene-LOC109609344	LOC109609344	80.4865	2994	75.2264	2612	60.7393	2278	48.0602	1676	49.4668	1824	40.3695	1411	0.000137994	-0.650442	down	[Q]	Secondary metabolites biosynthesis, transport and catabolism	Molecular Function: oxidoreductase activity (GO:0016491);;	K00002|2.9e-98|tca:654959|K00002 alcohol dehydrogenase (NADP+) [EC:1.1.1.2] | (RefSeq) 1,5-anhydro-D-fructose reductase	Glycolysis / Gluconeogenesis (ko00010);; Pentose and glucuronate interconversions (ko00040);; Glycerolipid metabolism (ko00561)	[R]	General function prediction only	Aldo/keto reductase family	Aldo-keto reductase AKR2E4 OS=Bombyx mori OX=7091 GN=akr2e PE=1 SV=1	S	Function unknown	PREDICTED: 1,5-anhydro-D-fructose reductase-like [Aethina tumida]	molecular function: catalytic activity (GO:0003824)
gene-LOC109599609	LOC109599609	54.0924	1763	50.0874	1524	42.3016	1390	29.8258	912	31.0172	1002	34.2222	1048	0.000140464	-0.628305	down	--	--	Cellular Component: extracellular region (GO:0005576);; Molecular Function: chitin binding (GO:0008061);;	--	--	--	--	Chitin binding Peritrophin-A domain	--	S	Function unknown	PREDICTED: peritrophin-1-like [Aethina tumida]	cellular component: extracellular region (GO:0005576);; molecular function: binding (GO:0005488)
gene-LOC109609326	LOC109609326	106.747	4073	112.107	3988	95.874	3685	62.6825	2255	65.97	2501	64.2536	2307	1.29E-06	-0.705362	down	[Q]	Secondary metabolites biosynthesis, transport and catabolism	Molecular Function: oxidoreductase activity (GO:0016491);;	K00002|1.6e-123|tca:654959|K00002 alcohol dehydrogenase (NADP+) [EC:1.1.1.2] | (RefSeq) 1,5-anhydro-D-fructose reductase	Glycolysis / Gluconeogenesis (ko00010);; Pentose and glucuronate interconversions (ko00040);; Glycerolipid metabolism (ko00561)	[R]	General function prediction only	Aldo/keto reductase family	Aldose reductase A OS=Dictyostelium discoideum OX=44689 GN=alrA PE=2 SV=1	S	Function unknown	PREDICTED: 1,5-anhydro-D-fructose reductase-like isoform X1 [Aethina tumida]	molecular function: catalytic activity (GO:0003824)
gene-LOC109608307	LOC109608307	1.0924	194	1.28678	213	2.29033	409	4.31623	716	5.71552	1002	4.86258	808	2.57E-08	1.65342	up	--	--	Molecular Function: lipid transporter activity (GO:0005319);; Cellular Component: cellular_component (GO:0005575);; Cellular Component: extracellular region (GO:0005576);; Biological Process: lipid transport (GO:0006869);;	--	--	--	--	Lipoprotein amino terminal region	Vitellogenin OS=Anthonomus grandis OX=7044 GN=VTG PE=3 SV=1	S	Function unknown	PREDICTED: LOW QUALITY PROTEIN: vitellogenin-like [Aethina tumida]	biological process: localization (GO:0051179);; molecular function: transporter activity (GO:0005215);; cellular component: extracellular region (GO:0005576);; biological process: single-organism process (GO:0044699)
gene-LOC109609368	LOC109609368	11.2611	1656	11.2294	1542	10.8832	1614	38.0976	5251	13.7716	2007	15.6364	2160	0.000783254	1.01748	up	--	--	Molecular Function: microtubule motor activity (GO:0003777);; Molecular Function: ATP binding (GO:0005524);; Cellular Component: kinesin complex (GO:0005871);; Cellular Component: microtubule (GO:0005874);; Biological Process: microtubule-based movement (GO:0007018);; Biological Process: mitotic spindle organization (GO:0007052);; Molecular Function: microtubule binding (GO:0008017);; Molecular F…	K10395|1.1e-268|nvl:108561882|K10395 kinesin family member 4 | (RefSeq) chromosome-associated kinesin KIF4	--	[Z]	Cytoskeleton	Kinesin motor domain	Kinesin-related protein 8 OS=Dictyostelium discoideum OX=44689 GN=kif8 PE=2 SV=1	Z	Cytoskeleton	PREDICTED: LOW QUALITY PROTEIN: chromosome-associated kinesin KIF4-like [Aethina tumida]	molecular function: catalytic activity (GO:0003824);; molecular function: binding (GO:0005488);; cellular component: cell (GO:0005623);; cellular component: macromolecular complex (GO:0032991);; cellular component: organelle (GO:0043226);; cellular component: organelle part (GO:0044422);; cellular component: cell part (GO:0044464);; cellular component: supramolecular complex (GO:0099080);; biolog…
Aethina_tumida_newGene_3380	--	10.4192	277	0.730527	19	3.11086	84	1.67579	42	0.779568	21	0.594135	15	0.00307874	-2.19142	down	--	--	--	--	--	--	--	Protein of unknown function (DUF725)	--	--	--	--	--
gene-LOC109598932	LOC109598932	1.06334	132	0.846795	99	0.555993	70	0.334248	39	0.411381	51	0.25648	30	0.00345917	-1.28978	down	[F]	Nucleotide transport and metabolism	Molecular Function: electron carrier activity (GO:0009055);; Molecular Function: metal ion binding (GO:0046872);; Molecular Function: 2 iron, 2 sulfur cluster binding (GO:0051537);; Molecular Function: FAD binding (GO:0071949);;	K00106|0.0e+00|tca:655982|K00106 xanthine dehydrogenase/oxidase [EC:1.17.1.4 1.17.3.2] | (RefSeq) indole-3-acetaldehyde oxidase	Purine metabolism (ko00230);; Caffeine metabolism (ko00232);; Drug metabolism - other enzymes (ko00983);; Peroxisome (ko04146)	[F]	Nucleotide transport and metabolism	Molybdopterin-binding domain of aldehyde dehydrogenase	Xanthine dehydrogenase OS=Dictyostelium discoideum OX=44689 GN=xdh PE=3 SV=1	F	Nucleotide transport and metabolism	PREDICTED: indole-3-acetaldehyde oxidase-like [Aethina tumida]	molecular function: electron carrier activity (GO:0009055);; molecular function: binding (GO:0005488)
gene-LOC109597928	LOC109597928	39.1022	5436	33.0453	4289	29.2145	4096	20.0555	2614	18.0154	2483	15.1022	1972	5.43E-08	-0.930209	down	--	--	Cellular Component: extracellular region (GO:0005576);; Biological Process: chitin metabolic process (GO:0006030);; Molecular Function: chitin binding (GO:0008061);;	K01183|5.5e-31|pxy:105382027|K01183 chitinase [EC:3.2.1.14] | (RefSeq) probable chitinase 3	Amino sugar and nucleotide sugar metabolism (ko00520)	--	--	Chitin binding Peritrophin-A domain	Peritrophin-1 OS=Anopheles gambiae OX=7165 GN=Aper1 PE=2 SV=2	S	Function unknown	PREDICTED: zonadhesin-like [Aethina tumida]	cellular component: extracellular region (GO:0005576);; biological process: metabolic process (GO:0008152);; molecular function: binding (GO:0005488)
gene-LOC109599381	LOC109599381	0.581308	56	0.687468	61	0.285495	28	8.74123	777	0.329638	31	0.776472	70	0.00238611	2.66565	up	--	--	--	--	--	--	--	--	--	--	--	PREDICTED: uncharacterized protein LOC109599381 [Aethina tumida]	--
gene-LOC109604557	LOC109604557	12.1715	442	11.1134	377	15.473	566	9.40662	320	5.95133	214	7.426	253	0.00818213	-0.777008	down	--	--	Biological Process: cell activation (GO:0001775);; Biological Process: immune effector process (GO:0002252);; Biological Process: cell activation involved in immune response (GO:0002263);; Biological Process: myeloid leukocyte activation (GO:0002274);; Biological Process: myeloid cell activation involved in immune response (GO:0002275);; Biological Process: neutrophil activation involved in immun…	--	--	--	--	Leucine rich repeat	--	T	Signal transduction mechanisms	PREDICTED: phospholipase A2 inhibitor-like [Aethina tumida]	biological process: cellular process (GO:0009987);; biological process: single-organism process (GO:0044699);; biological process: immune system process (GO:0002376);; biological process: response to stimulus (GO:0050896);; molecular function: binding (GO:0005488);; cellular component: extracellular region (GO:0005576);; cellular component: extracellular region part (GO:0044421);; cellular compon…
gene-LOC109599109	LOC109599109	40.8147	2275	42.8491	2229	46.0925	2590	19.3431	1011	20.2067	1116	18.8284	986	2.94E-13	-1.15941	down	[QV]	Secondary metabolites biosynthesis, transport and catabolism;; Defense mechanisms	Molecular Function: iron ion binding (GO:0005506);; Molecular Function: oxidoreductase activity, acting on paired donors, with incorporation or reduction of molecular oxygen (GO:0016705);; Molecular Function: heme binding (GO:0020037);;	K15001|4.1e-136|tca:660068|K15001 cytochrome P450 family 4 [EC:1.14.-.-] | (RefSeq) cytochrome P450-like protein	--	[QI]	Secondary metabolites biosynthesis, transport and catabolism;; Lipid transport and metabolism	Cytochrome P450	Cytochrome P450 4C1 OS=Blaberus discoidalis OX=6981 GN=CYP4C1 PE=2 SV=1	Q	Secondary metabolites biosynthesis, transport and catabolism	PREDICTED: cytochrome P450 4C1-like [Aethina tumida]	molecular function: binding (GO:0005488);; biological process: metabolic process (GO:0008152);; biological process: single-organism process (GO:0044699);; molecular function: catalytic activity (GO:0003824)
gene-LOC109607665	LOC109607665	102.311	2144	74.1678	1451	84.3093	1782	65.1994	1281	187.816	3900	214.685	4225	0.00732131	0.828825	up	--	--	Cellular Component: integral component of membrane (GO:0016021);; Molecular Function: ligase activity (GO:0016874);;	K15712|4.9e-08|acun:113484556|K15712 E3 ubiquitin-protein ligase TTC3 [EC:2.3.2.27] | (RefSeq) TTC3; E3 ubiquitin-protein ligase TTC3 isoform X1	--	--	--	Ring finger domain	--	--	--	PREDICTED: E3 ubiquitin-protein ligase TTC3-like [Aethina tumida]	cellular component: membrane (GO:0016020);; cellular component: membrane part (GO:0044425);; molecular function: catalytic activity (GO:0003824)
Aethina_tumida_newGene_1832	--	5.13272	157	4.3698	126	4.0844	124	2.15413	63	1.8076	51	2.26398	61	0.00216317	-1.17998	down	[O]	Posttranslational modification, protein turnover, chaperones	Molecular Function: serine-type endopeptidase activity (GO:0004252);;	K09640|2.0e-34|nvl:108560725|K09640 transmembrane protease serine 9 [EC:3.4.21.-] | (RefSeq) transmembrane protease serine 9-like	--	[E]	Amino acid transport and metabolism	Trypsin	Trypsin-2 OS=Anopheles gambiae OX=7165 GN=TRYP2 PE=2 SV=2	O	Posttranslational modification, protein turnover, chaperones	PREDICTED: LOW QUALITY PROTEIN: transmembrane protease serine 9-like [Aethina tumida]	biological process: metabolic process (GO:0008152);; molecular function: catalytic activity (GO:0003824)
gene-LOC109604435	LOC109604435	11.0102	627	10.3829	552	6.00088	345	3.89683	208	5.50875	311	5.24466	281	0.00248279	-0.902993	down	[I]	Lipid transport and metabolism	Molecular Function: hydrolase activity (GO:0016787);;	K03927|1.6e-82|dpa:109534174|K03927 carboxylesterase 2 [EC:3.1.1.1 3.1.1.84 3.1.1.56] | (RefSeq) uncharacterized protein LOC109534174	Drug metabolism - other enzymes (ko00983)	[R]	General function prediction only	Carboxylesterase family	Venom carboxylesterase-6 OS=Apis mellifera OX=7460 PE=2 SV=1	L	Replication, recombination and repair	PREDICTED: venom carboxylesterase-6-like [Aethina tumida]	molecular function: catalytic activity (GO:0003824)
gene-LOC109605049	LOC109605049	59.843	1894	63.2702	1869	61.6667	1968	37.7281	1120	37.1153	1165	44.5553	1325	3.78E-05	-0.63867	down	--	--	Molecular Function: fatty acid elongase activity (GO:0009922);; Biological Process: fatty acid elongation, saturated fatty acid (GO:0019367);; Biological Process: sphingolipid biosynthetic process (GO:0030148);; Cellular Component: integral component of endoplasmic reticulum membrane (GO:0030176);; Biological Process: fatty acid elongation, monounsaturated fatty acid (GO:0034625);; Biological Pro…	K10249|1.6e-67|nvl:108559523|K10249 elongation of very long chain fatty acids protein 4 [EC:2.3.1.199] | (RefSeq) elongation of very long chain fatty acids protein 4-like	Fatty acid elongation (ko00062);; Biosynthesis of unsaturated fatty acids (ko01040);; Fatty acid metabolism (ko01212)	[I]	Lipid transport and metabolism	GNS1/SUR4 family	Elongation of very long chain fatty acids protein AAEL008004 OS=Aedes aegypti OX=7159 GN=AAEL008004 PE=2 SV=2	I	Lipid transport and metabolism	PREDICTED: elongation of very long chain fatty acids protein AAEL008004-like [Aethina tumida]	molecular function: catalytic activity (GO:0003824);; biological process: metabolic process (GO:0008152);; biological process: cellular process (GO:0009987);; biological process: single-organism process (GO:0044699);; cellular component: cell (GO:0005623);; cellular component: membrane (GO:0016020);; cellular component: organelle (GO:0043226);; cellular component: organelle part (GO:0044422);; ce…
gene-LOC109603125	LOC109603125	3.47287	202	3.47449	189	2.24672	132	1.48112	81	1.34578	78	1.59722	88	0.00533054	-1.05062	down	[I]	Lipid transport and metabolism	Biological Process: reproduction (GO:0000003);; Molecular Function: molecular_function (GO:0003674);; Molecular Function: catalytic activity (GO:0003824);; Cellular Component: cellular_component (GO:0005575);; Cellular Component: extracellular region (GO:0005576);; Biological Process: gamete generation (GO:0007276);; Biological Process: female gamete generation (GO:0007292);; Biological Process: …	K01063|1.6e-96|cfo:105253145|K01063 juvenile-hormone esterase [EC:3.1.1.59] | (RefSeq) uncharacterized protein LOC105253145	Insect hormone biosynthesis (ko00981)	[R]	General function prediction only	Carboxylesterase family	Venom carboxylesterase-6 OS=Apis mellifera OX=7460 PE=2 SV=1	G	Carbohydrate transport and metabolism	PREDICTED: venom carboxylesterase-6-like [Aethina tumida]	biological process: reproduction (GO:0000003);; molecular function: catalytic activity (GO:0003824);; cellular component: extracellular region (GO:0005576);; biological process: reproductive process (GO:0022414);; biological process: multicellular organismal process (GO:0032501);; biological process: single-organism process (GO:0044699);; biological process: multi-organism process (GO:0051704);; …
gene-LOC109594748	LOC109594748	33.1196	927	31.767	830	36.1539	1020	48.5048	1273	52.2238	1449	55.5005	1459	0.000284175	0.619574	up	--	--	Cellular Component: nucleus (GO:0005634);; Cellular Component: cytosol (GO:0005829);; Biological Process: protein import into nucleus (GO:0006606);; Molecular Function: Hsp70 protein binding (GO:0030544);; Molecular Function: nuclear import signal receptor activity (GO:0061608);;	K23327|7.3e-86|tca:661236|K23327 protein Hikeshi | (RefSeq) protein OPI10 homolog	--	[S]	Function unknown	Protein of unknown function (DUF775)	Protein OPI10 homolog OS=Anopheles gambiae OX=7165 GN=AGAP002426 PE=3 SV=3	S	Function unknown	PREDICTED: protein OPI10 homolog [Aethina tumida]	cellular component: cell (GO:0005623);; cellular component: organelle (GO:0043226);; cellular component: cell part (GO:0044464);; biological process: single-organism process (GO:0044699);; biological process: localization (GO:0051179);; molecular function: binding (GO:0005488);; molecular function: transporter activity (GO:0005215)
Aethina_tumida_newGene_1786	--	3.78768	36	4.96912	44	7.13712	68	1.50351	14	2.18451	21	0.397163	4	0.000953433	-1.88858	down	[ER]	Amino acid transport and metabolism;; General function prediction only	Molecular Function: oxidoreductase activity (GO:0016491);;	K17818|1.1e-25|dpa:109543751|K17818 D-arabinitol dehydrogenase (NADP+) [EC:1.1.1.287] | (RefSeq) D-arabinitol dehydrogenase 1-like	Pentose and glucuronate interconversions (ko00040)	[Q]	Secondary metabolites biosynthesis, transport and catabolism	Alcohol dehydrogenase GroES-like domain	Alcohol dehydrogenase 1 OS=Caenorhabditis elegans OX=6239 GN=sodh-1 PE=2 SV=2	Q	Secondary metabolites biosynthesis, transport and catabolism	PREDICTED: D-arabinitol dehydrogenase 1-like [Aethina tumida]	molecular function: catalytic activity (GO:0003824)
gene-LOC109596082	LOC109596082	59.3476	6792	59.3639	6342	43.831	5058	37.3665	4009	33.6627	3818	31.5401	3391	5.71E-05	-0.665012	down	[R]	General function prediction only	--	K19014|1.8e-90|oaa:100091835|K19014 inter-alpha-trypsin inhibitor heavy chain H1 | (RefSeq) inter-alpha-trypsin inhibitor heavy chain H3-like isoform X1	--	--	--	Vault protein inter-alpha-trypsin domain	--	S	Function unknown	PREDICTED: LOW QUALITY PROTEIN: inter-alpha-trypsin inhibitor heavy chain H4-like [Aethina tumida]	--
gene-LOC109607519	LOC109607519	27.2149	1781	26.253	1604	21.5358	1422	17.5609	1078	14.0353	911	14.1435	870	5.29E-05	-0.71472	down	[G]	Carbohydrate transport and metabolism	Molecular Function: uridylyltransferase activity (GO:0070569);;	K00972|5.9e-169|dpa:109532933|K00972 UDP-N-acetylglucosamine/UDP-N-acetylgalactosamine diphosphorylase [EC:2.7.7.23 2.7.7.83] | (RefSeq) UDP-N-acetylhexosamine pyrophosphorylase	Amino sugar and nucleotide sugar metabolism (ko00520)	[M]	Cell wall/membrane/envelope biogenesis	UTP--glucose-1-phosphate uridylyltransferase	Probable UDP-N-acetylglucosamine pyrophosphorylase OS=Dictyostelium discoideum OX=44689 GN=uap1 PE=3 SV=1	M	Cell wall/membrane/envelope biogenesis	PREDICTED: UDP-N-acetylhexosamine pyrophosphorylase [Aethina tumida]	molecular function: catalytic activity (GO:0003824)
gene-LOC109608411	LOC109608411	39.038	1779	39.0119	1660	40.8664	1878	52.6601	2250	63.4287	2865	64.6526	2768	0.000164539	0.594994	up	--	--	--	K23335|5.6e-112|tca:658301|K23335 glucose-induced degradation protein 4 | (RefSeq) glucose-induced degradation protein 4 homolog	--	[U]	Intracellular trafficking, secretion, and vesicular transport	Vacuolar import and degradation protein	--	U	Intracellular trafficking, secretion, and vesicular transport	PREDICTED: glucose-induced degradation protein 4 homolog [Aethina tumida]	--
Aethina_tumida_newGene_4106	--	11.8126	213	10.2321	172	11.8553	216	5.73774	97	3.84124	69	3.10165	53	0.000315606	-1.4141	down	--	--	--	--	--	--	--	--	--	--	--	hypothetical protein TcasGA2_TC034753 [Tribolium castaneum]	--
gene-LOC109596187	LOC109596187	9.88416	474	15.4176	690	8.22942	398	5.76487	259	4.67715	222	4.46865	201	0.000132426	-1.17151	down	[G]	Carbohydrate transport and metabolism	Molecular Function: sugar:proton symporter activity (GO:0005351);; Cellular Component: integral component of plasma membrane (GO:0005887);; Biological Process: glucose import (GO:0046323);;	K14258|9.1e-66|dpl:KGM_203832|K14258 facilitated trehalose transporter | (RefSeq) facilitated trehalose transporter Tret1	--	[R]	General function prediction only	Sugar (and other) transporter	Facilitated trehalose transporter Tret1 OS=Bombyx mori OX=7091 GN=Tret1 PE=1 SV=1	P	Inorganic ion transport and metabolism	PREDICTED: facilitated trehalose transporter Tret1-like [Aethina tumida]	biological process: single-organism process (GO:0044699);; biological process: localization (GO:0051179);; molecular function: transporter activity (GO:0005215);; cellular component: cell (GO:0005623);; cellular component: membrane (GO:0016020);; cellular component: membrane part (GO:0044425);; cellular component: cell part (GO:0044464)
gene-LOC109595945	LOC109595945	57.8653	5422	58.0523	5077	53.4559	5050	80.7029	7088	92.3537	8576	91.9888	8095	1.34E-05	0.639417	up	--	--	Molecular Function: molecular_function (GO:0003674);; Molecular Function: binding (GO:0005488);; Molecular Function: protein binding (GO:0005515);; Molecular Function: protein phosphatase 1 binding (GO:0008157);; Molecular Function: enzyme binding (GO:0019899);; Molecular Function: phosphatase binding (GO:0019902);; Molecular Function: protein phosphatase binding (GO:0019903);;	K19751|1.2e-197|dpa:109535204|K19751 dynein assembly factor 2, axonemal | (RefSeq) protein kintoun	--	[S]	Function unknown	PIH1 N-terminal domain	Protein kintoun OS=Drosophila mojavensis OX=7230 GN=Nop17l PE=3 SV=1	Z	Cytoskeleton	PREDICTED: protein kintoun [Aethina tumida]	molecular function: binding (GO:0005488)
Aethina_tumida_newGene_4240	--	30.1307	530	24.4434	402	23.1149	410	8.73433	144	4.62928	81	6.34644	105	4.76E-09	-1.97962	down	--	--	Molecular Function: structural constituent of cuticle (GO:0042302);;	K10385|8.4e-07|nvl:108569102|K10385 loricrin | (RefSeq) pupal cuticle protein 20-like isoform X1	--	--	--	Insect cuticle protein	Endocuticle structural glycoprotein SgAbd-2 OS=Schistocerca gregaria OX=7010 PE=1 SV=1	S	Function unknown	PREDICTED: larval cuticle protein LCP-17-like [Aethina tumida]	molecular function: structural molecule activity (GO:0005198)
gene-LOC109604848	LOC109604848	21.4305	2186	15.7661	1501	5.36839	552	5.46915	523	3.97855	403	4.47967	430	7.26E-06	-1.60029	down	[G]	Carbohydrate transport and metabolism	Molecular Function: alpha-mannosidase activity (GO:0004559);; Cellular Component: vacuolar membrane (GO:0005774);; Biological Process: mannose metabolic process (GO:0006013);; Biological Process: protein deglycosylation (GO:0006517);; Molecular Function: carbohydrate binding (GO:0030246);; Molecular Function: metal ion binding (GO:0046872);;	K12311|7.3e-307|tca:656698|K12311 lysosomal alpha-mannosidase [EC:3.2.1.24] | (RefSeq) lysosomal alpha-mannosidase-like	Other glycan degradation (ko00511);; Lysosome (ko04142)	[G]	Carbohydrate transport and metabolism	Glycosyl hydrolases family 38 N-terminal domain	Lysosomal alpha-mannosidase OS=Dictyostelium discoideum OX=44689 GN=manA PE=1 SV=2	G	Carbohydrate transport and metabolism	PREDICTED: LOW QUALITY PROTEIN: lysosomal alpha-mannosidase-like [Aethina tumida]	molecular function: catalytic activity (GO:0003824);; cellular component: cell (GO:0005623);; cellular component: membrane (GO:0016020);; cellular component: organelle (GO:0043226);; cellular component: organelle part (GO:0044422);; cellular component: cell part (GO:0044464);; biological process: metabolic process (GO:0008152);; biological process: single-organism process (GO:0044699);; biologica…
gene-LOC109606761	LOC109606761	53.0975	2274	55.3022	2210	43.224	1866	36.4178	1462	14.4947	615	36.0072	1448	0.00261251	-0.811273	down	[E]	Amino acid transport and metabolism	Molecular Function: aminopeptidase activity (GO:0004177);; Cellular Component: cytoplasm (GO:0005737);; Molecular Function: metalloexopeptidase activity (GO:0008235);; Molecular Function: manganese ion binding (GO:0030145);;	K01255|6.8e-123|tca:657830|K01255 leucyl aminopeptidase [EC:3.4.11.1] | (RefSeq) putative aminopeptidase W07G4.4	Glutathione metabolism (ko00480)	[R]	General function prediction only	Cytosol aminopeptidase family, catalytic domain	Putative aminopeptidase W07G4.4 OS=Caenorhabditis elegans OX=6239 GN=lap-2 PE=3 SV=1	E	Amino acid transport and metabolism	PREDICTED: LOW QUALITY PROTEIN: putative aminopeptidase W07G4.4 [Aethina tumida]	biological process: metabolic process (GO:0008152);; molecular function: catalytic activity (GO:0003824);; cellular component: cell (GO:0005623);; cellular component: cell part (GO:0044464);; molecular function: binding (GO:0005488)
gene-LOC109598795	LOC109598795	32.6979	813	33.0224	767	32.8487	824	18.7085	436	21.5874	532	17.9252	419	0.000248619	-0.764743	down	--	--	Cellular Component: extracellular region (GO:0005576);; Biological Process: defense response (GO:0006952);;	--	--	--	--	Thaumatin family	--	O	Posttranslational modification, protein turnover, chaperones	PREDICTED: LOW QUALITY PROTEIN: pathogenesis-related protein 5-like, partial [Aethina tumida]	cellular component: extracellular region (GO:0005576);; biological process: response to stimulus (GO:0050896)
gene-LOC109599899	LOC109599899	10.2504	297	11.0877	300	11.2918	330	24.0725	653	23.4707	673	24.6864	671	9.39E-07	1.13558	up	--	--	Molecular Function: phosphatidylserine decarboxylase activity (GO:0004609);; Cellular Component: mitochondrion (GO:0005739);; Biological Process: phosphatidylethanolamine biosynthetic process (GO:0006646);; Biological Process: protein autoprocessing (GO:0016540);; Cellular Component: integral component of mitochondrial inner membrane (GO:0031305);;	K10086|1.9e-07|myi:110450302|K10086 ER degradation enhancer, mannosidase alpha-like 3 | (RefSeq) ER degradation-enhancing alpha-mannosidase-like protein 3	Protein processing in endoplasmic reticulum (ko04141)	[R]	General function prediction only	PA domain	PRADC1-like protein OS=Drosophila melanogaster OX=7227 GN=CG9849 PE=2 SV=1	S	Function unknown	PREDICTED: PRADC1-like protein [Aethina tumida]	molecular function: catalytic activity (GO:0003824);; cellular component: cell (GO:0005623);; cellular component: organelle (GO:0043226);; cellular component: cell part (GO:0044464);; biological process: metabolic process (GO:0008152);; biological process: cellular process (GO:0009987);; biological process: single-organism process (GO:0044699);; cellular component: membrane (GO:0016020);; cellula…
gene-LOC109597164	LOC109597164	9.04614	271	9.74849	273	8.12747	246	5.06254	143	5.21865	155	4.51771	128	0.00797727	-0.861564	down	--	--	--	--	--	--	--	--	--	--	--	PREDICTED: uncharacterized protein LOC109597164 [Aethina tumida]	--
gene-LOC109602847	LOC109602847	27.4079	920	29.6044	928	42.6855	1445	24.6987	778	21.7361	723	18.0895	571	0.00618708	-0.636254	down	--	--	--	K04506|2.2e-09|fcd:110844856|K04506 E3 ubiquitin-protein ligase SIAH1 [EC:2.3.2.27] | (RefSeq) uncharacterized protein LOC110844856	MAPK signaling pathway - fly (ko04013);; Ubiquitin mediated proteolysis (ko04120);; Wnt signaling pathway (ko04310)	--	--	Protein of unknown function (DUF3421)	--	S	Function unknown	PREDICTED: uncharacterized protein LOC109602847 [Aethina tumida]	--
gene-LOC109602184	LOC109602184	2.80461	411	2.76434	378	1.58614	235	1.07422	148	1.48779	216	1.28557	177	0.0072599	-0.893791	down	--	--	Molecular Function: calcium ion binding (GO:0005509);; Cellular Component: integral component of membrane (GO:0016021);;	K06825|7.4e-11|epa:110253367|K06825 fibrillin 1 | (RefSeq) uncharacterized protein LOC110253367	TGF-beta signaling pathway (ko04350)	--	--	Calcium-binding EGF domain	--	T	Signal transduction mechanisms	PREDICTED: LOW QUALITY PROTEIN: uncharacterized protein LOC109602184 [Aethina tumida]	molecular function: binding (GO:0005488);; cellular component: membrane (GO:0016020);; cellular component: membrane part (GO:0044425)
Aethina_tumida_newGene_825	--	267.668	6957	149.986	3324	126.304	3485	136.568	3608	89.9351	2346	58.7524	1234	0.00819181	-0.878364	down	--	--	--	--	--	--	--	--	--	--	--	--	--
gene-LOC109600149	LOC109600149	24.3198	759	22.6597	659	18.6435	586	15.1893	439	10.8238	332	11.3222	326	0.000615203	-0.831736	down	--	--	--	--	--	--	--	Importin 13 repeat	--	--	--	PREDICTED: uncharacterized protein LOC109600149 isoform X1 [Aethina tumida]	--
gene-LOC109598857	LOC109598857	25.0553	1172	21.4137	935	18.3246	864	14.3607	630	14.5273	674	13.7018	602	0.00177944	-0.606457	down	--	--	Molecular Function: G-protein coupled receptor binding (GO:0001664);; Biological Process: regulation of protein phosphorylation (GO:0001932);; Biological Process: positive regulation of protein phosphorylation (GO:0001934);; Molecular Function: molecular_function (GO:0003674);; Molecular Function: receptor binding (GO:0005102);; Molecular Function: binding (GO:0005488);; Molecular Function: prote…	K05467|2.5e-54|mde:101892016|K05467 angiopoietin 4 | (RefSeq) angiopoietin-4 isoform X2	--	[R]	General function prediction only	Fibrinogen beta and gamma chains, C-terminal globular domain	Fibrinogen-like protein A OS=Apostichopus parvimensis OX=1902835 PE=2 SV=1	D	Cell cycle control, cell division, chromosome partitioning	PREDICTED: angiopoietin-related protein 1-like [Aethina tumida]	molecular function: binding (GO:0005488);; biological process: biological regulation (GO:0065007);; cellular component: extracellular region (GO:0005576);; cellular component: extracellular region part (GO:0044421);; biological process: cellular process (GO:0009987);; biological process: signaling (GO:0023052);; biological process: single-organism process (GO:0044699);; biological process: respon…
gene-LOC109600675	LOC109600675	11.0288	1059	10.0977	905	12.9603	1255	8.75072	788	8.04554	766	5.97546	539	0.00718279	-0.585906	down	[F]	Nucleotide transport and metabolism	Molecular Function: uridine phosphorylase activity (GO:0004850);; Cellular Component: cytoplasm (GO:0005737);; Biological Process: nucleoside metabolic process (GO:0009116);; Biological Process: nucleotide catabolic process (GO:0009166);;	K00757|6.5e-167|tca:656823|K00757 uridine phosphorylase [EC:2.4.2.3] | (RefSeq) uridine phosphorylase 1	Pyrimidine metabolism (ko00240);; Drug metabolism - other enzymes (ko00983)	[F]	Nucleotide transport and metabolism	Phosphorylase superfamily	Uridine and thymidine phosphorylase OS=Caenorhabditis elegans OX=6239 GN=upp-1 PE=1 SV=2	F	Nucleotide transport and metabolism	PREDICTED: LOW QUALITY PROTEIN: uridine phosphorylase 1 [Aethina tumida]	molecular function: catalytic activity (GO:0003824);; cellular component: cell (GO:0005623);; cellular component: cell part (GO:0044464);; biological process: metabolic process (GO:0008152);; biological process: cellular process (GO:0009987);; biological process: single-organism process (GO:0044699)
gene-LOC109594138	LOC109594138	15.3531	544	18.3821	608	19.6	700	11.1059	369	13.3352	468	10.0785	335	0.00935482	-0.634918	down	[E]	Amino acid transport and metabolism	Biological Process: urea cycle (GO:0000050);; Molecular Function: arginase activity (GO:0004053);; Biological Process: arginine metabolic process (GO:0006525);; Molecular Function: metal ion binding (GO:0046872);;	K01476|1.4e-143|dpa:109546691|K01476 arginase [EC:3.5.3.1] | (RefSeq) arginase-1	Arginine biosynthesis (ko00220);; Arginine and proline metabolism (ko00330);; Biosynthesis of amino acids (ko01230)	[E]	Amino acid transport and metabolism	Arginase family	--	E	Amino acid transport and metabolism	PREDICTED: arginase, hepatic [Aethina tumida]	biological process: metabolic process (GO:0008152);; biological process: cellular process (GO:0009987);; biological process: single-organism process (GO:0044699);; molecular function: catalytic activity (GO:0003824);; molecular function: binding (GO:0005488)
gene-LOC109604814	LOC109604814	13.9537	1137	10.6273	809	8.53704	702	6.68252	511	6.64452	537	6.96513	534	0.00100941	-0.706723	down	[I]	Lipid transport and metabolism	Biological Process: lipid metabolic process (GO:0006629);;	K01052|5.0e-149|zne:110832612|K01052 lysosomal acid lipase/cholesteryl ester hydrolase [EC:3.1.1.13] | (RefSeq) uncharacterized protein LOC110832612	Steroid biosynthesis (ko00100);; Lysosome (ko04142)	[I]	Lipid transport and metabolism	alpha/beta hydrolase fold	Lipase 1 OS=Drosophila melanogaster OX=7227 GN=Lip1 PE=2 SV=2	I	Lipid transport and metabolism	PREDICTED: sterol esterase TGL1-like [Aethina tumida]	biological process: metabolic process (GO:0008152);; biological process: single-organism process (GO:0044699)
gene-LOC109603387	LOC109603387	1.24078	34	0.169319	5	1.1821	33	22.9965	583	1.54149	42	1.01227	26	0.000998592	3.26816	up	--	--	Molecular Function: molecular_function (GO:0003674);; Molecular Function: binding (GO:0005488);; Molecular Function: protein binding (GO:0005515);; Cellular Component: cellular_component (GO:0005575);; Cellular Component: intracellular (GO:0005622);; Cellular Component: cell (GO:0005623);; Cellular Component: nucleus (GO:0005634);; Cellular Component: cytoplasm (GO:0005737);; Cellular Component: …	K03018|1.5e-72|aec:105146721|K03018 DNA-directed RNA polymerase III subunit RPC1 [EC:2.7.7.6] | (RefSeq) DNA-directed RNA polymerase III subunit RPC1	RNA polymerase (ko03020)	[S]	Function unknown	Parkin co-regulated protein	--	S	Function unknown	PREDICTED: parkin coregulated gene protein homolog [Aethina tumida]	molecular function: binding (GO:0005488);; cellular component: cell (GO:0005623);; cellular component: cell part (GO:0044464);; cellular component: organelle (GO:0043226);; biological process: biological regulation (GO:0065007)
gene-LOC109604699	LOC109604699	93.9834	2630	84.4936	2207	75.0554	2118	45.9484	1206	33.4447	928	40.7082	1070	3.48E-10	-1.08136	down	[O]	Posttranslational modification, protein turnover, chaperones	Molecular Function: serine-type endopeptidase activity (GO:0004252);;	K09640|4.0e-84|nvl:108557453|K09640 transmembrane protease serine 9 [EC:3.4.21.-] | (RefSeq) LOW QUALITY PROTEIN: polyserase-2-like	--	[E]	Amino acid transport and metabolism	Trypsin	Trypsin-7 OS=Anopheles gambiae OX=7165 GN=TRYP7 PE=2 SV=2	O	Posttranslational modification, protein turnover, chaperones	PREDICTED: LOW QUALITY PROTEIN: trypsin-7-like [Aethina tumida]	biological process: metabolic process (GO:0008152);; molecular function: catalytic activity (GO:0003824)
gene-LOC109602277	LOC109602277	30.752	3565	34.3117	3707	32.7029	3815	13.4275	1458	17.3502	1999	19.5284	2137	5.32E-09	-0.963974	down	--	--	Molecular Function: steroid hormone receptor activity (GO:0003707);; Molecular Function: RNA polymerase II transcription factor activity, ligand-activated sequence-specific DNA binding (GO:0004879);; Cellular Component: nucleus (GO:0005634);; Molecular Function: zinc ion binding (GO:0008270);; Cellular Component: host cell nucleus (GO:0042025);; Molecular Function: sequence-specific DNA binding (…	K08701|0.0e+00|tca:660005|K08701 nuclear receptor subfamily 1 group D member 3 | (RefSeq) E75, E75B, E75C, Eip75B, NR1D3; ecdysone-inducible protein E75	--	[T]	Signal transduction mechanisms	Zinc finger, C4 type (two domains)	Ecdysone-inducible protein E75 OS=Choristoneura fumiferana OX=7141 GN=E75 PE=2 SV=1	K	Transcription	PREDICTED: ecdysone-inducible protein E75 isoform X1 [Aethina tumida]	biological process: cellular process (GO:0009987);; biological process: signaling (GO:0023052);; biological process: single-organism process (GO:0044699);; biological process: response to stimulus (GO:0050896);; biological process: biological regulation (GO:0065007);; molecular function: signal transducer activity (GO:0004871);; molecular function: molecular transducer activity (GO:0060089);; mol…
gene-LOC109608758	LOC109608758	0.312584	25	0.502018	38	0.41021	33	10.125	758	2.05524	163	1.17438	88	6.27E-07	3.44248	up	--	--	--	--	--	--	--	--	--	--	--	PREDICTED: uncharacterized protein LOC109608758 isoform X1 [Aethina tumida]	--
gene-LOC109605779	LOC109605779	11.6643	125	18.1839	181	5.24394	57	20.4772	205	35.2203	373	22.5216	226	0.00900816	1.15869	up	--	--	Cellular Component: mitochondrial outer membrane translocase complex (GO:0005742);; Biological Process: protein import into mitochondrial matrix (GO:0030150);;	K17771|1.0e-18|nvl:108566542|K17771 mitochondrial import receptor subunit TOM7 | (RefSeq) mitochondrial import receptor subunit TOM7 homolog	Mitophagy - animal (ko04137)	[U]	Intracellular trafficking, secretion, and vesicular transport	TOM7 family	--	S	Function unknown	PREDICTED: mitochondrial import receptor subunit TOM7 homolog [Aethina tumida]	cellular component: cell (GO:0005623);; cellular component: membrane (GO:0016020);; cellular component: macromolecular complex (GO:0032991);; cellular component: organelle (GO:0043226);; cellular component: organelle part (GO:0044422);; cellular component: membrane part (GO:0044425);; cellular component: cell part (GO:0044464);; biological process: single-organism process (GO:0044699);; biologica…
Aethina_tumida_newGene_3241	--	4.19907	221	4.05745	200	2.74606	146	7.17012	354	8.2256	430	8.21463	407	0.000251885	1.09887	up	--	--	--	--	--	--	--	--	--	--	--	--	--
gene-LOC109599214	LOC109599214	1.55654	44	1.92779	51	1.24994	36	3.30226	87	4.20489	117	3.75046	99	0.00290652	1.23023	up	--	--	--	--	--	--	--	--	--	--	--	PREDICTED: uncharacterized protein LOC109599214 [Aethina tumida]	--
gene-LOC109603306	LOC109603306	17.7252	1016	17.3593	929	27.3155	1578	12.1106	651	14.606	830	12.9277	696	0.00290303	-0.666416	down	[G]	Carbohydrate transport and metabolism	Biological Process: carbohydrate metabolic process (GO:0005975);; Molecular Function: beta-glucosidase activity (GO:0008422);;	K05350|1.0e-128|bmor:101741245|K05350 beta-glucosidase [EC:3.2.1.21] | (RefSeq) myrosinase 1	Starch and sucrose metabolism (ko00500)	[G]	Carbohydrate transport and metabolism	Glycosyl hydrolase family 1	Myrosinase 1 OS=Brevicoryne brassicae OX=69196 PE=1 SV=1	G	Carbohydrate transport and metabolism	PREDICTED: myrosinase 1-like [Aethina tumida]	biological process: metabolic process (GO:0008152);; molecular function: catalytic activity (GO:0003824)
gene-LOC109593887	LOC109593887	0.776621	24	1.46505	42	1.07323	33	1.53515	44	4.11281	123	3.10777	88	0.00570473	1.3684	up	--	--	Cellular Component: integral component of membrane (GO:0016021);;	--	--	--	--	--	--	I	Lipid transport and metabolism	PREDICTED: uncharacterized protein LOC109593887 [Aethina tumida]	cellular component: membrane (GO:0016020);; cellular component: membrane part (GO:0044425)
gene-LOC109602333	LOC109602333	0.986724	75	1.51955	107	1.19977	92	2.49297	176	3.07506	230	3.15789	224	0.000865886	1.21848	up	[J]	Translation, ribosomal structure and biogenesis	Molecular Function: molecular_function (GO:0003674);; Molecular Function: binding (GO:0005488);; Molecular Function: protein binding (GO:0005515);; Cellular Component: cellular_component (GO:0005575);; Cellular Component: intracellular (GO:0005622);; Cellular Component: cell (GO:0005623);; Cellular Component: nucleus (GO:0005634);; Cellular Component: nucleoplasm (GO:0005654);; Cellular Component…	K14403|1.6e-305|tca:103314846|K14403 cleavage and polyadenylation specificity factor subunit 3 [EC:3.1.27.-] | (RefSeq) cleavage and polyadenylation specificity factor 73	mRNA surveillance pathway (ko03015)	[A]	RNA processing and modification	Pre-mRNA 3'-end-processing endonuclease polyadenylation factor C-term	Cleavage and polyadenylation specificity factor 73 OS=Drosophila melanogaster OX=7227 GN=Cpsf73 PE=1 SV=2	A	RNA processing and modification	PREDICTED: LOW QUALITY PROTEIN: cleavage and polyadenylation specificity factor 73-like [Aethina tumida]	molecular function: binding (GO:0005488);; cellular component: cell (GO:0005623);; cellular component: cell part (GO:0044464);; cellular component: organelle (GO:0043226);; cellular component: organelle part (GO:0044422);; cellular component: membrane-enclosed lumen (GO:0031974);; cellular component: macromolecular complex (GO:0032991);; biological process: metabolic process (GO:0008152);; biolog…
gene-LOC109603046	LOC109603046	0.462409	188	0.417346	158	0.236898	97	2.44778	929	0.462998	186	0.356462	136	0.00851658	1.56235	up	--	--	Molecular Function: microtubule motor activity (GO:0003777);; Molecular Function: ATP binding (GO:0005524);; Biological Process: microtubule-based movement (GO:0007018);; Cellular Component: dynein complex (GO:0030286);;	K10408|0.0e+00|dpa:109540337|K10408 dynein heavy chain, axonemal | (RefSeq) dynein heavy chain 7, axonemal	--	[Z]	Cytoskeleton	Hydrolytic ATP binding site of dynein motor region	Dynein beta chain, ciliary OS=Tripneustes gratilla OX=7673 PE=1 SV=1	Z	Cytoskeleton	PREDICTED: dynein heavy chain 7, axonemal [Aethina tumida]	molecular function: catalytic activity (GO:0003824);; molecular function: binding (GO:0005488);; biological process: cellular process (GO:0009987);; biological process: single-organism process (GO:0044699);; cellular component: cell (GO:0005623);; cellular component: macromolecular complex (GO:0032991);; cellular component: organelle (GO:0043226);; cellular component: organelle part (GO:0044422);…
gene-LOC109594357	LOC109594357	34.4719	807	24.973	546	31.3159	740	17.7814	391	22.5966	525	18.0705	398	0.0060046	-0.637529	down	--	--	Cellular Component: extracellular region (GO:0005576);; Biological Process: chitin metabolic process (GO:0006030);; Molecular Function: chitin binding (GO:0008061);;	K17582|7.1e-09|nvi:100120806|K17582 antigen KI-67 | (RefSeq) serine-rich adhesin for platelets-like isoform X1	--	--	--	Chitin binding Peritrophin-A domain	--	T	Signal transduction mechanisms	PREDICTED: probable endochitinase [Aethina tumida]	cellular component: extracellular region (GO:0005576);; biological process: metabolic process (GO:0008152);; molecular function: binding (GO:0005488)
gene-LOC109594886	LOC109594886	12.6022	1398	13.5629	1405	11.6141	1299	6.88759	717	6.98331	768	8.60606	897	1.77E-05	-0.757049	down	--	--	Molecular Function: semaphorin receptor binding (GO:0030215);;	K06841|3.5e-157|ngi:103737803|K06841 semaphorin 5 | (RefSeq) Sema5a; semaphorin 5A	Axon guidance (ko04360)	[T]	Signal transduction mechanisms	Sema domain	Semaphorin-1A OS=Drosophila melanogaster OX=7227 GN=Sema1a PE=1 SV=3	T	Signal transduction mechanisms	PREDICTED: LOW QUALITY PROTEIN: semaphorin-5A [Aethina tumida]	molecular function: binding (GO:0005488)
gene-LOC109597257	LOC109597257	95.0931	5155	68.4773	3466	57.1658	3125	35.0544	1782	13.0899	704	16.7398	853	9.23E-09	-1.75985	down	--	--	Molecular Function: sphingomyelin phosphodiesterase activity (GO:0004767);; Cellular Component: extracellular space (GO:0005615);; Cellular Component: lysosome (GO:0005764);; Biological Process: sphingomyelin catabolic process (GO:0006685);; Molecular Function: phosphoric diester hydrolase activity (GO:0008081);; Molecular Function: hydrolase activity, acting on glycosyl bonds (GO:0016798);; Biol…	K12350|7.4e-173|tca:103312872|K12350 sphingomyelin phosphodiesterase [EC:3.1.4.12] | (RefSeq) sphingomyelin phosphodiesterase-like	Sphingolipid metabolism (ko00600);; Lysosome (ko04142)	[I]	Lipid transport and metabolism	Calcineurin-like phosphoesterase	Putative sphingomyelin phosphodiesterase asm-3 OS=Caenorhabditis elegans OX=6239 GN=asm-3 PE=3 SV=2	I	Lipid transport and metabolism	PREDICTED: LOW QUALITY PROTEIN: sphingomyelin phosphodiesterase-like, partial [Aethina tumida]	molecular function: catalytic activity (GO:0003824);; cellular component: extracellular region (GO:0005576);; cellular component: extracellular region part (GO:0044421);; cellular component: cell (GO:0005623);; cellular component: organelle (GO:0043226);; cellular component: cell part (GO:0044464);; biological process: metabolic process (GO:0008152);; biological process: cellular process (GO:0009…
gene-LOC109609283	LOC109609283	36.3247	707	33.2598	604	146.874	2879	117.949	2150	389.99	7513	109.921	2007	0.00582265	1.49392	up	--	--	--	--	--	--	--	Thaumatin family	--	S	Function unknown	PREDICTED: thaumatin-like protein 1 [Aethina tumida]	--
Aethina_tumida_newGene_2812	--	9.47982	183	5.77095	104	5.66241	110	1.82558	33	4.67626	89	2.76194	50	0.00941787	-1.1747	down	--	--	--	--	--	--	--	--	--	--	--	--	--
gene-LOC109596471	LOC109596471	7.14318	641	7.3907	619	5.39923	489	10.7445	904	9.77068	869	9.76391	823	0.00269549	0.600739	up	--	--	Cellular Component: integral component of membrane (GO:0016021);;	--	--	--	--	--	--	--	--	PREDICTED: uncharacterized protein LOC109596471 [Aethina tumida]	cellular component: membrane (GO:0016020);; cellular component: membrane part (GO:0044425)
gene-LOC109609246	LOC109609246	6.78757	520	5.61282	402	6.35282	491	2.89861	208	1.82484	139	2.07299	150	1.39E-06	-1.46585	down	--	--	Molecular Function: catalytic activity (GO:0003824);;	--	--	--	--	Protein of unknown function (DUF229)	--	--	--	PREDICTED: uncharacterized protein LOC109609246 [Aethina tumida]	molecular function: catalytic activity (GO:0003824)
gene-LOC109600029	LOC109600029	179.455	6385	160.575	5333	206.225	7399	122.269	4078	104.152	3673	138.863	4641	0.000342481	-0.592331	down	[E]	Amino acid transport and metabolism	Molecular Function: pyrroline-5-carboxylate reductase activity (GO:0004735);; Biological Process: L-proline biosynthetic process (GO:0055129);;	K00286|8.2e-123|nvl:108562468|K00286 pyrroline-5-carboxylate reductase [EC:1.5.1.2] | (RefSeq) pyrroline-5-carboxylate reductase	Arginine and proline metabolism (ko00330);; Biosynthesis of amino acids (ko01230)	[E]	Amino acid transport and metabolism	Pyrroline-5-carboxylate reductase dimerisation	--	E	Amino acid transport and metabolism	PREDICTED: pyrroline-5-carboxylate reductase 1, mitochondrial [Aethina tumida]	biological process: metabolic process (GO:0008152);; biological process: single-organism process (GO:0044699);; molecular function: catalytic activity (GO:0003824);; biological process: cellular process (GO:0009987)
gene-LOC109607485	LOC109607485	30.4418	926	22.4019	636	42.5125	1304	10.7755	308	15.1611	457	12.1055	346	6.09E-07	-1.33583	down	--	--	--	--	--	--	--	Thaumatin family	--	O	Posttranslational modification, protein turnover, chaperones	PREDICTED: pathogenesis-related protein 5-like [Aethina tumida]	--
gene-LOC109603431	LOC109603431	1.78524	119	2.3774	147	1.5921	107	1.29453	81	0.399442	27	0.574902	36	0.0058853	-1.33001	down	[E]	Amino acid transport and metabolism	Biological Process: multicellular organism development (GO:0007275);; Biological Process: sensory organ development (GO:0007423);; Biological Process: imaginal disc development (GO:0007444);; Biological Process: biological_process (GO:0008150);; Biological Process: tissue development (GO:0009888);; Cellular Component: integral component of membrane (GO:0016021);; Molecular Function: transferase a…	K01183|7.7e-25|dnx:107169645|K01183 chitinase [EC:3.2.1.14] | (RefSeq) nose resistant to fluoxetine protein 6-like	Amino sugar and nucleotide sugar metabolism (ko00520)	[R]	General function prediction only	Acyltransferase family	Nose resistant to fluoxetine protein 6 OS=Caenorhabditis elegans OX=6239 GN=nrf-6 PE=1 SV=3	S	Function unknown	PREDICTED: nose resistant to fluoxetine protein 6-like [Aethina tumida]	biological process: multicellular organismal process (GO:0032501);; biological process: developmental process (GO:0032502);; biological process: single-organism process (GO:0044699);; cellular component: membrane (GO:0016020);; cellular component: membrane part (GO:0044425);; molecular function: catalytic activity (GO:0003824)
gene-LOC109607222	LOC109607222	7.45736	319	5.22812	209	5.12524	221	15.0352	602	10.1932	432	9.24348	371	0.00168908	0.952708	up	[J]	Translation, ribosomal structure and biogenesis	Cellular Component: Golgi membrane (GO:0000139);; Molecular Function: histone acetyltransferase activity (GO:0004402);; Molecular Function: peptide alpha-N-acetyltransferase activity (GO:0004596);; Biological Process: N-terminal peptidyl-methionine acetylation (GO:0017196);; Biological Process: histone H3 acetylation (GO:0043966);; Biological Process: histone H4 acetylation (GO:0043967);;	K21121|2.9e-119|tca:660507|K21121 N-alpha-acetyltransferase 60 [EC:2.3.1.259] | (RefSeq) N-alpha-acetyltransferase 60	--	[R]	General function prediction only	Acetyltransferase (GNAT) family	N-alpha-acetyltransferase 60 OS=Drosophila melanogaster OX=7227 GN=Naa60 PE=1 SV=1	S	Function unknown	PREDICTED: N-alpha-acetyltransferase 60-like isoform X1 [Aethina tumida]	cellular component: cell (GO:0005623);; cellular component: membrane (GO:0016020);; cellular component: organelle (GO:0043226);; cellular component: organelle part (GO:0044422);; cellular component: cell part (GO:0044464);; molecular function: catalytic activity (GO:0003824);; biological process: metabolic process (GO:0008152);; biological process: cellular process (GO:0009987);; biological proce…
gene-LOC109602394	LOC109602394	10.6636	1050	8.46987	779	5.75411	572	2.54633	236	4.8138	470	5.58756	517	0.00145117	-0.947185	down	[S]	Function unknown	Molecular Function: alpha-mannosidase activity (GO:0004559);; Biological Process: mannose metabolic process (GO:0006013);; Molecular Function: carbohydrate binding (GO:0030246);; Molecular Function: metal ion binding (GO:0046872);;	K12311|5.7e-200|tca:656928|K12311 lysosomal alpha-mannosidase [EC:3.2.1.24] | (RefSeq) lysosomal alpha-mannosidase	Other glycan degradation (ko00511);; Lysosome (ko04142)	[G]	Carbohydrate transport and metabolism	Glycosyl hydrolases family 38 N-terminal domain	Lysosomal alpha-mannosidase OS=Dictyostelium discoideum OX=44689 GN=manA PE=1 SV=2	G	Carbohydrate transport and metabolism	PREDICTED: lysosomal alpha-mannosidase-like [Aethina tumida]	molecular function: catalytic activity (GO:0003824);; biological process: metabolic process (GO:0008152);; biological process: single-organism process (GO:0044699);; molecular function: binding (GO:0005488)
gene-LOC109607108	LOC109607108	21.01	830	19.3514	714	21.344	850	10.2766	381	7.30546	286	7.41006	275	3.34E-08	-1.30774	down	--	--	Cellular Component: nucleus (GO:0005634);; Cellular Component: cytoplasm (GO:0005737);; Biological Process: negative regulation of transcription, DNA-templated (GO:0045892);; Molecular Function: protein dimerization activity (GO:0046983);;	K17696|4.3e-56|nvl:108565427|K17696 DNA-binding protein inhibitor ID, other | (RefSeq) protein extra-macrochaetae	TGF-beta signaling pathway (ko04350)	--	--	Helix-loop-helix DNA-binding domain	Protein extra-macrochaetae OS=Drosophila melanogaster OX=7227 GN=emc PE=1 SV=2	K	Transcription	PREDICTED: protein extra-macrochaetae-like [Aethina tumida]	cellular component: cell (GO:0005623);; cellular component: organelle (GO:0043226);; cellular component: cell part (GO:0044464);; biological process: biological regulation (GO:0065007);; molecular function: binding (GO:0005488)
gene-LOC109596469	LOC109596469	29.0217	3414	25.9508	2849	25.1118	2979	12.5997	1389	15.3559	1790	16.718	1847	7.53E-08	-0.8499	down	--	--	Molecular Function: transcription corepressor activity (GO:0003714);; Cellular Component: nucleus (GO:0005634);; Biological Process: regulation of transcription from RNA polymerase II promoter (GO:0006357);; Molecular Function: ubiquitin protein ligase activity (GO:0061630);;	K22383|6.2e-206|tca:664517|K22383 interferon regulatory factor 2-binding protein | (RefSeq) interferon regulatory factor 2-binding protein 2	--	[O]	Posttranslational modification, protein turnover, chaperones	Interferon regulatory factor 2-binding protein zinc finger	--	O	Posttranslational modification, protein turnover, chaperones	PREDICTED: interferon regulatory factor 2-binding protein-like B isoform X1 [Aethina tumida]	biological process: biological regulation (GO:0065007);; molecular function: transcription factor activity, protein binding (GO:0000988);; cellular component: cell (GO:0005623);; cellular component: organelle (GO:0043226);; cellular component: cell part (GO:0044464);; biological process: metabolic process (GO:0008152);; biological process: cellular process (GO:0009987);; molecular function: catal…
gene-LOC109599106	LOC109599106	5.30556	286	5.18591	261	4.45612	242	2.76001	140	2.82427	151	2.22515	113	0.00487587	-0.933425	down	[G]	Carbohydrate transport and metabolism	Molecular Function: glucuronosyltransferase activity (GO:0015020);; Cellular Component: integral component of membrane (GO:0016021);;	K04628|3.5e-116|dpa:109536734|K04628 ceramide galactosyltransferase [EC:2.4.1.47] | (RefSeq) UDP-glucuronosyltransferase 2B2-like	Ether lipid metabolism (ko00565);; Sphingolipid metabolism (ko00600)	[GC]	Carbohydrate transport and metabolism;; Energy production and conversion	UDP-glucoronosyl and UDP-glucosyl transferase	UDP-glycosyltransferase UGT5 OS=Dactylopius coccus OX=765876 GN=UGT5 PE=1 SV=1	G	Carbohydrate transport and metabolism	PREDICTED: UDP-glucuronosyltransferase 2B7-like [Aethina tumida]	molecular function: catalytic activity (GO:0003824);; cellular component: membrane (GO:0016020);; cellular component: membrane part (GO:0044425)
gene-LOC109600883	LOC109600883	45.9395	1862	48.1286	1821	45.9963	1880	28.9564	1100	35.217	1415	22.5409	858	0.000240851	-0.693635	down	[G]	Carbohydrate transport and metabolism	Molecular Function: hydrolase activity, hydrolyzing O-glycosyl compounds (GO:0004553);; Biological Process: carbohydrate metabolic process (GO:0005975);;	K20697|9.5e-66|zne:110828286|K20697 gram-negative bacteria-binding protein 1 | (RefSeq) beta-1,3-glucan-binding protein 2-like	Toll and Imd signaling pathway (ko04624)	--	--	Glycosyl hydrolases family 16	Beta-1,3-glucan-binding protein OS=Penaeus monodon OX=6687 PE=2 SV=1	G	Carbohydrate transport and metabolism	PREDICTED: beta-1,3-glucan-binding protein-like [Aethina tumida]	molecular function: catalytic activity (GO:0003824);; biological process: metabolic process (GO:0008152)
gene-LOC109601072	LOC109601072	27.2366	1668	27.9691	1599	21.5896	1334	10.7548	618	14.7489	896	13.2933	765	1.74E-07	-0.988373	down	--	--	Molecular Function: catalytic activity (GO:0003824);; Cellular Component: extracellular region (GO:0005576);; Biological Process: carbohydrate metabolic process (GO:0005975);; Molecular Function: chitin binding (GO:0008061);;	--	--	--	--	Chitin binding Peritrophin-A domain	Chitin deacetylase 1 OS=Bombyx mori OX=7091 GN=CDA1 PE=1 SV=1	S	Function unknown	PREDICTED: LOW QUALITY PROTEIN: uncharacterized protein LOC109601072 [Aethina tumida]	molecular function: catalytic activity (GO:0003824);; cellular component: extracellular region (GO:0005576);; biological process: metabolic process (GO:0008152);; molecular function: binding (GO:0005488)
gene-LOC109603435	LOC109603435	1.91148	60	2.6186	77	1.35081	43	3.16815	93	11.7357	363	3.10653	91	0.00335278	1.60905	up	--	--	Biological Process: multicellular organism development (GO:0007275);; Biological Process: sensory organ development (GO:0007423);; Biological Process: imaginal disc development (GO:0007444);; Biological Process: biological_process (GO:0008150);; Biological Process: tissue development (GO:0009888);; Cellular Component: integral component of membrane (GO:0016021);; Molecular Function: transferase a…	--	--	[R]	General function prediction only	--	Nose resistant to fluoxetine protein 6 OS=Caenorhabditis elegans OX=6239 GN=nrf-6 PE=1 SV=3	S	Function unknown	PREDICTED: nose resistant to fluoxetine protein 6-like [Aethina tumida]	biological process: multicellular organismal process (GO:0032501);; biological process: developmental process (GO:0032502);; biological process: single-organism process (GO:0044699);; cellular component: membrane (GO:0016020);; cellular component: membrane part (GO:0044425);; molecular function: catalytic activity (GO:0003824)
gene-LOC109603819	LOC109603819	0.503512	31	0.479785	28	0.102844	7	143.925	7515	0.579508	35	0.328257	19	1.67E-05	6.91729	up	--	--	--	--	--	--	--	--	--	--	--	PREDICTED: protein PYRICULARIA ORYZAE RESISTANCE 21-like isoform X1 [Aethina tumida]	--
gene-LOC109601294	LOC109601294	11.6769	900	12.2525	882	6.54869	509	3.78511	274	4.40895	337	4.54022	329	1.82E-06	-1.25851	down	--	--	--	--	--	--	--	--	--	--	--	PREDICTED: spidroin-2-like [Aethina tumida]	--
gene-LOC109601247	LOC109601247	560.04	12223	656.578	13377	228.417	5027	243.144	4975	130.254	2818	102.14	2094	5.58E-06	-1.59156	down	--	--	--	--	--	--	--	--	--	--	--	PREDICTED: RNA-binding protein 12-like [Aethina tumida]	--
Aethina_tumida_newGene_1814	--	25.1315	2923	21.0967	2634	11.4222	1600	50.9003	5505	41.308	5169	35.8697	4768	2.89E-08	1.14283	up	--	--	--	--	--	--	--	Ankyrin repeats (3 copies)	--	--	--	uncharacterized protein LOC108913895 [Anoplophora glabripennis]	--
gene-LOC109608328	LOC109608328	112.243	20677	225.967	38858	203.267	37757	327.055	56478	581.467	106163	686.057	118708	4.22E-08	1.5386	up	--	--	Molecular Function: lipid transporter activity (GO:0005319);; Cellular Component: cellular_component (GO:0005575);; Cellular Component: extracellular region (GO:0005576);; Biological Process: lipid transport (GO:0006869);;	--	--	--	--	Lipoprotein amino terminal region	Vitellogenin OS=Anthonomus grandis OX=7044 GN=VTG PE=3 SV=1	S	Function unknown	PREDICTED: LOW QUALITY PROTEIN: vitellogenin-like [Aethina tumida]	biological process: localization (GO:0051179);; molecular function: transporter activity (GO:0005215);; cellular component: extracellular region (GO:0005576);; biological process: single-organism process (GO:0044699)
gene-LOC109602670	LOC109602670	52.1436	3790	71.4428	4847	58.2833	4271	1008.13	68676	1367.64	98503	1255.92	85726	2.06E-101	4.31084	up	[O]	Posttranslational modification, protein turnover, chaperones	Molecular Function: ATP binding (GO:0005524);; Cellular Component: nucleus (GO:0005634);; Cellular Component: cytoplasm (GO:0005737);; Cellular Component: cytosol (GO:0005829);; Cellular Component: plasma membrane (GO:0005886);; Biological Process: response to unfolded protein (GO:0006986);; Biological Process: vesicle-mediated transport (GO:0016192);; Molecular Function: ATPase activity (GO:0016…	K03283|0.0e+00|tca:100142517|K03283 heat shock 70kDa protein 1/2/6/8 | (RefSeq) hsp68b, GLEAN_09126, hsp-68b; heat shock protein 68b	Spliceosome (ko03040);; Protein processing in endoplasmic reticulum (ko04141);; Endocytosis (ko04144);; Longevity regulating pathway - multiple species (ko04213)	[O]	Posttranslational modification, protein turnover, chaperones	Hsp70 protein	Major heat shock 70 kDa protein Aa OS=Drosophila melanogaster OX=7227 GN=Hsp70Aa PE=1 SV=2	O	Posttranslational modification, protein turnover, chaperones	PREDICTED: LOW QUALITY PROTEIN: heat shock protein 68-like [Aethina tumida]	molecular function: binding (GO:0005488);; cellular component: cell (GO:0005623);; cellular component: organelle (GO:0043226);; cellular component: cell part (GO:0044464);; cellular component: membrane (GO:0016020);; biological process: response to stimulus (GO:0050896);; biological process: localization (GO:0051179);; molecular function: catalytic activity (GO:0003824);; biological process: cell…
gene-LOC109601603	LOC109601603	8.06373	472	8.77863	476	6.47475	382	4.97101	271	4.62292	262	4.08568	226	0.00481097	-0.778466	down	--	--	Cellular Component: integral component of membrane (GO:0016021);;	--	--	[S]	Function unknown	Ion channel regulatory protein UNC-93	UNC93-like protein OS=Drosophila melanogaster OX=7227 GN=CG4928 PE=2 SV=1	S	Function unknown	PREDICTED: UNC93-like protein isoform X1 [Aethina tumida]	cellular component: membrane (GO:0016020);; cellular component: membrane part (GO:0044425)
gene-LOC109604399	LOC109604399	16.5495	756	13.1782	562	15.0749	694	5.79079	248	8.88943	403	9.04479	388	0.000203884	-0.924976	down	[E]	Amino acid transport and metabolism	Molecular Function: argininosuccinate synthase activity (GO:0004055);; Molecular Function: ATP binding (GO:0005524);; Biological Process: arginine biosynthetic process (GO:0006526);;	K01940|2.4e-179|tca:655659|K01940 argininosuccinate synthase [EC:6.3.4.5] | (RefSeq) argininosuccinate synthase	Arginine biosynthesis (ko00220);; Alanine, aspartate and glutamate metabolism (ko00250);; Biosynthesis of amino acids (ko01230)	[E]	Amino acid transport and metabolism	Arginosuccinate synthase	Argininosuccinate synthase OS=Aedes aegypti OX=7159 GN=AAEL004701 PE=3 SV=1	E	Amino acid transport and metabolism	PREDICTED: argininosuccinate synthase [Aethina tumida]	molecular function: catalytic activity (GO:0003824);; molecular function: binding (GO:0005488);; biological process: metabolic process (GO:0008152);; biological process: cellular process (GO:0009987);; biological process: single-organism process (GO:0044699)
gene-LOC109608790	LOC109608790	20.8849	982	24.0708	1056	24.3512	1154	15.014	662	15.2025	708	14.391	636	0.000707244	-0.64269	down	[I]	Lipid transport and metabolism	Molecular Function: acyl-CoA dehydrogenase activity (GO:0003995);; Molecular Function: flavin adenine dinucleotide binding (GO:0050660);;	K00252|8.7e-177|dpa:109538014|K00252 glutaryl-CoA dehydrogenase [EC:1.3.8.6] | (RefSeq) glutaryl-CoA dehydrogenase, mitochondrial	Fatty acid degradation (ko00071);; Lysine degradation (ko00310);; Tryptophan metabolism (ko00380)	[E]	Amino acid transport and metabolism	Acyl-CoA dehydrogenase, C-terminal domain	Probable glutaryl-CoA dehydrogenase, mitochondrial OS=Caenorhabditis elegans OX=6239 GN=F54D5.7 PE=3 SV=1	E	Amino acid transport and metabolism	PREDICTED: glutaryl-CoA dehydrogenase, mitochondrial [Aethina tumida]	biological process: metabolic process (GO:0008152);; biological process: single-organism process (GO:0044699);; molecular function: catalytic activity (GO:0003824);; molecular function: binding (GO:0005488)
gene-LOC109608646	LOC109608646	13.549	724	14.6683	732	17.0235	918	27.3973	1373	23.0166	1219	23.2207	1166	0.000250829	0.694125	up	--	--	Cellular Component: integral component of plasma membrane (GO:0005887);;	K17353|7.5e-102|tca:655584|K17353 tetraspanin-18 | (RefSeq) tetraspanin-1	--	[R]	General function prediction only	Tetraspanin family	Tetraspanin-21 OS=Caenorhabditis elegans OX=6239 GN=tsp-21 PE=1 SV=2	S	Function unknown	PREDICTED: LOW QUALITY PROTEIN: tetraspanin-18-like [Aethina tumida]	cellular component: cell (GO:0005623);; cellular component: membrane (GO:0016020);; cellular component: membrane part (GO:0044425);; cellular component: cell part (GO:0044464)
gene-LOC109595137	LOC109595137	14.0211	1332	11.9717	1062	11.7719	1128	32.2923	2875	17.331	1632	15.1033	1348	0.00177687	0.77961	up	--	--	Molecular Function: molecular_function (GO:0003674);; Molecular Function: transcription cofactor activity (GO:0003712);; Molecular Function: protein binding (GO:0005515);; Cellular Component: cellular_component (GO:0005575);; Cellular Component: intracellular (GO:0005622);; Cellular Component: cell (GO:0005623);; Cellular Component: nucleus (GO:0005634);; Biological Process: regulation of transcr…	K21486|2.2e-50|tca:663459|K21486 ankyrin repeat family A protein 2 | (RefSeq) ankyrin repeat family A protein 2	--	[R]	General function prediction only	Ankyrin repeats (3 copies)	--	S	Function unknown	PREDICTED: ankyrin repeat family A protein 2-like [Aethina tumida]	biological process: biological regulation (GO:0065007);; molecular function: transcription factor activity, protein binding (GO:0000988);; molecular function: binding (GO:0005488);; cellular component: cell (GO:0005623);; cellular component: cell part (GO:0044464);; cellular component: organelle (GO:0043226)
gene-LOC109595370	LOC109595370	0.354064	24	1.01251	64	1.07748	74	6.10893	387	0.924161	62	1.64081	105	0.00549399	1.8148	up	[J]	Translation, ribosomal structure and biogenesis	Molecular Function: RNA binding (GO:0003723);;	K13126|8.5e-202|tca:660632|K13126 polyadenylate-binding protein | (RefSeq) polyadenylate-binding protein 4-like	RNA transport (ko03013);; mRNA surveillance pathway (ko03015);; RNA degradation (ko03018)	[AJ]	RNA processing and modification;; Translation, ribosomal structure and biogenesis	RNA recognition motif. (a.k.a. RRM, RBD, or RNP domain)	Polyadenylate-binding protein OS=Drosophila melanogaster OX=7227 GN=pAbp PE=1 SV=3	A	RNA processing and modification	PREDICTED: polyadenylate-binding protein 4-like [Aethina tumida]	molecular function: binding (GO:0005488)
gene-LOC109605646	LOC109605646	27.1768	631	55.1448	1195	62.9896	1474	129.07	2808	313.042	7200	251.627	5485	8.21E-12	2.2363	up	--	--	Biological Process: response to hypoxia (GO:0001666);; Molecular Function: molecular_function (GO:0003674);; Molecular Function: actin binding (GO:0003779);; Molecular Function: binding (GO:0005488);; Molecular Function: protein binding (GO:0005515);; Cellular Component: cellular_component (GO:0005575);; Cellular Component: intracellular (GO:0005622);; Cellular Component: cell (GO:0005623);; Cell…	K09542|1.6e-58|tca:663240|K09542 crystallin, alpha B | (RefSeq) protein lethal(2)essential for life	Protein processing in endoplasmic reticulum (ko04141);; Longevity regulating pathway - multiple species (ko04213)	[O]	Posttranslational modification, protein turnover, chaperones	Hsp20/alpha crystallin family	Protein lethal(2)essential for life OS=Drosophila melanogaster OX=7227 GN=l(2)efl PE=1 SV=1	O	Posttranslational modification, protein turnover, chaperones	PREDICTED: protein lethal(2)essential for life-like [Aethina tumida]	biological process: response to stimulus (GO:0050896);; molecular function: binding (GO:0005488);; cellular component: cell (GO:0005623);; cellular component: cell part (GO:0044464);; cellular component: organelle (GO:0043226);; cellular component: membrane-enclosed lumen (GO:0031974);; cellular component: organelle part (GO:0044422);; biological process: cellular process (GO:0009987);; biologica…
gene-LOC109604453	LOC109604453	3.30357	104	3.83552	113	3.62238	115	1.20939	36	0.632305	20	0.456813	14	3.34E-06	-2.20196	down	--	--	Molecular Function: RNA polymerase II transcription factor activity, sequence-specific DNA binding (GO:0000981);; Molecular Function: DNA binding (GO:0003677);; Cellular Component: nucleus (GO:0005634);; Cellular Component: transcription factor complex (GO:0005667);; Biological Process: regulation of transcription, DNA-templated (GO:0006355);; Biological Process: anatomical structure morphogenesi…	K09267|2.9e-105|tca:660601|K09267 transcription factor SOX1/3/14/21 (SOX group B) | (RefSeq) Sox21a; Sox21a	--	[K]	Transcription	HMG (high mobility group) box	SOX domain-containing protein dichaete OS=Drosophila melanogaster OX=7227 GN=D PE=2 SV=1	K	Transcription	PREDICTED: transcription factor SOX-14-like [Aethina tumida]	biological process: biological regulation (GO:0065007);; molecular function: nucleic acid binding transcription factor activity (GO:0001071);; molecular function: binding (GO:0005488);; cellular component: cell (GO:0005623);; cellular component: organelle (GO:0043226);; cellular component: cell part (GO:0044464);; cellular component: macromolecular complex (GO:0032991);; biological process: devel…
gene-LOC109597877	LOC109597877	4.78401	565	4.21228	465	2.42139	289	2.25334	250	2.02927	238	1.37561	153	0.00275425	-1.00319	down	--	--	Cellular Component: integral component of membrane (GO:0016021);;	K06850|6.8e-06|asn:102387137|K06850 slit 3 | (RefSeq) SLIT3; slit homolog 3 protein isoform X1	--	[R]	General function prediction only	Leucine rich repeat	--	S	Function unknown	PREDICTED: leucine-rich repeat and fibronectin type III domain-containing protein 1-like protein [Aethina tumida]	cellular component: membrane (GO:0016020);; cellular component: membrane part (GO:0044425)
gene-LOC109601551	LOC109601551	1.03651	46	0.726665	30	0.542096	25	5.02154	208	2.59775	114	2.3943	100	7.29E-06	2.10869	up	--	--	Cellular Component: integral component of membrane (GO:0016021);; Molecular Function: glycoprotein-N-acetylgalactosamine 3-beta-galactosyltransferase activity (GO:0016263);; Biological Process: O-glycan processing, core 1 (GO:0016267);;	K00731|6.1e-75|nvl:108558506|K00731 glycoprotein-N-acetylgalactosamine 3-beta-galactosyltransferase [EC:2.4.1.122] | (RefSeq) glycoprotein-N-acetylgalactosamine 3-beta-galactosyltransferase 1-like isoform X1	Mucin type O-glycan biosynthesis (ko00512);; Other types of O-glycan biosynthesis (ko00514)	[G]	Carbohydrate transport and metabolism	Fringe-like	Glycoprotein-N-acetylgalactosamine 3-beta-galactosyltransferase 1 OS=Drosophila melanogaster OX=7227 GN=C1GalTA PE=2 SV=1	G	Carbohydrate transport and metabolism	PREDICTED: glycoprotein-N-acetylgalactosamine 3-beta-galactosyltransferase 1-like [Aethina tumida]	cellular component: membrane (GO:0016020);; cellular component: membrane part (GO:0044425);; molecular function: catalytic activity (GO:0003824);; biological process: metabolic process (GO:0008152);; biological process: cellular process (GO:0009987);; biological process: single-organism process (GO:0044699)
gene-LOC109609007	LOC109609007	0.683204	49	0.933273	61	0.204107	15	6.97263	453	0.686019	48	0.593324	39	0.00820355	2.17024	up	--	--	--	--	--	--	--	--	--	--	--	PREDICTED: uncharacterized protein LOC109609007 isoform X1 [Aethina tumida]	--
gene-LOC109609224	LOC109609224	0.735832	53	0.929914	63	1.06174	77	80.5912	5402	1.03221	74	1.12402	76	4.34E-05	4.92014	up	--	--	--	--	--	--	--	--	--	--	--	PREDICTED: golgin subfamily A member 6-like protein 22 [Aethina tumida]	--
gene-LOC109597183	LOC109597183	40.4739	3211	38.9539	2885	29.2085	2337	32.1333	2390	19.884	1564	17.9095	1335	0.00447885	-0.632236	down	--	--	Cellular Component: extracellular region (GO:0005576);; Biological Process: chitin metabolic process (GO:0006030);; Molecular Function: chitin binding (GO:0008061);;	K10645|1.7e-37|pgc:109856154|K10645 E3 ubiquitin-protein ligase mind-bomb [EC:2.3.2.27] | (RefSeq) E3 ubiquitin-protein ligase MIB2-like	--	--	--	Chitin binding Peritrophin-A domain	--	S	Function unknown	PREDICTED: LOW QUALITY PROTEIN: GATA zinc finger domain-containing protein 14-like [Aethina tumida]	cellular component: extracellular region (GO:0005576);; biological process: metabolic process (GO:0008152);; molecular function: binding (GO:0005488)
gene-LOC109598495	LOC109598495	33.6672	864	36.8912	884	43.3653	1122	25.4005	611	18.5833	473	25.1039	606	0.000560071	-0.732388	down	--	--	Biological Process: defense response to other organism (GO:0098542);;	--	--	--	--	--	--	--	--	PREDICTED: prisilkin-39 [Aethina tumida]	biological process: response to stimulus (GO:0050896);; biological process: multi-organism process (GO:0051704)
gene-LOC109597570	LOC109597570	2.75273	157	2.06573	110	1.37836	80	0.838682	45	0.85836	49	0.936494	51	0.0035505	-1.22082	down	--	--	Molecular Function: structural constituent of cuticle (GO:0042302);;	K19720|2.3e-09|nvi:100121101|K19720 collagen type III alpha | (RefSeq) pro-resilin isoform X1	--	--	--	Insect cuticle protein	Pro-resilin OS=Drosophila melanogaster OX=7227 GN=resilin PE=1 SV=1	S	Function unknown	PREDICTED: vegetative cell wall protein gp1-like [Aethina tumida]	molecular function: structural molecule activity (GO:0005198)
Aethina_tumida_newGene_886	--	1485.52	108901	1078.49	75788	316.697	24252	304.312	21600	389.4	29373	378.474	26582	9.12E-05	-1.395	down	--	--	Biological Process: cell morphogenesis (GO:0000902);; Biological Process: cell morphogenesis involved in differentiation (GO:0000904);; Cellular Component: cellular_component (GO:0005575);; Cellular Component: extracellular region (GO:0005576);; Cellular Component: extracellular space (GO:0005615);; Cellular Component: larval serum protein complex (GO:0005616);; Biological Process: movement of ce…	K00505|4.5e-33|dya:Dyak_GE14257|K00505 tyrosinase [EC:1.14.18.1] | (RefSeq) uncharacterized protein	Tyrosine metabolism (ko00350)	--	--	Hemocyanin, ig-like domain	Larval serum protein 1 gamma chain OS=Drosophila melanogaster OX=7227 GN=Lsp1gamma PE=2 SV=2	S	Function unknown	PREDICTED: LOW QUALITY PROTEIN: hexamerin-1.1-like [Aethina tumida]	biological process: cellular process (GO:0009987);; biological process: developmental process (GO:0032502);; biological process: single-organism process (GO:0044699);; biological process: cellular component organization or biogenesis (GO:0071840);; cellular component: extracellular region (GO:0005576);; cellular component: extracellular region part (GO:0044421);; cellular component: macromolecula…
gene-LOC109601234	LOC109601234	1042.82	14554	943.311	12289	626.076	8811	553.78	7245	626.715	8669	367.005	4811	0.00080895	-0.749269	down	--	--	--	--	--	--	--	--	--	--	--	PREDICTED: glycine-rich protein-like [Aethina tumida]	--
gene-LOC109596092	LOC109596092	266.787	4962	226.081	3925	181.181	3398	120.409	2100	100.776	1858	87.7321	1533	6.43E-10	-1.12353	down	--	--	Molecular Function: structural constituent of cuticle (GO:0042302);;	K10385|1.3e-18|dpa:109538928|K10385 loricrin | (RefSeq) pupal cuticle protein 20-like	--	--	--	Insect cuticle protein	Endocuticle structural glycoprotein SgAbd-1 OS=Schistocerca gregaria OX=7010 PE=1 SV=1	S	Function unknown	PREDICTED: LOW QUALITY PROTEIN: endocuticle structural glycoprotein SgAbd-4-like [Aethina tumida]	molecular function: structural molecule activity (GO:0005198)
gene-LOC109596587	LOC109596587	168.084	4505	151.931	3802	183.912	4971	104.625	2629	46.3056	1231	61.6672	1553	3.39E-07	-1.24928	down	--	--	--	--	--	--	--	--	--	--	--	PREDICTED: uncharacterized protein LOC109596587 [Aethina tumida]	--
gene-LOC109594642	LOC109594642	0.403333	36	0.415576	35	0.142	13	13.4438	1119	0.18661	17	0.046548	4	0.00320893	3.83732	up	--	--	--	--	--	--	--	--	--	--	--	PREDICTED: proline-rich protein 36-like [Aethina tumida]	--
gene-LOC109608388	LOC109608388	53.8193	2630	46.036	2100	37.5586	1851	14.2349	653	20.0654	972	18.5357	851	1.24E-13	-1.3814	down	--	--	--	--	--	--	--	--	--	--	--	PREDICTED: uncharacterized protein LOC109608388 [Aethina tumida]	--
gene-LOC109596336	LOC109596336	14.0571	1098	16.54	1206	11.6683	918	8.95807	657	9.35663	725	9.22831	678	0.00160492	-0.619391	down	[E]	Amino acid transport and metabolism	Molecular Function: glutaminase activity (GO:0004359);; Biological Process: glutamine metabolic process (GO:0006541);;	K01425|3.6e-272|dpa:109532882|K01425 glutaminase [EC:3.5.1.2] | (RefSeq) glutaminase kidney isoform, mitochondrial isoform X1	Arginine biosynthesis (ko00220);; Alanine, aspartate and glutamate metabolism (ko00250);; D-Glutamine and D-glutamate metabolism (ko00471)	[E]	Amino acid transport and metabolism	Glutaminase	Putative glutaminase 2 OS=Caenorhabditis elegans OX=6239 GN=glna-2 PE=3 SV=2	E	Amino acid transport and metabolism	PREDICTED: glutaminase liver isoform, mitochondrial-like isoform X1 [Aethina tumida]	molecular function: catalytic activity (GO:0003824);; biological process: metabolic process (GO:0008152);; biological process: cellular process (GO:0009987);; biological process: single-organism process (GO:0044699)
gene-LOC109603923	LOC109603923	31.0842	1753	28.1348	1505	27.8453	1586	23.2869	1231	10.3077	590	12.2463	656	0.000310169	-0.921997	down	--	--	Cellular Component: integral component of membrane (GO:0016021);;	K14209|2.2e-210|tca:663149|K14209 solute carrier family 36 (proton-coupled amino acid transporter) | (RefSeq) proton-coupled amino acid transporter 4	--	[E]	Amino acid transport and metabolism	Transmembrane amino acid transporter protein	Proton-coupled amino acid transporter-like protein pathetic OS=Drosophila melanogaster OX=7227 GN=path PE=1 SV=1	E	Amino acid transport and metabolism	PREDICTED: proton-coupled amino acid transporter-like protein pathetic isoform X2 [Aethina tumida]	cellular component: membrane (GO:0016020);; cellular component: membrane part (GO:0044425)
gene-LOC109606427	LOC109606427	8.3287	172	15.7258	303	13.2212	275	263.656	5095	536.862	10969	428.768	8302	1.98E-62	5.02929	up	--	--	Biological Process: response to hypoxia (GO:0001666);; Molecular Function: molecular_function (GO:0003674);; Molecular Function: actin binding (GO:0003779);; Molecular Function: binding (GO:0005488);; Molecular Function: protein binding (GO:0005515);; Cellular Component: cellular_component (GO:0005575);; Cellular Component: intracellular (GO:0005622);; Cellular Component: cell (GO:0005623);; Cell…	K09542|1.7e-27|dpa:109537017|K09542 crystallin, alpha B | (RefSeq) protein lethal(2)essential for life-like	Protein processing in endoplasmic reticulum (ko04141);; Longevity regulating pathway - multiple species (ko04213)	[O]	Posttranslational modification, protein turnover, chaperones	Hsp20/alpha crystallin family	Heat shock protein 67B3 OS=Drosophila melanogaster OX=7227 GN=Hsp67Bc PE=1 SV=2	O	Posttranslational modification, protein turnover, chaperones	PREDICTED: alpha-crystallin B chain-like [Aethina tumida]	biological process: response to stimulus (GO:0050896);; molecular function: binding (GO:0005488);; cellular component: cell (GO:0005623);; cellular component: cell part (GO:0044464);; cellular component: organelle (GO:0043226);; cellular component: membrane-enclosed lumen (GO:0031974);; cellular component: organelle part (GO:0044422);; biological process: cellular process (GO:0009987);; biologica…
gene-LOC109596399	LOC109596399	86.3676	7075	76.2495	5829	85.7744	7086	72.5009	5566	41.0468	3333	47.5303	3655	0.00190072	-0.628821	down	--	--	Molecular Function: metal ion binding (GO:0046872);;	K16545|1.9e-176|dnx:107166815|K16545 phospholipase DDHD2 [EC:3.1.1.-] | (RefSeq) phospholipase DDHD2 isoform X1	--	[IU]	Lipid transport and metabolism;; Intracellular trafficking, secretion, and vesicular transport	DDHD domain	--	--	--	PREDICTED: SEC23-interacting protein isoform X1 [Aethina tumida]	molecular function: binding (GO:0005488)
gene-LOC109608495	LOC109608495	360.267	15338	297.705	11832	292.477	12556	218.509	8721	171.209	7225	162.853	6513	4.73E-06	-0.783554	down	[Z]	Cytoskeleton	Biological Process: mitotic cytokinesis (GO:0000281);; Molecular Function: ATP binding (GO:0005524);; Cellular Component: cytoplasm (GO:0005737);; Cellular Component: actin cytoskeleton (GO:0015629);;	K05692|2.8e-158|obi:106870394|K05692 actin beta/gamma 1 | (RefSeq) actin, adductor muscle	Phagosome (ko04145)	[Z]	Cytoskeleton	Actin	Actin, cytoplasmic OS=Biomphalaria obstructa OX=153466 PE=3 SV=1	Z	Cytoskeleton	PREDICTED: actin-85C-like [Aethina tumida]	biological process: cellular process (GO:0009987);; biological process: single-organism process (GO:0044699);; molecular function: binding (GO:0005488);; cellular component: cell (GO:0005623);; cellular component: cell part (GO:0044464);; cellular component: organelle (GO:0043226)
gene-LOC109605095	LOC109605095	1.91965	102	2.03978	101	1.59519	85	31.3774	1551	2.52571	132	2.44325	122	0.000335019	2.71719	up	--	--	--	--	--	--	--	--	--	--	--	PREDICTED: uncharacterized protein LOC109605095 [Aethina tumida]	--
gene-LOC109600775	LOC109600775	0.92208	56	0.849209	48	0.811543	50	5.08576	287	3.33669	199	0.54479	31	0.00352514	1.79251	up	--	--	--	--	--	--	--	Insect allergen related repeat, nitrile-specifier detoxification	--	S	Function unknown	PREDICTED: LOW QUALITY PROTEIN: uncharacterized protein LOC109600775 [Aethina tumida]	--
Aethina_tumida_newGene_826	--	118.518	2129	101.07	1695	73.3284	1328	76.0065	1280	55.1028	981	49.6193	837	0.00113768	-0.693181	down	--	--	--	--	--	--	--	Proline-rich	--	--	--	--	--
gene-LOC109606425	LOC109606425	12.6286	277	15.9474	326	17.735	391	183.596	3762	327.495	7095	375.537	7711	4.85E-60	4.23908	up	--	--	Molecular Function: metal ion binding (GO:0046872);;	K09542|1.7e-28|tca:662237|K09542 crystallin, alpha B | (RefSeq) protein lethal(2)essential for life	Protein processing in endoplasmic reticulum (ko04141);; Longevity regulating pathway - multiple species (ko04213)	[O]	Posttranslational modification, protein turnover, chaperones	Hsp20/alpha crystallin family	Heat shock protein 27 OS=Drosophila melanogaster OX=7227 GN=Hsp27 PE=1 SV=2	O	Posttranslational modification, protein turnover, chaperones	PREDICTED: alpha-crystallin B chain-like [Aethina tumida]	molecular function: binding (GO:0005488)
[truncated: 19 more rows]
