# Supplementary material for: Transcriptomic Plasticity in the Small Hive Beetle (Aethina tumida) Under Heat Stress
Source: Insects. 2025 Aug 21;16(8):868. doi: 10.3390/insects16080868 (PMC12386877; doi:10.3390/insects16080868)
Supplement: Supplementary file 1 [file insects-16-00868-s001.zip › Table S4.xls]

## Sheet: Table S3
Table S4 DEGs of 25℃ vs 42℃ comparison
#ID	gene_name	HNB25-1_FPKM	HNB25-1_count	HNB25-2_FPKM	HNB25-2_count	HNB25-3_FPKM	HNB25-3_count	HNB42-1_FPKM	HNB42-1_count	HNB42-2_FPKM	HNB42-2_count	HNB42-3_FPKM	HNB42-3_count	Pvalue	log2FC	regulated	COG_class	COG_class_annotation	GO_annotation	KEGG_annotation	KEGG_pathway_annotation	KOG_class	KOG_class_annotation	Pfam_annotation	Swiss_Prot_annotation	eggNOG_class	eggNOG_class_annotation	NR_annotation	GO_second_level_annotation
gene-LOC109606765	LOC109606765	3.77441	362	4.88999	438	4.19536	406	9.49379	903	8.07637	908	7.9621	735	3.77E-07	1.02207	up	--	--	Cellular Component: extracellular region (GO:0005576);; Molecular Function: growth factor activity (GO:0008083);;	K04662|3.1e-109|nvl:108557337|K04662 bone morphogenetic protein 4 | (RefSeq) protein decapentaplegic-like	MAPK signaling pathway - fly (ko04013);; Hedgehog signaling pathway - fly (ko04341);; TGF-beta signaling pathway (ko04350)	[T]	Signal transduction mechanisms	Transforming growth factor beta like domain	Protein decapentaplegic OS=Tribolium castaneum OX=7070 GN=dpp PE=3 SV=1	T	Signal transduction mechanisms	PREDICTED: protein decapentaplegic-like [Aethina tumida]	cellular component: extracellular region (GO:0005576);; molecular function: binding (GO:0005488)
gene-LOC109603506	LOC109603506	10.8767	696	9.38357	565	8.43192	544	5.18214	332	6.32453	476	4.92576	306	0.000551171	-0.75746	down	--	--	--	--	--	--	--	--	--	--	--	PREDICTED: uncharacterized protein LOC109603506 isoform X1 [Aethina tumida]	--
Aethina_tumida_newGene_3286	--	6.58639	628	7.57238	674	5.18958	499	3.86745	366	4.55695	510	3.73391	343	0.00479709	-0.628768	down	--	--	Molecular Function: protein tyrosine phosphatase activity (GO:0004725);;	K06776|5.4e-97|lak:106162145|K06776 receptor-type tyrosine-protein phosphatase kappa [EC:3.1.3.48] | (RefSeq) receptor-type tyrosine-protein phosphatase epsilon isoform X1	--	[T]	Signal transduction mechanisms	Protein-tyrosine phosphatase	Tyrosine-protein phosphatase 99A OS=Drosophila melanogaster OX=7227 GN=Ptp99A PE=2 SV=2	T	Signal transduction mechanisms	PREDICTED: receptor-type tyrosine-protein phosphatase kappa isoform X2 [Tribolium castaneum]	biological process: metabolic process (GO:0008152);; biological process: cellular process (GO:0009987);; molecular function: catalytic activity (GO:0003824)
gene-LOC109598109	LOC109598109	186.192	2085	186.222	1947	225.519	2547	128.063	1422	121.392	1594	120.04	1295	1.95E-05	-0.661597	down	--	--	Molecular Function: ubiquinol-cytochrome-c reductase activity (GO:0008121);;	K00418|1.5e-32|tca:658931|K00418 ubiquinol-cytochrome c reductase subunit 8 | (RefSeq) UqcrQ, ucrQ; ubiquinol-cytochrome c reductase, complex III subunit VII	Oxidative phosphorylation (ko00190)	[C]	Energy production and conversion	UcrQ family	--	C	Energy production and conversion	PREDICTED: cytochrome b-c1 complex subunit 8 [Aethina tumida]	biological process: metabolic process (GO:0008152);; biological process: single-organism process (GO:0044699);; biological process: localization (GO:0051179);; molecular function: catalytic activity (GO:0003824);; molecular function: transporter activity (GO:0005215)
gene-LOC109603953	LOC109603953	14.2233	654	18.642	801	14.3454	664	11.5882	529	8.7225	471	7.47568	332	0.00119599	-0.728437	down	--	--	--	K20910|6.8e-23|gfr:102045163|K20910 thioredoxin-interacting protein | (RefSeq) TXNIP; thioredoxin interacting protein	NOD-like receptor signaling pathway (ko04621)	[R]	General function prediction only	Arrestin (or S-antigen), C-terminal domain	--	S	Function unknown	PREDICTED: arrestin domain-containing protein 4 isoform X1 [Aethina tumida]	--
gene-LOC109606873	LOC109606873	18.4156	710	17.0387	613	10.4461	406	6.52609	250	7.06579	320	3.75243	140	4.77E-06	-1.35643	down	--	--	Cellular Component: extracellular region (GO:0005576);; Molecular Function: chitin binding (GO:0008061);;	K15174|9.3e-39|clec:106668192|K15174 RNA polymerase II-associated factor 1 | (RefSeq) RNA polymerase II-associated factor 1 homolog isoform X2	--	--	--	Chitin binding Peritrophin-A domain	--	S	Function unknown	PREDICTED: uncharacterized protein LOC109606873 [Aethina tumida]	cellular component: extracellular region (GO:0005576);; molecular function: binding (GO:0005488)
gene-LOC109600394	LOC109600394	2.16583	197	3.24682	276	1.74516	160	0.773803	70	0.831572	89	0.267966	24	1.37E-05	-1.88142	down	[G]	Carbohydrate transport and metabolism	Molecular Function: molecular_function (GO:0003674);; Molecular Function: catalytic activity (GO:0003824);; Molecular Function: hydrolase activity, hydrolyzing O-glycosyl compounds (GO:0004553);; Molecular Function: beta-mannosidase activity (GO:0004567);; Biological Process: carbohydrate metabolic process (GO:0005975);; Molecular Function: mannosidase activity (GO:0015923);; Molecular Function: …	K01192|1.7e-222|tca:663233|K01192 beta-mannosidase [EC:3.2.1.25] | (RefSeq) beta-mannosidase-like	Other glycan degradation (ko00511);; Lysosome (ko04142)	[G]	Carbohydrate transport and metabolism	Ig-fold domain	Probable beta-mannosidase OS=Caenorhabditis elegans OX=6239 GN=C33G3.4 PE=1 SV=1	G	Carbohydrate transport and metabolism	PREDICTED: beta-mannosidase-like [Aethina tumida]	molecular function: catalytic activity (GO:0003824);; biological process: metabolic process (GO:0008152)
gene-LOC109606203	LOC109606203	14.2811	639	10.6087	443	15.0643	680	7.39503	328	8.33431	438	7.87556	340	0.00149357	-0.722016	down	[HR]	Coenzyme transport and metabolism;; General function prediction only	Cellular Component: integral component of membrane (GO:0016021);; Molecular Function: cis-stilbene-oxide hydrolase activity (GO:0033961);;	K10719|4.8e-129|tca:100313955|K10719 juvenile hormone epoxide hydrolase | (RefSeq) Tcjheh-r2; juvenile hormone epoxide hydrolase-like protein 2	Insect hormone biosynthesis (ko00981)	[R]	General function prediction only	Epoxide hydrolase N terminus	Juvenile hormone epoxide hydrolase 2 OS=Ctenocephalides felis OX=7515 GN=EH2 PE=2 SV=1	O	Posttranslational modification, protein turnover, chaperones	PREDICTED: juvenile hormone epoxide hydrolase 2-like, partial [Aethina tumida]	cellular component: membrane (GO:0016020);; cellular component: membrane part (GO:0044425);; molecular function: catalytic activity (GO:0003824)
gene-LOC109599575	LOC109599575	15.5123	696	15.5086	649	10.9609	496	8.85609	391	6.72833	351	7.33234	316	0.000211461	-0.844809	down	[I]	Lipid transport and metabolism	Biological Process: lipid metabolic process (GO:0006629);; Biological Process: lipid catabolic process (GO:0016042);; Molecular Function: hydrolase activity, acting on ester bonds (GO:0016788);;	K01052|2.4e-102|dpa:109535251|K01052 lysosomal acid lipase/cholesteryl ester hydrolase [EC:3.1.1.13] | (RefSeq) gastric triacylglycerol lipase-like isoform X1	Steroid biosynthesis (ko00100);; Lysosome (ko04142)	[I]	Lipid transport and metabolism	Partial alpha/beta-hydrolase lipase region	Lipase 1 OS=Drosophila melanogaster OX=7227 GN=Lip1 PE=2 SV=2	I	Lipid transport and metabolism	PREDICTED: lipase member K-like isoform X1 [Aethina tumida]	biological process: metabolic process (GO:0008152);; biological process: single-organism process (GO:0044699);; molecular function: catalytic activity (GO:0003824)
gene-LOC109605485	LOC109605485	0.466204	21	0.413102	18	0.339302	16	1.55347	69	2.40813	127	1.87076	81	7.67E-08	2.25787	up	--	--	--	--	--	--	--	--	--	--	--	PREDICTED: uncharacterized protein LOC109605485 [Aethina tumida]	--
Aethina_tumida_newGene_4265	--	3.38509	96	2.75318	73	2.99	86	0.660597	19	0.445236	16	0.787853	22	1.54E-07	-2.18721	down	--	--	Molecular Function: hydrolase activity (GO:0016787);;	--	--	--	--	--	--	L	Replication, recombination and repair	venom carboxylesterase-6-like [Anoplophora glabripennis]	molecular function: catalytic activity (GO:0003824)
gene-LOC109598043	LOC109598043	64.2749	3189	63.173	2927	61.2619	3065	37.2932	1835	39.6645	2308	34.059	1628	9.87E-08	-0.728538	down	--	--	Biological Process: lipid metabolic process (GO:0006629);; Cellular Component: integral component of membrane (GO:0016021);; Molecular Function: oxidoreductase activity (GO:0016491);; Molecular Function: heme binding (GO:0020037);; Molecular Function: metal ion binding (GO:0046872);;	K10226|4.6e-176|dpa:109544444|K10226 acyl-CoA 6-desaturase (Delta-6 desaturase) [EC:1.14.19.3] | (RefSeq) cytochrome b5-related protein-like	alpha-Linolenic acid metabolism (ko00592);; Biosynthesis of unsaturated fatty acids (ko01040);; Fatty acid metabolism (ko01212)	[I]	Lipid transport and metabolism	Fatty acid desaturase	Cytochrome b5-related protein OS=Drosophila melanogaster OX=7227 GN=Cyt-b5-r PE=2 SV=2	I	Lipid transport and metabolism	PREDICTED: cytochrome b5-related protein-like [Aethina tumida]	biological process: metabolic process (GO:0008152);; biological process: single-organism process (GO:0044699);; cellular component: membrane (GO:0016020);; cellular component: membrane part (GO:0044425);; molecular function: catalytic activity (GO:0003824);; molecular function: binding (GO:0005488)
gene-LOC109603028	LOC109603028	7.56624	253	5.60124	177	7.68618	259	3.59631	119	3.0786	118	3.19427	100	0.00041439	-1.07419	down	[O]	Posttranslational modification, protein turnover, chaperones	Cellular Component: plasma membrane (GO:0005886);; Cellular Component: integral component of membrane (GO:0016021);;	K17286|6.7e-128|dpa:109544282|K17286 erythrocyte band 7 integral membrane protein | (RefSeq) band 7 protein AGAP004871-like isoform X1	--	[C]	Energy production and conversion	SPFH domain / Band 7 family	Band 7 protein CG42540 OS=Drosophila melanogaster OX=7227 GN=CG42540 PE=2 SV=2	C	Energy production and conversion	PREDICTED: band 7 protein AGAP004871-like isoform X1 [Aethina tumida]	cellular component: cell (GO:0005623);; cellular component: membrane (GO:0016020);; cellular component: cell part (GO:0044464);; cellular component: membrane part (GO:0044425)
gene-LOC109604296	LOC109604296	112.176	4821	75.5487	3031	94.926	4114	47.6171	2030	51.5944	2601	47.7134	1975	1.17E-08	-0.9055	down	--	--	Molecular Function: aspartic-type endopeptidase activity (GO:0004190);;	K01379|9.4e-141|lak:106181895|K01379 cathepsin D [EC:3.4.23.5] | (RefSeq) lysosomal aspartic protease isoform X1	Autophagy - animal (ko04140);; Lysosome (ko04142)	[O]	Posttranslational modification, protein turnover, chaperones	Eukaryotic aspartyl protease	Lysosomal aspartic protease OS=Aedes aegypti OX=7159 GN=AAEL006169 PE=1 SV=2	O	Posttranslational modification, protein turnover, chaperones	PREDICTED: lysosomal aspartic protease-like [Aethina tumida]	biological process: metabolic process (GO:0008152);; molecular function: catalytic activity (GO:0003824)
Aethina_tumida_newGene_833	--	15.5331	327	4.79582	95	7.42522	158	1.92991	41	3.21719	80	2.24796	46	4.12E-05	-1.84273	down	--	--	--	--	--	--	--	--	--	--	--	PREDICTED: keratin-associated protein 5-9-like [Aethina tumida]	--
gene-LOC109602550	LOC109602550	36.3383	807	30.7828	638	32.2156	721	9.40882	208	7.72443	202	8.54836	183	8.96E-18	-1.91151	down	--	--	--	--	--	--	--	--	--	--	--	PREDICTED: uncharacterized protein LOC109602550 [Aethina tumida]	--
gene-LOC109604375	LOC109604375	7.45695	287	12.1059	347	9.17868	357	4.65099	167	5.91997	281	4.5912	179	0.00913586	-0.732179	down	[R]	General function prediction only	Cellular Component: cytosol (GO:0005829);; Molecular Function: oxidoreductase activity (GO:0016491);;	K17744|1.9e-121|tca:658727|K17744 L-galactose dehydrogenase [EC:1.1.1.316] | (RefSeq) L-galactose dehydrogenase	Ascorbate and aldarate metabolism (ko00053)	[C]	Energy production and conversion	Aldo/keto reductase family	--	C	Energy production and conversion	PREDICTED: L-galactose dehydrogenase-like isoform X1 [Aethina tumida]	cellular component: cell (GO:0005623);; cellular component: cell part (GO:0044464);; molecular function: catalytic activity (GO:0003824)
gene-LOC109594553	LOC109594553	20.2203	927	11.9585	512	16.4941	762	10.0459	457	6.03189	324	11.2528	497	0.00253189	-0.798004	down	--	--	--	K23437|2.5e-86|tca:663775|K23437 cytosolic carboxypeptidase protein 2/3 [EC:3.4.17.-] | (RefSeq) uncharacterized LOC663775	--	--	--	Ecdysteroid kinase	--	S	Function unknown	PREDICTED: uncharacterized protein LOC109594553 [Aethina tumida]	--
gene-LOC109601029	LOC109601029	517.686	7765	455.223	6374	498.284	7536	326.08	4849	256.971	4520	273.897	3957	1.34E-07	-0.745586	down	--	--	--	--	--	--	--	--	--	--	--	PREDICTED: uncharacterized protein LOC109601029 [Aethina tumida]	--
gene-LOC109601718	LOC109601718	186.598	7606	185.212	7047	204.143	8390	107.856	4359	127.134	6076	124.884	4903	3.03E-06	-0.642626	down	[B]	Chromatin structure and dynamics	Molecular Function: protein binding (GO:0005515);;	K15223|3.7e-50|tca:654949|K15223 upstream activation factor subunit UAF30 | (RefSeq) upstream activation factor subunit spp27	--	[K]	Transcription	SWIB/MDM2 domain	--	K	Transcription	PREDICTED: ABC transporter F family member 4 [Aethina tumida]	molecular function: binding (GO:0005488)
gene-LOC109607624	LOC109607624	25.3028	662	25.7295	628	21.5385	568	10.6378	276	9.24646	284	8.0918	204	4.40E-09	-1.3369	down	--	--	Cellular Component: extracellular region (GO:0005576);; Biological Process: defense response (GO:0006952);;	--	--	--	--	Thaumatin family	--	O	Posttranslational modification, protein turnover, chaperones	PREDICTED: pathogenesis-related protein 5-like [Aethina tumida]	cellular component: extracellular region (GO:0005576);; biological process: response to stimulus (GO:0050896)
gene-LOC109604654	LOC109604654	133.816	1836	113.969	1460	100.648	1393	53.925	734	50.8527	819	48.9346	647	1.33E-12	-1.14137	down	--	--	Molecular Function: structural constituent of cuticle (GO:0042302);;	K10385|1.9e-19|nvl:108569102|K10385 loricrin | (RefSeq) pupal cuticle protein 20-like isoform X1	--	--	--	Insect cuticle protein	Flexible cuticle protein 12 OS=Hyalophora cecropia OX=7123 GN=CP12 PE=2 SV=1	S	Function unknown	PREDICTED: flexible cuticle protein 12-like [Aethina tumida]	molecular function: structural molecule activity (GO:0005198)
gene-LOC109599612	LOC109599612	3.55236	187	2.94852	145	2.7636	147	1.68402	88	0.950598	59	0.879043	45	0.000175729	-1.35941	down	[G]	Carbohydrate transport and metabolism	Molecular Function: alpha,alpha-trehalase activity (GO:0004555);; Biological Process: trehalose metabolic process (GO:0005991);;	K01194|3.0e-150|tca:662782|K01194 alpha,alpha-trehalase [EC:3.2.1.28] | (RefSeq) trehalase	Starch and sucrose metabolism (ko00500)	[G]	Carbohydrate transport and metabolism	Trehalase	Trehalase OS=Tenebrio molitor OX=7067 PE=2 SV=1	G	Carbohydrate transport and metabolism	PREDICTED: trehalase-like [Aethina tumida]	molecular function: catalytic activity (GO:0003824);; biological process: metabolic process (GO:0008152);; biological process: cellular process (GO:0009987);; biological process: single-organism process (GO:0044699)
Aethina_tumida_newGene_4006	--	900.406	8902	835.313	7710	558.975	5573	331.439	3249	353.74	4101	275.82	2627	7.61E-12	-1.21447	down	--	--	--	--	--	--	--	--	--	--	--	--	--
gene-LOC109600591	LOC109600591	4.35879	185	2.63971	105	3.00444	129	2.13797	90	1.32188	66	1.3513	56	0.00533685	-1.01624	down	[T]	Signal transduction mechanisms	Molecular Function: protein kinase activity (GO:0004672);; Molecular Function: ATP binding (GO:0005524);;	K03097|1.2e-131|dpa:109535896|K03097 casein kinase II subunit alpha [EC:2.7.11.1] | (RefSeq) casein kinase II subunit alpha-like isoform X1	Ribosome biogenesis in eukaryotes (ko03008);; Mitophagy - animal (ko04137);; Wnt signaling pathway (ko04310)	[TDK]	Signal transduction mechanisms;; Cell cycle control, cell division, chromosome partitioning;; Transcription	Protein kinase domain	Casein kinase II subunit alpha OS=Spodoptera frugiperda OX=7108 PE=2 SV=1	--	--	PREDICTED: casein kinase II subunit alpha-like isoform X1 [Aethina tumida]	biological process: metabolic process (GO:0008152);; biological process: cellular process (GO:0009987);; molecular function: catalytic activity (GO:0003824);; molecular function: binding (GO:0005488)
gene-LOC109607538	LOC109607538	61.9739	1776	48.815	1306	72.7594	2103	25.506	725	25.5626	859	30.7894	850	4.74E-10	-1.1315	down	[O]	Posttranslational modification, protein turnover, chaperones	Molecular Function: serine-type endopeptidase activity (GO:0004252);;	K01312|7.9e-64|dpa:109542892|K01312 trypsin [EC:3.4.21.4] | (RefSeq) trypsin 3A1-like isoform X1	Neuroactive ligand-receptor interaction (ko04080)	[E]	Amino acid transport and metabolism	Trypsin	Trypsin-3 OS=Anopheles gambiae OX=7165 GN=TRYP3 PE=2 SV=5	O	Posttranslational modification, protein turnover, chaperones	PREDICTED: trypsin-3-like [Aethina tumida]	biological process: metabolic process (GO:0008152);; molecular function: catalytic activity (GO:0003824)
Aethina_tumida_newGene_4266	--	6.57864	211	5.74678	171	3.68212	119	0.666217	22	0.781592	30	0.543857	16	3.95E-13	-2.93589	down	[I]	Lipid transport and metabolism	--	K01049|3.9e-59|aplc:110985192|K01049 acetylcholinesterase [EC:3.1.1.7] | (RefSeq) cholinesterase 1-like	Glycerophospholipid metabolism (ko00564)	[R]	General function prediction only	Carboxylesterase family	Esterase E4 OS=Myzus persicae OX=13164 PE=1 SV=1	L	Replication, recombination and repair	PREDICTED: liver carboxylesterase 1-like [Aethina tumida]	--
gene-LOC109602547	LOC109602547	13.2539	619	6.46917	282	6.01995	284	1.75071	82	4.01942	220	1.9578	89	2.65E-05	-1.67508	down	--	--	Molecular Function: nucleoside transmembrane transporter activity (GO:0005337);; Cellular Component: plasma membrane (GO:0005886);; Cellular Component: integral component of membrane (GO:0016021);; Biological Process: nucleoside transmembrane transport (GO:1901642);;	K15014|2.0e-70|tca:660420|K15014 solute carrier family 29 (equilibrative nucleoside transporter), member 1/2/3 | (RefSeq) equilibrative nucleoside transporter 3	--	[F]	Nucleotide transport and metabolism	Nucleoside transporter	--	F	Nucleotide transport and metabolism	PREDICTED: equilibrative nucleoside transporter 3-like [Aethina tumida]	biological process: single-organism process (GO:0044699);; biological process: localization (GO:0051179);; molecular function: transporter activity (GO:0005215);; cellular component: cell (GO:0005623);; cellular component: membrane (GO:0016020);; cellular component: cell part (GO:0044464);; cellular component: membrane part (GO:0044425)
gene-LOC109609517	LOC109609517	82.256	1702	90.9816	1757	106.115	2213	36.8282	756	45.89	1113	38.7655	773	3.11E-12	-1.16583	down	--	--	Molecular Function: molecular_function (GO:0003674);; Molecular Function: lysozyme activity (GO:0003796);; Molecular Function: catalytic activity (GO:0003824);; Molecular Function: hydrolase activity, hydrolyzing O-glycosyl compounds (GO:0004553);; Cellular Component: cellular_component (GO:0005575);; Cellular Component: extracellular region (GO:0005576);; Cellular Component: extracellular space …	K01185|6.4e-52|tca:100142316|K01185 lysozyme [EC:3.2.1.17] | (RefSeq) lysozyme-like	--	--	--	C-type lysozyme/alpha-lactalbumin family	Lysozyme OS=Bombyx mori OX=7091 PE=1 SV=1	G	Carbohydrate transport and metabolism	PREDICTED: lysozyme-like [Aethina tumida]	molecular function: catalytic activity (GO:0003824);; cellular component: extracellular region (GO:0005576);; cellular component: extracellular region part (GO:0044421);; biological process: response to stimulus (GO:0050896);; biological process: metabolic process (GO:0008152);; biological process: multi-organism process (GO:0051704);; biological process: cellular process (GO:0009987)
gene-LOC109607677	LOC109607677	3.17438	278	2.89448	236	1.77494	157	3.4345	298	6.42491	658	4.61553	388	0.00260221	0.927784	up	[KL]	Transcription;; Replication, recombination and repair	Molecular Function: ATP binding (GO:0005524);;	K10876|0.0e+00|tca:656719|K10876 RAD54-like protein 2 [EC:3.6.4.12] | (RefSeq) helicase ARIP4	--	[R]	General function prediction only	SNF2 family N-terminal domain	Transcriptional regulator ATRX homolog OS=Drosophila melanogaster OX=7227 GN=XNP PE=1 SV=2	A	RNA processing and modification	PREDICTED: LOW QUALITY PROTEIN: helicase ARIP4-like [Aethina tumida]	molecular function: binding (GO:0005488)
gene-LOC109604178	LOC109604178	1.81693	139	1.14971	82	1.21537	94	0.553298	42	0.44966	41	0.352314	26	5.36E-05	-1.57497	down	--	--	--	--	--	--	--	Protein of unknown function (DUF3808)	--	S	Function unknown	PREDICTED: LOW QUALITY PROTEIN: tetratricopeptide repeat protein 39C-like [Aethina tumida]	--
gene-LOC109600777	LOC109600777	33.0175	4654	33.0767	4352	25.569	3634	18.3994	2572	22.7714	3764	18.0626	2452	0.000119491	-0.589627	down	--	--	Cellular Component: integral component of membrane (GO:0016021);; Cellular Component: sarcomere (GO:0030017);;	K12567|0.0e+00|tca:660101|K12567 titin [EC:2.7.11.1] | (RefSeq) titin homolog	--	[Z]	Cytoskeleton	Immunoglobulin I-set domain	Twitchin OS=Caenorhabditis elegans OX=6239 GN=unc-22 PE=1 SV=3	Z	Cytoskeleton	PREDICTED: titin homolog [Aethina tumida]	cellular component: membrane (GO:0016020);; cellular component: membrane part (GO:0044425);; cellular component: cell (GO:0005623);; cellular component: organelle (GO:0043226);; cellular component: organelle part (GO:0044422);; cellular component: cell part (GO:0044464);; cellular component: supramolecular complex (GO:0099080)
gene-LOC109605563	LOC109605563	4.90806	139	5.20824	138	5.59259	160	2.16897	61	2.4972	83	2.69912	74	0.00129669	-1.05444	down	[O]	Posttranslational modification, protein turnover, chaperones	Molecular Function: serine-type endopeptidase inhibitor activity (GO:0004867);; Cellular Component: extracellular space (GO:0005615);; Biological Process: negative regulation of endopeptidase activity (GO:0010951);;	K03911|2.1e-20|gfr:102037437|K03911 antithrombin III | (RefSeq) SERPINC1; serpin family C member 1	--	[V]	Defense mechanisms	Serpin (serine protease inhibitor)	Serine protease inhibitor 3/4 (Fragment) OS=Lonomia obliqua OX=304329 PE=1 SV=1	V	Defense mechanisms	PREDICTED: leukocyte elastase inhibitor-like [Aethina tumida]	biological process: biological regulation (GO:0065007);; molecular function: molecular function regulator (GO:0098772);; cellular component: extracellular region (GO:0005576);; cellular component: extracellular region part (GO:0044421)
gene-LOC109605246	LOC109605246	235.222	8290	237.208	7804	216.497	7694	126.638	4426	103.588	4281	154.256	5236	1.67E-07	-0.80574	down	[O]	Posttranslational modification, protein turnover, chaperones	Cellular Component: lytic vacuole (GO:0000323);; Molecular Function: molecular_function (GO:0003674);; Molecular Function: catalytic activity (GO:0003824);; Molecular Function: endopeptidase activity (GO:0004175);; Molecular Function: cysteine-type endopeptidase activity (GO:0004197);; Cellular Component: cellular_component (GO:0005575);; Cellular Component: extracellular region (GO:0005576);; Ce…	K01365|9.0e-68|tca:659226|K01365 cathepsin L [EC:3.4.22.15] | (RefSeq) cathepsin L precursor	Autophagy - animal (ko04140);; Lysosome (ko04142);; Phagosome (ko04145)	[O]	Posttranslational modification, protein turnover, chaperones	Papain family cysteine protease	Cathepsin L OS=Sarcophaga peregrina OX=7386 PE=1 SV=1	O	Posttranslational modification, protein turnover, chaperones	PREDICTED: cathepsin L1-like [Aethina tumida]	cellular component: cell (GO:0005623);; cellular component: organelle (GO:0043226);; cellular component: cell part (GO:0044464);; molecular function: catalytic activity (GO:0003824);; biological process: metabolic process (GO:0008152);; cellular component: extracellular region (GO:0005576);; cellular component: extracellular region part (GO:0044421);; biological process: cellular process (GO:0009…
Aethina_tumida_newGene_181	--	5.38293	195	4.3447	154	6.85819	261	2.57101	80	1.44327	56	0.913493	34	1.52E-06	-1.88898	down	--	--	--	--	--	--	--	CC domain	--	--	--	--	--
Aethina_tumida_newGene_3678	--	13.9296	1488	9.3668	934	7.70979	831	7.5951	805	5.39928	677	6.22415	641	0.00312878	-0.649464	down	--	--	Molecular Function: molecular_function (GO:0003674);; Molecular Function: catalytic activity (GO:0003824);; Molecular Function: hydrolase activity, hydrolyzing O-glycosyl compounds (GO:0004553);; Molecular Function: alpha-mannosidase activity (GO:0004559);; Molecular Function: mannosyl-oligosaccharide 1,2-alpha-mannosidase activity (GO:0004571);; Biological Process: carbohydrate metabolic process…	K12311|3.3e-110|tca:656928|K12311 lysosomal alpha-mannosidase [EC:3.2.1.24] | (RefSeq) lysosomal alpha-mannosidase	Other glycan degradation (ko00511);; Lysosome (ko04142)	[G]	Carbohydrate transport and metabolism	Glycosyl hydrolases family 38 C-terminal domain	Lysosomal alpha-mannosidase OS=Dictyostelium discoideum OX=44689 GN=manA PE=1 SV=2	G	Carbohydrate transport and metabolism	lysosomal alpha-mannosidase [Anoplophora glabripennis]	molecular function: catalytic activity (GO:0003824);; biological process: metabolic process (GO:0008152);; biological process: single-organism process (GO:0044699);; biological process: cellular process (GO:0009987);; molecular function: binding (GO:0005488)
gene-LOC109603399	LOC109603399	19.4932	469	19.3055	433	17.0432	413	10.6417	254	12.2825	346	9.79985	227	0.00183265	-0.731225	down	[O]	Posttranslational modification, protein turnover, chaperones	Molecular Function: molecular_function (GO:0003674);; Molecular Function: catalytic activity (GO:0003824);; Molecular Function: glutathione transferase activity (GO:0004364);; Molecular Function: protein binding (GO:0005515);; Cellular Component: cellular_component (GO:0005575);; Cellular Component: intracellular (GO:0005622);; Cellular Component: cell (GO:0005623);; Cellular Component: cytoplasm…	K00799|1.4e-58|tca:655331|K00799 glutathione S-transferase [EC:2.5.1.18] | (RefSeq) glutathione S-transferase 1	Glutathione metabolism (ko00480);; Metabolism of xenobiotics by cytochrome P450 (ko00980);; Drug metabolism - cytochrome P450 (ko00982);; Drug metabolism - other enzymes (ko00983)	[O]	Posttranslational modification, protein turnover, chaperones	Glutathione S-transferase, N-terminal domain	Glutathione S-transferase 1 OS=Manduca sexta OX=7130 GN=GST1 PE=2 SV=1	O	Posttranslational modification, protein turnover, chaperones	PREDICTED: LOW QUALITY PROTEIN: glutathione S-transferase 1-like [Aethina tumida]	molecular function: catalytic activity (GO:0003824);; molecular function: binding (GO:0005488);; cellular component: cell (GO:0005623);; cellular component: cell part (GO:0044464);; biological process: metabolic process (GO:0008152);; biological process: cellular process (GO:0009987);; biological process: response to stimulus (GO:0050896)
gene-LOC109601397	LOC109601397	22.1839	1131	23.6158	1124	20.0937	1033	44.1748	2233	22.8167	1364	31.3995	1542	0.00246512	0.610121	up	--	--	Molecular Function: fatty acid elongase activity (GO:0009922);; Biological Process: fatty acid elongation, saturated fatty acid (GO:0019367);; Biological Process: sphingolipid biosynthetic process (GO:0030148);; Cellular Component: integral component of endoplasmic reticulum membrane (GO:0030176);; Biological Process: fatty acid elongation, monounsaturated fatty acid (GO:0034625);; Biological Pro…	K10250|2.6e-152|tca:660257|K10250 elongation of very long chain fatty acids protein 7 [EC:2.3.1.199] | (RefSeq) elongation of very long chain fatty acids protein AAEL008004	Fatty acid elongation (ko00062);; Biosynthesis of unsaturated fatty acids (ko01040);; Fatty acid metabolism (ko01212)	[I]	Lipid transport and metabolism	GNS1/SUR4 family	Elongation of very long chain fatty acids protein AAEL008004 OS=Aedes aegypti OX=7159 GN=AAEL008004 PE=2 SV=2	I	Lipid transport and metabolism	PREDICTED: LOW QUALITY PROTEIN: elongation of very long chain fatty acids protein AAEL008004-like [Aethina tumida]	molecular function: catalytic activity (GO:0003824);; biological process: metabolic process (GO:0008152);; biological process: cellular process (GO:0009987);; biological process: single-organism process (GO:0044699);; cellular component: cell (GO:0005623);; cellular component: membrane (GO:0016020);; cellular component: organelle (GO:0043226);; cellular component: organelle part (GO:0044422);; ce…
gene-LOC109607974	LOC109607974	11.1997	208	4.67624	81	2.31474	44	1.49609	28	1.28684	28	3.30026	59	0.00621693	-1.52692	down	[O]	Posttranslational modification, protein turnover, chaperones	Molecular Function: DNA binding (GO:0003677);; Molecular Function: peptidyl-prolyl cis-trans isomerase activity (GO:0003755);; Biological Process: rRNA processing (GO:0006364);;	K09579|5.5e-58|nvl:108557747|K09579 peptidyl-prolyl cis-trans isomerase NIMA-interacting 4 [EC:5.2.1.8] | (RefSeq) peptidyl-prolyl cis-trans isomerase NIMA-interacting 4	--	[O]	Posttranslational modification, protein turnover, chaperones	PPIC-type PPIASE domain	--	O	Posttranslational modification, protein turnover, chaperones	PREDICTED: peptidyl-prolyl cis-trans isomerase NIMA-interacting 4-like [Aethina tumida]	molecular function: binding (GO:0005488);; molecular function: catalytic activity (GO:0003824);; biological process: metabolic process (GO:0008152);; biological process: cellular process (GO:0009987)
gene-LOC109595499	LOC109595499	22.5901	421	16.8457	316	20.6433	418	10.751	214	10.8551	256	12.9714	233	0.00233284	-0.76057	down	--	--	Molecular Function: lipid binding (GO:0008289);;	K08752|7.9e-39|tca:103313718|K08752 fatty acid-binding protein 3, muscle and heart | (RefSeq) fatty acid-binding protein	--	--	--	--	--	I	Lipid transport and metabolism	PREDICTED: fatty acid-binding protein homolog 9-like isoform X2 [Aethina tumida]	molecular function: binding (GO:0005488)
gene-LOC109596431	LOC109596431	5.80828	383	4.80398	296	4.3007	286	2.30401	151	3.77782	292	1.88226	120	0.00712534	-0.858268	down	--	--	Molecular Function: ATP binding (GO:0005524);; Biological Process: cellular protein modification process (GO:0006464);;	K16600|1.1e-248|tca:100141602|K16600 tubulin polyglutamylase TTLL2 [EC:6.-.-.-] | (RefSeq) probable tubulin polyglutamylase TTLL2	--	[O]	Posttranslational modification, protein turnover, chaperones	Tubulin-tyrosine ligase family	Probable beta-tubulin polyglutamylase OS=Tetrahymena thermophila (strain SB210) OX=312017 GN=Ttll6a PE=3 SV=2	O	Posttranslational modification, protein turnover, chaperones	PREDICTED: probable tubulin polyglutamylase TTLL2 [Aethina tumida]	molecular function: binding (GO:0005488);; biological process: metabolic process (GO:0008152);; biological process: cellular process (GO:0009987)
gene-LOC109608389	LOC109608389	66.8275	3333	62.9875	2933	70.2217	3532	100.199	4955	103.106	6030	101.87	4894	1.21E-06	0.644435	up	--	--	Biological Process: regulation of immune system process (GO:0002682);; Biological Process: positive regulation of immune system process (GO:0002684);; Molecular Function: molecular_function (GO:0003674);; Molecular Function: binding (GO:0005488);; Molecular Function: protein binding (GO:0005515);; Cellular Component: cellular_component (GO:0005575);; Cellular Component: intracellular (GO:0005622)…	K15622|1.7e-18|hai:109373373|K15622 myeloid leukemia factor 1 | (RefSeq) MLF1; myeloid leukemia factor 1	Transcriptional misregulation in cancer (ko05202)	[S]	Function unknown	Myelodysplasia-myeloid leukemia factor 1-interacting protein	Myeloid leukemia factor OS=Drosophila melanogaster OX=7227 GN=Mlf PE=1 SV=2	S	Function unknown	PREDICTED: LOW QUALITY PROTEIN: myeloid leukemia factor [Aethina tumida]	biological process: biological regulation (GO:0065007);; molecular function: binding (GO:0005488);; cellular component: cell (GO:0005623);; cellular component: cell part (GO:0044464);; cellular component: organelle (GO:0043226);; cellular component: organelle part (GO:0044422)
gene-LOC109597679	LOC109597679	39.061	2404	37.1797	2136	37.3504	2318	56.3866	3441	55.7661	4025	57.51	3409	2.25E-06	0.614907	up	--	--	Molecular Function: DNA binding (GO:0003677);; Cellular Component: nucleolus (GO:0005730);; Biological Process: nucleosome assembly (GO:0006334);; Biological Process: regulation of transcription, DNA-templated (GO:0006355);; Biological Process: regulation of chromatin assembly (GO:0010847);; Molecular Function: histone binding (GO:0042393);; Biological Process: histone exchange (GO:0043486);;	K15193|9.4e-104|tca:660271|K15193 protein SPT2 | (RefSeq) protein SPT2 homolog	--	--	--	SPT2 chromatin protein	Protein SPT2 homolog OS=Drosophila melanogaster OX=7227 GN=CG5815 PE=2 SV=1	S	Function unknown	PREDICTED: LOW QUALITY PROTEIN: protein SPT2 homolog [Aethina tumida]	molecular function: binding (GO:0005488);; cellular component: cell (GO:0005623);; cellular component: organelle (GO:0043226);; cellular component: organelle part (GO:0044422);; cellular component: cell part (GO:0044464);; biological process: cellular process (GO:0009987);; biological process: cellular component organization or biogenesis (GO:0071840);; biological process: biological regulation (…
gene-LOC109603633	LOC109603633	17.6247	1894	15.8272	1587	16.1042	1745	9.34846	996	8.64881	1090	8.90152	921	2.92E-09	-0.845462	down	[QV]	Secondary metabolites biosynthesis, transport and catabolism;; Defense mechanisms	Molecular Function: iron ion binding (GO:0005506);; Cellular Component: integral component of membrane (GO:0016021);; Molecular Function: oxidoreductase activity, acting on paired donors, with incorporation or reduction of molecular oxygen (GO:0016705);; Molecular Function: heme binding (GO:0020037);;	K15003|1.2e-304|dpa:109541195|K15003 cytochrome P450 family 9 [EC:1.14.-.-] | (RefSeq) uncharacterized protein LOC109541195	--	[Q]	Secondary metabolites biosynthesis, transport and catabolism	Cytochrome P450	Cytochrome P450 9e2 OS=Blattella germanica OX=6973 GN=CYP9E2 PE=2 SV=1	Q	Secondary metabolites biosynthesis, transport and catabolism	PREDICTED: LOW QUALITY PROTEIN: uncharacterized protein LOC109603633 [Aethina tumida]	molecular function: binding (GO:0005488);; cellular component: membrane (GO:0016020);; cellular component: membrane part (GO:0044425);; biological process: metabolic process (GO:0008152);; biological process: single-organism process (GO:0044699);; molecular function: catalytic activity (GO:0003824)
gene-LOC109598725	LOC109598725	13.1431	665	10.6147	502	15.1797	775	6.4566	324	6.82113	405	9.73621	475	0.00261823	-0.724599	down	[HR]	Coenzyme transport and metabolism;; General function prediction only	Cellular Component: endoplasmic reticulum membrane (GO:0005789);; Cellular Component: integral component of membrane (GO:0016021);; Biological Process: aromatic compound catabolic process (GO:0019439);; Molecular Function: cis-stilbene-oxide hydrolase activity (GO:0033961);;	K10719|3.6e-160|tca:659506|K10719 juvenile hormone epoxide hydrolase | (RefSeq) Tcjheh-r3; juvenile hormone epoxide hydrolase-like protein 3	Insect hormone biosynthesis (ko00981)	[R]	General function prediction only	Epoxide hydrolase N terminus	Juvenile hormone epoxide hydrolase 2 OS=Ctenocephalides felis OX=7515 GN=EH2 PE=2 SV=1	O	Posttranslational modification, protein turnover, chaperones	PREDICTED: LOW QUALITY PROTEIN: juvenile hormone epoxide hydrolase 2-like [Aethina tumida]	cellular component: cell (GO:0005623);; cellular component: membrane (GO:0016020);; cellular component: organelle (GO:0043226);; cellular component: organelle part (GO:0044422);; cellular component: membrane part (GO:0044425);; cellular component: cell part (GO:0044464);; biological process: metabolic process (GO:0008152);; biological process: cellular process (GO:0009987);; molecular function: c…
gene-LOC109594437	LOC109594437	3.35828	744	5.56733	1152	3.42589	766	1.30431	287	1.50695	392	1.22654	262	8.58E-11	-1.57362	down	--	--	Biological Process: microtubule cytoskeleton organization (GO:0000226);; Biological Process: system process (GO:0003008);; Cellular Component: cellular_component (GO:0005575);; Cellular Component: intracellular (GO:0005622);; Cellular Component: cell (GO:0005623);; Cellular Component: cytoskeleton (GO:0005856);; Cellular Component: cilium (GO:0005929);; Biological Process: organelle organization …	K16469|0.0e+00|tca:654969|K16469 rootletin | (RefSeq) rootletin	--	--	--	Ciliary rootlet component, centrosome cohesion	--	S	Function unknown	PREDICTED: LOW QUALITY PROTEIN: rootletin-like [Aethina tumida]	biological process: cellular process (GO:0009987);; biological process: cellular component organization or biogenesis (GO:0071840);; biological process: multicellular organismal process (GO:0032501);; cellular component: cell (GO:0005623);; cellular component: cell part (GO:0044464);; cellular component: organelle (GO:0043226);; biological process: behavior (GO:0007610);; biological process: sing…
Aethina_tumida_newGene_4232	--	45.3345	820	33.714	567	40.1579	729	29.4827	530	21.8699	471	20.7664	361	0.00166936	-0.679518	down	--	--	Cellular Component: lytic vacuole (GO:0000323);; Biological Process: system process (GO:0003008);; Molecular Function: molecular_function (GO:0003674);; Molecular Function: enzyme inhibitor activity (GO:0004857);; Molecular Function: endopeptidase inhibitor activity (GO:0004866);; Molecular Function: cysteine-type endopeptidase inhibitor activity (GO:0004869);; Cellular Component: cellular_compon…	K01365|4.2e-08|ccan:109687922|K01365 cathepsin L [EC:3.4.22.15] | (RefSeq) cathepsin L1-like	Autophagy - animal (ko04140);; Lysosome (ko04142);; Phagosome (ko04145);; Apoptosis (ko04210);; Antigen processing and presentation (ko04612);; Proteoglycans in cancer (ko05205);; Rheumatoid arthritis (ko05323);; Fluid shear stress and atherosclerosis (ko05418)	[O]	Posttranslational modification, protein turnover, chaperones	Cathepsin propeptide inhibitor domain (I29)	Digestive cysteine proteinase 1 OS=Homarus americanus OX=6706 GN=LCP1 PE=1 SV=2	O	Posttranslational modification, protein turnover, chaperones	unnamed protein product [Callosobruchus maculatus]	cellular component: cell (GO:0005623);; cellular component: organelle (GO:0043226);; cellular component: cell part (GO:0044464);; biological process: multicellular organismal process (GO:0032501);; biological process: biological regulation (GO:0065007);; molecular function: molecular function regulator (GO:0098772);; biological process: behavior (GO:0007610);; biological process: single-organism …
gene-LOC109596097	LOC109596097	2.56271	79	2.52216	73	2.55377	80	1.57184	48	1.15346	42	0.937052	28	0.00709063	-1.02619	down	--	--	Molecular Function: structural constituent of cuticle (GO:0042302);;	K10385|1.2e-19|nvl:108569102|K10385 loricrin | (RefSeq) pupal cuticle protein 20-like isoform X1	--	--	--	Insect cuticle protein	Larval cuticle protein LCP-22 OS=Bombyx mori OX=7091 GN=LCP22 PE=2 SV=1	S	Function unknown	PREDICTED: endocuticle structural glycoprotein SgAbd-8-like [Aethina tumida]	molecular function: structural molecule activity (GO:0005198)
gene-LOC109600462	LOC109600462	25.7026	561	20.1494	411	23.2941	513	34.8743	755	32.2076	825	34.3816	723	0.00222036	0.588737	up	--	--	Molecular Function: flavin-linked sulfhydryl oxidase activity (GO:0016971);;	K17783|1.6e-62|dpa:109539903|K17783 mitochondrial FAD-linked sulfhydryl oxidase [EC:1.8.3.2] | (RefSeq) FAD-linked sulfhydryl oxidase ALR	--	[O]	Posttranslational modification, protein turnover, chaperones	Erv1 / Alr family	--	O	Posttranslational modification, protein turnover, chaperones	PREDICTED: LOW QUALITY PROTEIN: FAD-linked sulfhydryl oxidase ALR [Aethina tumida]	biological process: metabolic process (GO:0008152);; biological process: single-organism process (GO:0044699);; molecular function: catalytic activity (GO:0003824)
gene-LOC109609178	LOC109609178	1.20162	133	0.784253	81	1.07383	119	0.457122	51	0.498346	65	0.146926	16	0.00169377	-1.40758	down	--	--	--	K08131|1.7e-101|tca:100141619|K08131 collagen type IX alpha | (RefSeq) collagen alpha-3(IX) chain	ECM-receptor interaction (ko04512)	[W]	Extracellular structures	Collagen triple helix repeat (20 copies)	--	W	Extracellular structures	PREDICTED: collagen alpha-1(IX) chain-like isoform X1 [Aethina tumida]	--
gene-LOC109604312	LOC109604312	83.6456	1542	84.7483	1458	107.401	1996	57.8791	1058	55.7569	1205	47.3556	841	8.48E-06	-0.744016	down	--	--	Molecular Function: odorant binding (GO:0005549);;	--	--	--	--	PBP/GOBP family	--	--	--	PREDICTED: uncharacterized protein LOC109604312 [Aethina tumida]	molecular function: binding (GO:0005488)
gene-LOC109598533	LOC109598533	2.99493	70	2.87719	63	2.4471	58	0.727849	17	1.22893	34	0.810249	19	0.000267868	-1.5116	down	--	--	Biological Process: system process (GO:0003008);; Cellular Component: cellular_component (GO:0005575);; Cellular Component: cell (GO:0005623);; Cellular Component: plasma membrane (GO:0005886);; Cellular Component: integral component of plasma membrane (GO:0005887);; Biological Process: sensory perception (GO:0007600);; Biological Process: sensory perception of chemical stimulus (GO:0007606);; Bi…	K06772|2.5e-22|tca:659929|K06772 limbic system-associated membrane protein | (RefSeq) lachesin	--	[T]	Signal transduction mechanisms	Immunoglobulin domain	--	T	Signal transduction mechanisms	PREDICTED: uncharacterized protein LOC109598533 [Aethina tumida]	biological process: multicellular organismal process (GO:0032501);; cellular component: cell (GO:0005623);; cellular component: membrane (GO:0016020);; cellular component: cell part (GO:0044464);; cellular component: membrane part (GO:0044425);; biological process: cellular process (GO:0009987);; biological process: cellular component organization or biogenesis (GO:0071840);; biological process: …
gene-LOC109597506	LOC109597506	172.564	8188	138.267	6125	150.299	7192	92.7193	4363	106.653	5934	90.991	4159	1.24E-05	-0.629106	down	--	--	Cellular Component: integral component of membrane (GO:0016021);;	--	--	[S]	Function unknown	Eukaryotic protein of unknown function (DUF829)	--	S	Function unknown	PREDICTED: uncharacterized protein LOC109597506 [Aethina tumida]	cellular component: membrane (GO:0016020);; cellular component: membrane part (GO:0044425)
gene-LOC109604515	LOC109604515	29.9148	1555	25.7841	1251	32.3643	1696	48.0823	2477	53.5763	3264	51.9402	2600	5.13E-08	0.837403	up	[R]	General function prediction only	Molecular Function: protein kinase activity (GO:0004672);; Molecular Function: ATP binding (GO:0005524);;	K02211|1.4e-197|tca:660097|K02211 cyclin-dependent kinase 9 [EC:2.7.11.22 2.7.11.23] | (RefSeq) cyclin-dependent kinase 9	--	[D]	Cell cycle control, cell division, chromosome partitioning	Protein kinase domain	Probable cyclin-dependent kinase 9 OS=Caenorhabditis elegans OX=6239 GN=cdk-9 PE=3 SV=2	D	Cell cycle control, cell division, chromosome partitioning	PREDICTED: LOW QUALITY PROTEIN: cyclin-dependent kinase 9 [Aethina tumida]	biological process: metabolic process (GO:0008152);; biological process: cellular process (GO:0009987);; molecular function: catalytic activity (GO:0003824);; molecular function: binding (GO:0005488)
gene-LOC109602955	LOC109602955	8.07511	625	7.71906	558	6.74726	527	6.70459	515	2.90549	264	2.48012	185	0.00751174	-0.867996	down	[IR]	Lipid transport and metabolism;; General function prediction only	Molecular Function: oxidoreductase activity, acting on CH-OH group of donors (GO:0016614);; Molecular Function: flavin adenine dinucleotide binding (GO:0050660);;	K00115|1.3e-297|tca:656559|K00115 glucose 1-dehydrogenase (FAD, quinone) [EC:1.1.5.9] | (RefSeq) glucose dehydrogenase [FAD, quinone]	Pentose phosphate pathway (ko00030)	[R]	General function prediction only	GMC oxidoreductase	Glucose dehydrogenase [FAD, quinone] OS=Drosophila melanogaster OX=7227 GN=Gld PE=3 SV=3	E	Amino acid transport and metabolism	PREDICTED: glucose dehydrogenase [FAD, quinone]-like [Aethina tumida]	biological process: metabolic process (GO:0008152);; biological process: single-organism process (GO:0044699);; molecular function: catalytic activity (GO:0003824);; molecular function: binding (GO:0005488)
gene-LOC109600567	LOC109600567	17.7727	1866	15.3315	1503	12.4497	1318	7.94918	828	10.2264	1259	9.32367	943	6.31E-05	-0.68613	down	--	--	Molecular Function: kinase activity (GO:0016301);;	K14552|1.8e-26|pmac:106717711|K14552 NET1-associated nuclear protein 1 (U3 small nucleolar RNA-associated protein 17) | (RefSeq) WD repeat-containing protein 75-like	Ribosome biogenesis in eukaryotes (ko03008)	--	--	Ecdysteroid kinase	--	S	Function unknown	PREDICTED: uncharacterized protein LOC109600567 [Aethina tumida]	molecular function: catalytic activity (GO:0003824)
Aethina_tumida_newGene_2768	--	1.71114	127	2.67873	182	1.47467	111	5.65988	406	5.47021	443	5.33419	375	4.42E-07	1.48255	up	[O]	Posttranslational modification, protein turnover, chaperones	Molecular Function: ATP binding (GO:0005524);; Cellular Component: nucleus (GO:0005634);; Cellular Component: cytoplasm (GO:0005737);; Cellular Component: cytosol (GO:0005829);; Cellular Component: plasma membrane (GO:0005886);; Biological Process: response to unfolded protein (GO:0006986);; Cellular Component: integral component of membrane (GO:0016021);; Biological Process: vesicle-mediated tra…	K03283|6.5e-278|tca:655234|K03283 heat shock 70kDa protein 1/2/6/8 | (RefSeq) heat shock protein TC005094	Spliceosome (ko03040);; Protein processing in endoplasmic reticulum (ko04141);; Endocytosis (ko04144);; Longevity regulating pathway - multiple species (ko04213)	[O]	Posttranslational modification, protein turnover, chaperones	Hsp70 protein	Major heat shock 70 kDa protein Ba OS=Drosophila melanogaster OX=7227 GN=Hsp70Ba PE=2 SV=2	O	Posttranslational modification, protein turnover, chaperones	heat shock protein TC005094 [Tribolium castaneum]	molecular function: binding (GO:0005488);; cellular component: cell (GO:0005623);; cellular component: organelle (GO:0043226);; cellular component: cell part (GO:0044464);; cellular component: membrane (GO:0016020);; biological process: response to stimulus (GO:0050896);; cellular component: membrane part (GO:0044425);; biological process: localization (GO:0051179);; molecular function: catalytic…
gene-LOC109609547	LOC109609547	0.198754	24	0.355382	40	0.174943	21	0.656433	78	0.794627	111	0.629281	72	0.000213389	1.54034	up	--	--	Molecular Function: ion channel activity (GO:0005216);; Molecular Function: calcium channel activity (GO:0005262);; Cellular Component: integral component of plasma membrane (GO:0005887);; Biological Process: calcium ion import across plasma membrane (GO:0098703);;	K04975|0.0e+00|tca:658747|K04975 transient receptor potential cation channel subfamily V member 6 | (RefSeq) GLEAN_12368, Iav; inactive	--	[PT]	Inorganic ion transport and metabolism;; Signal transduction mechanisms	Ion transport protein	--	--	--	PREDICTED: uncharacterized protein LOC109609547 [Aethina tumida]	biological process: localization (GO:0051179);; molecular function: transporter activity (GO:0005215);; cellular component: cell (GO:0005623);; cellular component: membrane (GO:0016020);; cellular component: membrane part (GO:0044425);; cellular component: cell part (GO:0044464);; biological process: cellular process (GO:0009987);; biological process: single-organism process (GO:0044699);; biolog…
gene-LOC109593928	LOC109593928	2.05896	56	1.57332	40	2.00365	55	4.12379	111	6.67561	211	4.85394	126	3.87E-05	1.49969	up	--	--	Cellular Component: nucleosome (GO:0000786);; Molecular Function: DNA binding (GO:0003677);; Cellular Component: nucleus (GO:0005634);; Molecular Function: protein heterodimerization activity (GO:0046982);;	K11251|5.1e-56|mde:101895971|K11251 histone H2A | (RefSeq) histone H2A.v	--	[B]	Chromatin structure and dynamics	Core histone H2A/H2B/H3/H4	Histone H2A.v OS=Drosophila melanogaster OX=7227 GN=His2Av PE=1 SV=2	B	Chromatin structure and dynamics	PREDICTED: histone H2A.V [Aethina tumida]	cellular component: cell (GO:0005623);; cellular component: macromolecular complex (GO:0032991);; cellular component: organelle (GO:0043226);; cellular component: organelle part (GO:0044422);; cellular component: cell part (GO:0044464);; molecular function: binding (GO:0005488)
gene-LOC109594453	LOC109594453	4.45798	645	4.45582	601	3.35121	489	6.72045	963	6.93032	1174	6.4157	893	4.63E-05	0.748113	up	--	--	--	--	--	--	--	ALMS motif	--	S	Function unknown	PREDICTED: uncharacterized protein LOC109594453 [Aethina tumida]	--
gene-LOC109606511	LOC109606511	105.196	1529	93.461	1268	94.1	1379	57.1456	824	53.5833	913	43.4336	608	7.93E-08	-0.888514	down	--	--	Biological Process: sensory perception of chemical stimulus (GO:0007606);; Molecular Function: taste receptor activity (GO:0008527);; Cellular Component: integral component of membrane (GO:0016021);; Molecular Function: structural constituent of cuticle (GO:0042302);;	K10385|6.2e-25|nvl:108569102|K10385 loricrin | (RefSeq) pupal cuticle protein 20-like isoform X1	--	--	--	Insect cuticle protein	Endocuticle structural glycoprotein SgAbd-8 OS=Schistocerca gregaria OX=7010 PE=1 SV=1	S	Function unknown	PREDICTED: endocuticle structural glycoprotein SgAbd-8-like [Aethina tumida]	biological process: multicellular organismal process (GO:0032501);; biological process: cellular process (GO:0009987);; biological process: signaling (GO:0023052);; biological process: single-organism process (GO:0044699);; biological process: response to stimulus (GO:0050896);; biological process: biological regulation (GO:0065007);; molecular function: signal transducer activity (GO:0004871);; …
gene-LOC109594605	LOC109594605	17.597	851	12.4236	561	20.0372	978	25.9178	1243	21.8753	1241	28.5445	1330	0.00134474	0.640756	up	[T]	Signal transduction mechanisms	Molecular Function: cyclin-dependent protein serine/threonine kinase activity (GO:0004693);; Molecular Function: ATP binding (GO:0005524);; Cellular Component: nucleus (GO:0005634);; Biological Process: protein phosphorylation (GO:0006468);;	K02449|4.1e-216|tca:663347|K02449 cyclin-dependent kinase 10 [EC:2.7.11.22] | (RefSeq) cyclin-dependent kinase 10	--	[R]	General function prediction only	Protein kinase domain	Cyclin-dependent kinase 11 OS=Dictyostelium discoideum OX=44689 GN=cdk11 PE=3 SV=1	T	Signal transduction mechanisms	PREDICTED: cyclin-dependent kinase 10-like [Aethina tumida]	biological process: metabolic process (GO:0008152);; biological process: cellular process (GO:0009987);; biological process: biological regulation (GO:0065007);; molecular function: catalytic activity (GO:0003824);; molecular function: binding (GO:0005488);; cellular component: cell (GO:0005623);; cellular component: organelle (GO:0043226);; cellular component: cell part (GO:0044464)
gene-LOC109606263	LOC109606263	32.8349	786	31.4106	702	37.9161	915	56.7882	1347	53.3509	1496	58.3828	1345	3.23E-06	0.754154	up	--	--	Biological Process: maintenance of transcriptional fidelity during DNA-templated transcription elongation from RNA polymerase II promoter (GO:0001193);; Molecular Function: nucleic acid binding (GO:0003676);; Molecular Function: DNA-directed 5'-3' RNA polymerase activity (GO:0003899);; Cellular Component: DNA-directed RNA polymerase II, core complex (GO:0005665);; Cellular Component: nucleolus (G…	K03017|1.7e-67|dpa:109543763|K03017 DNA-directed RNA polymerase II subunit RPB9 | (RefSeq) DNA-directed RNA polymerase II subunit RPB9	RNA polymerase (ko03020)	[K]	Transcription	RNA polymerases M/15 Kd subunit	DNA-directed RNA polymerase II subunit RPB9 OS=Drosophila melanogaster OX=7227 GN=RpII15 PE=2 SV=2	K	Transcription	PREDICTED: LOW QUALITY PROTEIN: DNA-directed RNA polymerase II subunit RPB9-like [Aethina tumida]	biological process: metabolic process (GO:0008152);; biological process: cellular process (GO:0009987);; molecular function: binding (GO:0005488);; molecular function: catalytic activity (GO:0003824);; cellular component: cell (GO:0005623);; cellular component: membrane-enclosed lumen (GO:0031974);; cellular component: macromolecular complex (GO:0032991);; cellular component: organelle (GO:004322…
gene-LOC109609059	LOC109609059	51.1259	2583	52.6042	2481	32.1745	1639	14.4281	723	16.8464	998	10.9251	532	2.01E-15	-1.64452	down	--	--	Molecular Function: structural constituent of cuticle (GO:0042302);;	--	--	--	--	Insect cuticle protein	Endocuticle structural glycoprotein SgAbd-9 OS=Schistocerca gregaria OX=7010 PE=1 SV=1	S	Function unknown	PREDICTED: skin secretory protein xP2-like [Aethina tumida]	molecular function: structural molecule activity (GO:0005198)
gene-LOC109603794	LOC109603794	2.82279	50	6.32755	104	3.1713	56	1.22738	22	0.399915	9	1.40438	24	0.000162241	-1.95843	down	[I]	Lipid transport and metabolism	Molecular Function: fatty-acyl-CoA binding (GO:0000062);; Cellular Component: BBSome (GO:0034464);; Biological Process: non-motile cilium assembly (GO:1905515);;	K08762|7.7e-16|srx:107747240|K08762 diazepam-binding inhibitor (GABA receptor modulator, acyl-CoA-binding protein) | (RefSeq) acyl-CoA-binding protein-like	PPAR signaling pathway (ko03320)	[I]	Lipid transport and metabolism	Acyl CoA binding protein	Putative acyl-CoA-binding protein OS=Hypsibius dujardini OX=232323 PE=3 SV=1	I	Lipid transport and metabolism	PREDICTED: putative acyl-CoA-binding protein [Aethina tumida]	molecular function: binding (GO:0005488);; cellular component: cell (GO:0005623);; cellular component: macromolecular complex (GO:0032991);; cellular component: organelle (GO:0043226);; cellular component: organelle part (GO:0044422);; cellular component: cell part (GO:0044464);; biological process: cellular process (GO:0009987);; biological process: single-organism process (GO:0044699);; biologi…
gene-LOC109600933	LOC109600933	10.1361	429	12.7479	503	10.4094	444	21.2637	891	17.7965	882	16.4618	670	0.000136437	0.77084	up	--	--	Biological Process: lipid catabolic process (GO:0016042);; Molecular Function: hydrolase activity, acting on ester bonds (GO:0016788);;	K01052|2.0e-61|cqu:CpipJ_CPIJ002723|K01052 lysosomal acid lipase/cholesteryl ester hydrolase [EC:3.1.1.13] | (RefSeq) lysosomal acid lipase	Steroid biosynthesis (ko00100);; Lysosome (ko04142)	[I]	Lipid transport and metabolism	alpha/beta hydrolase fold	--	I	Lipid transport and metabolism	PREDICTED: lipase 3-like [Aethina tumida]	biological process: metabolic process (GO:0008152);; biological process: single-organism process (GO:0044699);; molecular function: catalytic activity (GO:0003824)
gene-LOC109598538	LOC109598538	36.0118	1692	41.9272	1839	33.7769	1601	18.8016	876	18.5088	1020	10.5617	478	1.02E-08	-1.18607	down	[I]	Lipid transport and metabolism	Biological Process: lipid catabolic process (GO:0016042);; Molecular Function: hydrolase activity, acting on ester bonds (GO:0016788);;	K01052|5.8e-149|tca:664277|K01052 lysosomal acid lipase/cholesteryl ester hydrolase [EC:3.1.1.13] | (RefSeq) lipase 3	Steroid biosynthesis (ko00100);; Lysosome (ko04142)	[I]	Lipid transport and metabolism	Partial alpha/beta-hydrolase lipase region	Lipase 3 OS=Drosophila melanogaster OX=7227 GN=Lip3 PE=2 SV=1	I	Lipid transport and metabolism	PREDICTED: lipase 3-like [Aethina tumida]	biological process: metabolic process (GO:0008152);; biological process: single-organism process (GO:0044699);; molecular function: catalytic activity (GO:0003824)
gene-LOC109596756	LOC109596756	16.2371	1660	16.1539	1542	11.1796	1153	25.1899	2554	22.3807	2683	18.4014	1812	0.000327754	0.636909	up	[P]	Inorganic ion transport and metabolism	Cellular Component: integral component of membrane (GO:0016021);; Molecular Function: transmembrane transporter activity (GO:0022857);;	K08190|4.9e-218|tca:658127|K08190 MFS transporter, MCT family, solute carrier family 16 (monocarboxylic acid transporters), member 14 | (RefSeq) monocarboxylate transporter 12	--	[G]	Carbohydrate transport and metabolism	Major Facilitator Superfamily	--	G	Carbohydrate transport and metabolism	PREDICTED: monocarboxylate transporter 12 [Aethina tumida]	cellular component: membrane (GO:0016020);; cellular component: membrane part (GO:0044425);; biological process: localization (GO:0051179);; molecular function: transporter activity (GO:0005215)
gene-LOC109597642	LOC109597642	36.5816	1393	20.5463	731	20.4496	785	10.4237	394	8.80402	393	9.71021	357	9.05E-09	-1.38013	down	--	--	Molecular Function: odorant binding (GO:0005549);;	--	--	--	--	PBP/GOBP family	--	--	--	PREDICTED: LOW QUALITY PROTEIN: uncharacterized protein LOC109597642 [Aethina tumida]	molecular function: binding (GO:0005488)
gene-LOC109597617	LOC109597617	52.9797	3049	55.3685	2974	58.8895	3417	90.2389	5148	86.0616	5807	90.5543	5019	1.09E-07	0.708159	up	[Q]	Secondary metabolites biosynthesis, transport and catabolism	Cellular Component: peroxisome (GO:0005777);; Biological Process: lipid metabolic process (GO:0006629);; Cellular Component: integral component of membrane (GO:0016021);; Biological Process: long-chain fatty-acyl-CoA metabolic process (GO:0035336);; Cellular Component: intracellular membrane-bounded organelle (GO:0043231);; Molecular Function: fatty-acyl-CoA reductase (alcohol-forming) activity (…	K13356|4.7e-135|tca:663534|K13356 alcohol-forming fatty acyl-CoA reductase [EC:1.2.1.84] | (RefSeq) putative fatty acyl-CoA reductase CG5065	Peroxisome (ko04146)	[I]	Lipid transport and metabolism	Male sterility protein	Fatty acyl-CoA reductase wat OS=Drosophila melanogaster OX=7227 GN=wat PE=1 SV=1	I	Lipid transport and metabolism	PREDICTED: fatty acyl-CoA reductase wat-like [Aethina tumida]	cellular component: cell (GO:0005623);; cellular component: organelle (GO:0043226);; cellular component: cell part (GO:0044464);; biological process: metabolic process (GO:0008152);; biological process: single-organism process (GO:0044699);; cellular component: membrane (GO:0016020);; cellular component: membrane part (GO:0044425);; biological process: cellular process (GO:0009987);; molecular fu…
gene-LOC109606850	LOC109606850	2.39871	52	0.992425	20	2.59117	56	4.20177	89	3.94656	99	4.48104	92	0.00887375	1.09276	up	--	--	Molecular Function: kinase activity (GO:0016301);;	--	--	--	--	Ecdysteroid kinase	--	--	--	PREDICTED: uncharacterized protein LOC109606850 [Aethina tumida]	molecular function: catalytic activity (GO:0003824)
gene-LOC109600360	LOC109600360	15.9222	1080	13.8706	878	11.485	786	9.54251	642	6.26438	498	7.21237	471	0.000103342	-0.807099	down	[R]	General function prediction only	Molecular Function: symporter activity (GO:0015293);; Cellular Component: integral component of membrane (GO:0016021);;	K05038|2.0e-185|tca:662558|K05038 solute carrier family 6 (neurotransmitter transporter, glycine) member 5/9 | (RefSeq) sodium-dependent nutrient amino acid transporter 1	--	[T]	Signal transduction mechanisms	Sodium:neurotransmitter symporter family	Sodium-dependent nutrient amino acid transporter 1 OS=Drosophila erecta OX=7220 GN=NAAT1 PE=3 SV=1	P	Inorganic ion transport and metabolism	PREDICTED: LOW QUALITY PROTEIN: sodium-dependent nutrient amino acid transporter 1-like [Aethina tumida]	biological process: localization (GO:0051179);; molecular function: transporter activity (GO:0005215);; cellular component: membrane (GO:0016020);; cellular component: membrane part (GO:0044425)
gene-LOC109597462	LOC109597462	1.75525	66	1.23254	44	1.10277	42	6.57985	245	5.60265	247	6.78699	246	2.28E-11	2.23916	up	--	--	Molecular Function: molecular_function (GO:0003674);; Molecular Function: catalytic activity (GO:0003824);; Cellular Component: cellular_component (GO:0005575);; Cellular Component: intracellular (GO:0005622);; Cellular Component: cell (GO:0005623);; Cellular Component: cytoplasm (GO:0005737);; Cellular Component: cytosol (GO:0005829);; Biological Process: sulfur compound metabolic process (GO:00…	K01025|1.4e-71|nvl:108558109|K01025 sulfotransferase [EC:2.8.2.-] | (RefSeq) sulfotransferase 1A1	--	[R]	General function prediction only	Sulfotransferase domain	--	E	Amino acid transport and metabolism	PREDICTED: sulfotransferase 1C4-like [Aethina tumida]	molecular function: catalytic activity (GO:0003824);; cellular component: cell (GO:0005623);; cellular component: cell part (GO:0044464);; biological process: metabolic process (GO:0008152);; biological process: cellular process (GO:0009987);; biological process: response to stimulus (GO:0050896)
gene-LOC109597417	LOC109597417	3.93721	255	3.24521	196	2.1626	141	1.52902	98	1.16298	89	0.859768	54	0.000171686	-1.34817	down	[R]	General function prediction only	Molecular Function: symporter activity (GO:0015293);; Cellular Component: integral component of membrane (GO:0016021);;	K05038|1.4e-271|tca:656573|K05038 solute carrier family 6 (neurotransmitter transporter, glycine) member 5/9 | (RefSeq) sodium- and chloride-dependent glycine transporter 1	--	[T]	Signal transduction mechanisms	Sodium:neurotransmitter symporter family	Sodium-dependent dopamine transporter OS=Drosophila melanogaster OX=7227 GN=DAT PE=1 SV=1	T	Signal transduction mechanisms	PREDICTED: LOW QUALITY PROTEIN: sodium- and chloride-dependent GABA transporter 2-like [Aethina tumida]	biological process: localization (GO:0051179);; molecular function: transporter activity (GO:0005215);; cellular component: membrane (GO:0016020);; cellular component: membrane part (GO:0044425)
Aethina_tumida_newGene_2621	--	3.16687	57	1.26928	22	4.93608	91	802.615	14508	1.42607	32	0.410895	8	0.000140054	6.42535	up	--	--	Cellular Component: extracellular region (GO:0005576);; Cellular Component: extracellular space (GO:0005615);; Biological Process: antibacterial humoral response (GO:0019731);; Biological Process: defense response to bacterium (GO:0042742);;	--	--	--	--	Attacin, C-terminal region	--	S	Function unknown	PREDICTED: uncharacterized protein LOC109599393 [Aethina tumida]	cellular component: extracellular region (GO:0005576);; cellular component: extracellular region part (GO:0044421);; biological process: immune system process (GO:0002376);; biological process: response to stimulus (GO:0050896);; biological process: multi-organism process (GO:0051704)
gene-LOC109606020	LOC109606020	1.44297	95	1.14379	70	0.839588	56	0.337504	22	0.794244	61	0.261161	17	0.00806895	-1.23465	down	--	--	Molecular Function: group II metabotropic glutamate receptor activity (GO:0001641);; Cellular Component: integral component of plasma membrane (GO:0005887);; Biological Process: G-protein coupled glutamate receptor signaling pathway (GO:0007216);; Molecular Function: glutamate receptor activity (GO:0008066);; Biological Process: regulation of synaptic transmission, glutamatergic (GO:0051966);;	K04606|6.4e-10|bpec:110169199|K04606 metabotropic glutamate receptor 3 | (RefSeq) metabotropic glutamate receptor 3-like	Neuroactive ligand-receptor interaction (ko04080)	[PT]	Inorganic ion transport and metabolism;; Signal transduction mechanisms	7 transmembrane sweet-taste receptor of 3 GCPR	--	--	--	PREDICTED: uncharacterized protein LOC109606020 [Aethina tumida]	biological process: cellular process (GO:0009987);; biological process: signaling (GO:0023052);; biological process: single-organism process (GO:0044699);; biological process: response to stimulus (GO:0050896);; biological process: biological regulation (GO:0065007);; molecular function: signal transducer activity (GO:0004871);; molecular function: molecular transducer activity (GO:0060089);; cel…
gene-LOC109604137	LOC109604137	140.05	2351	133.01	2084	84.2708	1426	65.3597	1088	88.0948	1734	75.0437	1213	0.00230312	-0.601406	down	--	--	--	--	--	--	--	--	--	--	--	PREDICTED: uncharacterized protein LOC109604137 [Aethina tumida]	--
Aethina_tumida_newGene_783	--	7.29655	167	9.67953	206	10.2777	236	7.21116	163	2.64793	71	1.69552	38	0.00840662	-1.21043	down	--	--	Molecular Function: methyltransferase activity (GO:0008168);; Biological Process: methylation (GO:0032259);;	K10718|8.1e-33|tca:662961|K10718 juvenile hormone-III synthase [EC:2.1.1.325] | (RefSeq) Tcjhamt, jhamt; juvenile hormone acid O-methyltransferase	Insect hormone biosynthesis (ko00981)	--	--	--	--	S	Function unknown	PREDICTED: juvenile hormone acid O-methyltransferase-like [Aethina tumida]	molecular function: catalytic activity (GO:0003824);; biological process: metabolic process (GO:0008152)
gene-LOC109601948	LOC109601948	8.40988	1225	7.77327	1057	7.47373	1098	11.3138	1634	12.4245	2122	11.0603	1552	3.13E-05	0.594357	up	--	--	Biological Process: multicellular organism development (GO:0007275);;	K04657|1.4e-267|tca:656968|K04657 chordin | (RefSeq) Sog, TcSog; short gastrulation	TGF-beta signaling pathway (ko04350)	--	--	von Willebrand factor type C domain	Dorsal-ventral patterning protein Sog OS=Drosophila melanogaster OX=7227 GN=sog PE=1 SV=1	G	Carbohydrate transport and metabolism	PREDICTED: LOW QUALITY PROTEIN: dorsal-ventral patterning protein Sog [Aethina tumida]	biological process: multicellular organismal process (GO:0032501);; biological process: developmental process (GO:0032502);; biological process: single-organism process (GO:0044699)
gene-LOC109595630	LOC109595630	20.2776	1137	17.5341	918	17.5812	994	12.1637	677	9.43514	621	8.62528	466	8.07E-06	-0.837777	down	[G]	Carbohydrate transport and metabolism	Molecular Function: molecular_function (GO:0003674);; Molecular Function: catalytic activity (GO:0003824);; Cellular Component: cellular_component (GO:0005575);; Cellular Component: intracellular (GO:0005622);; Cellular Component: cell (GO:0005623);; Cellular Component: cytoplasm (GO:0005737);; Cellular Component: endoplasmic reticulum (GO:0005783);; Biological Process: UDP-glucose metabolic proc…	K04628|1.9e-86|dpa:109536734|K04628 ceramide galactosyltransferase [EC:2.4.1.47] | (RefSeq) UDP-glucuronosyltransferase 2B2-like	Ether lipid metabolism (ko00565);; Sphingolipid metabolism (ko00600)	[GC]	Carbohydrate transport and metabolism;; Energy production and conversion	UDP-glucoronosyl and UDP-glucosyl transferase	UDP-glycosyltransferase UGT5 OS=Dactylopius coccus OX=765876 GN=UGT5 PE=1 SV=1	G	Carbohydrate transport and metabolism	PREDICTED: UDP-glucuronosyltransferase-like [Aethina tumida]	molecular function: catalytic activity (GO:0003824);; cellular component: cell (GO:0005623);; cellular component: cell part (GO:0044464);; cellular component: organelle (GO:0043226);; biological process: metabolic process (GO:0008152);; biological process: cellular process (GO:0009987);; cellular component: membrane (GO:0016020);; cellular component: membrane part (GO:0044425);; biological proces…
gene-LOC109594216	LOC109594216	9.78421	330	10.0143	315	8.84937	301	4.52799	152	4.5313	180	7.29869	237	0.00879513	-0.768472	down	--	--	Cellular Component: integral component of membrane (GO:0016021);; Molecular Function: metal ion transmembrane transporter activity (GO:0046873);;	K14709|2.1e-77|dpa:109544842|K14709 solute carrier family 39 (zinc transporter), member 1/2/3 | (RefSeq) zinc transporter ZIP3-like	--	[P]	Inorganic ion transport and metabolism	ZIP Zinc transporter	Protein zntD OS=Dictyostelium discoideum OX=44689 GN=zntD PE=2 SV=1	P	Inorganic ion transport and metabolism	PREDICTED: zinc transporter ZIP3-like [Aethina tumida]	cellular component: membrane (GO:0016020);; cellular component: membrane part (GO:0044425);; biological process: localization (GO:0051179);; molecular function: transporter activity (GO:0005215)
gene-LOC109608159	LOC109608159	8.09369	302	5.04003	176	7.27782	274	12.0727	447	14.8567	650	12.5147	450	0.000104704	0.987155	up	--	--	Cellular Component: DNA-directed RNA polymerase complex (GO:0000428);; Molecular Function: RNA polymerase I activity (GO:0001054);; Molecular Function: molecular_function (GO:0003674);; Molecular Function: catalytic activity (GO:0003824);; Molecular Function: DNA-directed 5'-3' RNA polymerase activity (GO:0003899);; Cellular Component: cellular_component (GO:0005575);; Cellular Component: intrace…	K03004|9.6e-39|dpa:109539129|K03004 DNA-directed RNA polymerase I subunit RPA43 | (RefSeq) DNA-directed RNA polymerase I subunit RPA43	RNA polymerase (ko03020)	--	--	--	--	K	Transcription	PREDICTED: LOW QUALITY PROTEIN: DNA-directed RNA polymerase I subunit RPA43-like [Aethina tumida]	cellular component: cell (GO:0005623);; cellular component: macromolecular complex (GO:0032991);; cellular component: cell part (GO:0044464);; biological process: metabolic process (GO:0008152);; biological process: cellular process (GO:0009987);; molecular function: catalytic activity (GO:0003824);; cellular component: organelle (GO:0043226);; cellular component: organelle part (GO:0044422);; ce…
gene-LOC109607993	LOC109607993	0.665457	39	0.717587	39	0.871886	51	3.59961	206	1.0766	73	2.65656	148	0.000142714	1.7103	up	[G]	Carbohydrate transport and metabolism	Molecular Function: hydrolase activity, hydrolyzing O-glycosyl compounds (GO:0004553);; Biological Process: carbohydrate metabolic process (GO:0005975);;	K05546|8.7e-20|spis:111338570|K05546 mannosyl-oligosaccharide alpha-1,3-glucosidase [EC:3.2.1.207] | (RefSeq) neutral alpha-glucosidase AB-like	N-Glycan biosynthesis (ko00510);; Protein processing in endoplasmic reticulum (ko04141)	[G]	Carbohydrate transport and metabolism	Glycosyl hydrolases family 31	--	G	Carbohydrate transport and metabolism	PREDICTED: LOW QUALITY PROTEIN: uncharacterized family 31 glucosidase KIAA1161-like, partial [Aethina tumida]	molecular function: catalytic activity (GO:0003824);; biological process: metabolic process (GO:0008152)
gene-LOC109598070	LOC109598070	13.1058	3672	12.6533	3310	6.56065	1854	6.67143	1854	7.44177	2445	6.08953	1644	0.00275759	-0.634055	down	--	--	--	K23791|2.2e-09|cqu:CpipJ_CPIJ011748|K23791 sesquipedalian | (RefSeq) hypothetical protein	--	--	--	PH domain	Rho GTPase-activating protein gacFF OS=Dictyostelium discoideum OX=44689 GN=gacFF PE=2 SV=1	--	--	PREDICTED: LOW QUALITY PROTEIN: uncharacterized protein LOC109598070 [Aethina tumida]	--
gene-LOC109602561	LOC109602561	36.291	1736	31.3497	1401	38.8379	1874	22.6458	1075	23.4676	1316	22.5711	1039	7.33E-05	-0.598206	down	[P]	Inorganic ion transport and metabolism	Molecular Function: gamma-glutamylcyclotransferase activity (GO:0003839);; Molecular Function: transferase activity (GO:0016740);;	K00682|2.0e-55|dpa:109535153|K00682 gamma-glutamylcyclotransferase [EC:4.3.2.9] | (RefSeq) gamma-glutamylcyclotransferase-like	Glutathione metabolism (ko00480)	[S]	Function unknown	AIG2-like family	--	S	Function unknown	PREDICTED: gamma-glutamylcyclotransferase-like [Aethina tumida]	molecular function: catalytic activity (GO:0003824)
Aethina_tumida_newGene_4168	--	10.7539	303	8.79792	230	8.84253	252	4.74085	133	4.49555	145	3.98645	107	0.000162519	-1.07759	down	--	--	--	--	--	--	--	--	--	--	--	--	--
gene-LOC109599699	LOC109599699	7.64317	294	6.88374	247	7.19762	279	4.4971	171	3.4554	156	3.50875	130	0.00135716	-0.888989	down	[R]	General function prediction only	--	K06910|4.2e-49|acep:105621312|K06910 phosphatidylethanolamine-binding protein | (RefSeq) protein D2-like	--	[R]	General function prediction only	Phosphatidylethanolamine-binding protein	Putative odorant-binding protein A5 OS=Drosophila melanogaster OX=7227 GN=a5 PE=2 SV=2	S	Function unknown	PREDICTED: protein D2-like [Aethina tumida]	--
gene-LOC109608659	LOC109608659	4.38169	297	5.60515	354	3.9267	268	6.2441	419	7.45438	591	7.20522	469	0.00906795	0.624312	up	[R]	General function prediction only	Molecular Function: protein serine/threonine kinase activity (GO:0004674);; Molecular Function: ATP binding (GO:0005524);; Biological Process: signal transduction (GO:0007165);;	K04412|1.2e-198|dpa:109544576|K04412 serine/threonine kinase 3 | (RefSeq) serine/threonine-protein kinase 3-like	Apoptosis - fly (ko04214);; Hippo signaling pathway - fly (ko04391);; Hippo signaling pathway - multiple species (ko04392)	[T]	Signal transduction mechanisms	Protein kinase domain	Serine/threonine-protein kinase hippo OS=Drosophila melanogaster OX=7227 GN=hpo PE=1 SV=1	T	Signal transduction mechanisms	PREDICTED: LOW QUALITY PROTEIN: serine/threonine-protein kinase 4-like [Aethina tumida]	biological process: metabolic process (GO:0008152);; biological process: cellular process (GO:0009987);; molecular function: catalytic activity (GO:0003824);; molecular function: binding (GO:0005488);; biological process: biological regulation (GO:0065007)
gene-LOC109609430	LOC109609430	39.1508	2290	35.3405	1930	36.76	2168	22.9186	1329	21.8084	1496	24.682	1391	1.05E-05	-0.644574	down	[I]	Lipid transport and metabolism	Biological Process: reproduction (GO:0000003);; Molecular Function: molecular_function (GO:0003674);; Molecular Function: catalytic activity (GO:0003824);; Cellular Component: cellular_component (GO:0005575);; Cellular Component: extracellular region (GO:0005576);; Cellular Component: extracellular space (GO:0005615);; Biological Process: gamete generation (GO:0007276);; Biological Process: femal…	K01063|2.0e-104|soc:105204452|K01063 juvenile-hormone esterase [EC:3.1.1.59] | (RefSeq) uncharacterized protein LOC105204452	Insect hormone biosynthesis (ko00981)	[R]	General function prediction only	Carboxylesterase family	Venom carboxylesterase-6 OS=Apis mellifera OX=7460 PE=2 SV=1	G	Carbohydrate transport and metabolism	PREDICTED: venom carboxylesterase-6-like [Aethina tumida]	biological process: reproduction (GO:0000003);; molecular function: catalytic activity (GO:0003824);; cellular component: extracellular region (GO:0005576);; cellular component: extracellular region part (GO:0044421);; biological process: reproductive process (GO:0022414);; biological process: multicellular organismal process (GO:0032501);; biological process: single-organism process (GO:0044699)…
gene-LOC109601900	LOC109601900	1.37269	83	1.66641	94	1.20412	74	0.683754	41	0.532117	38	0.255225	15	0.000519695	-1.48261	down	--	--	Molecular Function: RNA polymerase II core promoter proximal region sequence-specific DNA binding (GO:0000978);; Molecular Function: transcription factor activity, sequence-specific DNA binding (GO:0003700);; Cellular Component: nucleus (GO:0005634);; Biological Process: cell differentiation (GO:0030154);; Molecular Function: sequence-specific DNA binding (GO:0043565);; Biological Process: positi…	K09342|1.5e-174|tca:662616|K09342 homeobox protein Nkx-2.1 | (RefSeq) nkx2.1, scarecrow, scro, scrou; homeobox protein Nkx-2.1	--	[K]	Transcription	Homeodomain	Homeobox protein DTH-2 OS=Girardia tigrina OX=6162 GN=DTH-2 PE=2 SV=1	K	Transcription	PREDICTED: homeobox protein Nkx-2.1 [Aethina tumida]	molecular function: binding (GO:0005488);; biological process: biological regulation (GO:0065007);; molecular function: nucleic acid binding transcription factor activity (GO:0001071);; cellular component: cell (GO:0005623);; cellular component: organelle (GO:0043226);; cellular component: cell part (GO:0044464);; biological process: cellular process (GO:0009987);; biological process: development…
gene-LOC109599042	LOC109599042	42.234	1398	36.0718	1115	39.3236	1313	27.3825	899	23.8895	927	20.1222	642	5.51E-05	-0.685128	down	--	--	--	--	--	--	--	--	--	--	--	PREDICTED: uncharacterized protein LOC109599042 [Aethina tumida]	--
gene-LOC109597167	LOC109597167	24.1237	2398	21.9396	2036	24.336	2440	15.0318	1482	13.4434	1567	14.4294	1382	2.49E-06	-0.679746	down	[K]	Transcription	Cellular Component: integral component of membrane (GO:0016021);;	K05398|1.3e-06|sdu:111226423|K05398 toll-like receptor 1 | (RefSeq) toll-like receptor 1	Toll-like receptor signaling pathway (ko04620)	--	--	Leucine rich repeat	--	S	Function unknown	PREDICTED: protein windpipe [Aethina tumida]	cellular component: membrane (GO:0016020);; cellular component: membrane part (GO:0044425)
gene-LOC109606066	LOC109606066	1.52003	84	2.03425	105	2.01275	112	0.760051	42	0.302878	20	0.315109	17	8.54E-06	-1.96961	down	[G]	Carbohydrate transport and metabolism	Cellular Component: integral component of membrane (GO:0016021);; Molecular Function: transmembrane transporter activity (GO:0022857);;	K14258|1.5e-60|aga:AgaP_AGAP005563|K14258 facilitated trehalose transporter | (RefSeq) TRET1_ANOGA; AGAP005563-PA	--	[R]	General function prediction only	Sugar (and other) transporter	Facilitated trehalose transporter Tret1 OS=Anopheles gambiae OX=7165 GN=Tret1 PE=1 SV=3	U	Intracellular trafficking, secretion, and vesicular transport	PREDICTED: facilitated trehalose transporter Tret1-like [Aethina tumida]	cellular component: membrane (GO:0016020);; cellular component: membrane part (GO:0044425);; biological process: localization (GO:0051179);; molecular function: transporter activity (GO:0005215)
gene-LOC109600568	LOC109600568	14.5382	237	11.3794	173	13.8921	228	4.14801	67	2.41213	46	8.01134	126	0.000637232	-1.41676	down	--	--	--	--	--	--	--	Ecdysteroid kinase	--	S	Function unknown	PREDICTED: uncharacterized protein LOC109600568 [Aethina tumida]	--
gene-LOC109603638	LOC109603638	115.925	7258	97.6748	5706	105.431	6652	70.5987	4381	67.1136	4926	68.6671	4140	8.74E-06	-0.592002	down	[QV]	Secondary metabolites biosynthesis, transport and catabolism;; Defense mechanisms	Molecular Function: monooxygenase activity (GO:0004497);; Molecular Function: iron ion binding (GO:0005506);; Molecular Function: oxidoreductase activity, acting on paired donors, with incorporation or reduction of molecular oxygen (GO:0016705);; Molecular Function: heme binding (GO:0020037);;	K15003|4.9e-201|tca:664295|K15003 cytochrome P450 family 9 [EC:1.14.-.-] | (RefSeq) CYP9Z4, GLEAN_06444; cytochrome P450 9Z4	--	[Q]	Secondary metabolites biosynthesis, transport and catabolism	Cytochrome P450	Cytochrome P450 9e2 OS=Blattella germanica OX=6973 GN=CYP9E2 PE=2 SV=1	Q	Secondary metabolites biosynthesis, transport and catabolism	PREDICTED: cytochrome P450 9e2-like isoform X1 [Aethina tumida]	biological process: metabolic process (GO:0008152);; biological process: single-organism process (GO:0044699);; molecular function: catalytic activity (GO:0003824);; molecular function: binding (GO:0005488)
gene-LOC109601167	LOC109601167	0.737453	32	0.913381	37	0.802196	35	0.378634	16	0.071385	4	0.3228	14	0.00238054	-1.62317	down	[I]	Lipid transport and metabolism	Biological Process: fatty acid biosynthetic process (GO:0006633);; Cellular Component: integral component of membrane (GO:0016021);; Molecular Function: oxidoreductase activity, acting on paired donors, with oxidation of a pair of donors resulting in the reduction of molecular oxygen to two molecules of water (GO:0016717);;	K00507|4.4e-121|nvl:108560356|K00507 stearoyl-CoA desaturase (Delta-9 desaturase) [EC:1.14.19.1] | (RefSeq) acyl-CoA desaturase-like isoform X1	Biosynthesis of unsaturated fatty acids (ko01040);; Fatty acid metabolism (ko01212)	[I]	Lipid transport and metabolism	Fatty acid desaturase	Acyl-CoA Delta(11) desaturase OS=Trichoplusia ni OX=7111 GN=D11DS PE=1 SV=2	I	Lipid transport and metabolism	PREDICTED: (11Z)-hexadec-11-enoyl-CoA conjugase-like [Aethina tumida]	biological process: metabolic process (GO:0008152);; biological process: cellular process (GO:0009987);; biological process: single-organism process (GO:0044699);; cellular component: membrane (GO:0016020);; cellular component: membrane part (GO:0044425);; molecular function: catalytic activity (GO:0003824)
gene-LOC109600338	LOC109600338	7.01109	665	6.02797	534	5.83443	558	2.46374	232	1.80763	201	1.8016	165	3.21E-11	-1.59913	down	--	--	Biological Process: cell morphogenesis (GO:0000902);; Biological Process: cell morphogenesis involved in differentiation (GO:0000904);; Biological Process: movement of cell or subcellular component (GO:0006928);; Biological Process: chemotaxis (GO:0006935);; Biological Process: cell adhesion (GO:0007155);; Biological Process: heterophilic cell-cell adhesion via plasma membrane cell adhesion molec…	K14313|1.6e-73|ame:412835|K14313 nuclear pore complex protein Nup53 | (RefSeq) uncharacterized protein LOC412835	RNA transport (ko03013)	--	--	Immunoglobulin domain	--	S	Function unknown	PREDICTED: uncharacterized protein LOC109600338 [Aethina tumida]	biological process: cellular process (GO:0009987);; biological process: developmental process (GO:0032502);; biological process: single-organism process (GO:0044699);; biological process: cellular component organization or biogenesis (GO:0071840);; biological process: locomotion (GO:0040011);; biological process: response to stimulus (GO:0050896);; biological process: biological adhesion (GO:0022…
gene-LOC109598048	LOC109598048	13.1383	868	14.0346	865	13.0463	869	9.45607	619	7.82694	606	6.87401	438	0.000231441	-0.700818	down	[L]	Replication, recombination and repair	Biological Process: cell morphogenesis (GO:0000902);; Biological Process: cell morphogenesis involved in differentiation (GO:0000904);; Molecular Function: RNA binding (GO:0003723);; Biological Process: multicellular organism development (GO:0007275);; Biological Process: nervous system development (GO:0007399);; Biological Process: biological_process (GO:0008150);; Biological Process: anatomical…	K18422|1.5e-131|tca:663971|K18422 helicase MOV-10 [EC:3.6.4.13] | (RefSeq) putative helicase mov-10-B.1	--	[A]	RNA processing and modification	AAA domain	Probable RNA helicase armi OS=Drosophila melanogaster OX=7227 GN=armi PE=1 SV=4	L	Replication, recombination and repair	PREDICTED: putative helicase mov-10-B.1 [Aethina tumida]	biological process: cellular process (GO:0009987);; biological process: developmental process (GO:0032502);; biological process: single-organism process (GO:0044699);; biological process: cellular component organization or biogenesis (GO:0071840);; molecular function: binding (GO:0005488);; biological process: multicellular organismal process (GO:0032501);; molecular function: catalytic activity …
Aethina_tumida_newGene_2332	--	6.14	208	5.85483	198	6.72597	244	2.72712	98	3.33232	142	2.84999	95	0.000783321	-1.01787	down	--	--	--	--	--	--	--	--	--	--	--	--	--
gene-LOC109596265	LOC109596265	12.7097	687	12.2809	620	14.0047	764	6.28241	337	3.91122	248	5.27215	275	2.20E-08	-1.30315	down	--	--	--	--	--	--	--	--	--	--	--	PREDICTED: uncharacterized protein LOC109596265 [Aethina tumida]	--
gene-LOC109601627	LOC109601627	7.31673	376	7.26879	348	5.52542	286	3.65166	186	4.80302	289	3.36988	167	0.00912612	-0.722764	down	[G]	Carbohydrate transport and metabolism	Molecular Function: UDP-glycosyltransferase activity (GO:0008194);; Cellular Component: integral component of membrane (GO:0016021);;	K00699|7.9e-132|tca:657451|K00699 glucuronosyltransferase [EC:2.4.1.17] | (RefSeq) UDP-glucuronosyltransferase 2B9	Pentose and glucuronate interconversions (ko00040);; Ascorbate and aldarate metabolism (ko00053);; Retinol metabolism (ko00830);; Porphyrin and chlorophyll metabolism (ko00860);; Metabolism of xenobiotics by cytochrome P450 (ko00980);; Drug metabolism - cytochrome P450 (ko00982);; Drug metabolism - other enzymes (ko00983)	[GC]	Carbohydrate transport and metabolism;; Energy production and conversion	UDP-glucoronosyl and UDP-glucosyl transferase	UDP-glycosyltransferase UGT5 OS=Dactylopius coccus OX=765876 GN=UGT5 PE=1 SV=1	G	Carbohydrate transport and metabolism	PREDICTED: LOW QUALITY PROTEIN: UDP-glucuronosyltransferase 2B19-like, partial [Aethina tumida]	molecular function: catalytic activity (GO:0003824);; cellular component: membrane (GO:0016020);; cellular component: membrane part (GO:0044425)
gene-LOC109604641	LOC109604641	19.4792	272	14.3079	187	11.0037	155	4.26542	60	5.33221	88	1.88624	26	4.68E-06	-1.89494	down	--	--	Molecular Function: structural constituent of cuticle (GO:0042302);;	K10385|3.4e-21|nvl:108569102|K10385 loricrin | (RefSeq) pupal cuticle protein 20-like isoform X1	--	--	--	Insect cuticle protein	Flexible cuticle protein 12 OS=Hyalophora cecropia OX=7123 GN=CP12 PE=2 SV=1	S	Function unknown	PREDICTED: flexible cuticle protein 12-like [Aethina tumida]	molecular function: structural molecule activity (GO:0005198)
gene-LOC109598691	LOC109598691	2306.84	158484	2274.27	145853	2464.05	170696	3635.66	247652	3686.08	296946	3730.64	246856	4.40E-09	0.684577	up	[O]	Posttranslational modification, protein turnover, chaperones	Molecular Function: ATP binding (GO:0005524);;	K03283|0.0e+00|tca:657158|K03283 heat shock 70kDa protein 1/2/6/8 | (RefSeq) heat shock 70 kDa protein cognate 4	Spliceosome (ko03040);; Protein processing in endoplasmic reticulum (ko04141);; Endocytosis (ko04144);; Longevity regulating pathway - multiple species (ko04213)	[O]	Posttranslational modification, protein turnover, chaperones	Hsp70 protein	Heat shock 70 kDa protein cognate 4 OS=Manduca sexta OX=7130 PE=2 SV=1	O	Posttranslational modification, protein turnover, chaperones	PREDICTED: LOW QUALITY PROTEIN: heat shock 70 kDa protein cognate 4-like [Aethina tumida]	molecular function: binding (GO:0005488)
gene-LOC109596932	LOC109596932	5.73968	226	6.28819	231	5.88175	233	3.23074	126	2.41874	112	2.9477	112	0.000492963	-1.02277	down	--	--	Cellular Component: integral component of membrane (GO:0016021);;	--	--	--	--	--	--	--	--	PREDICTED: LOW QUALITY PROTEIN: uncharacterized protein LOC109596932 [Aethina tumida]	cellular component: membrane (GO:0016020);; cellular component: membrane part (GO:0044425)
gene-LOC109603230	LOC109603230	8.50633	664	6.94902	507	6.10366	481	4.91104	381	3.37035	309	4.25421	320	0.00175708	-0.745072	down	[T]	Signal transduction mechanisms	--	K04984|6.5e-19|phyp:113543149|K04984 transient receptor potential cation channel subfamily A member 1 | (RefSeq) transient receptor potential cation channel subfamily A member 1-like	--	[KLO]	Transcription;; Replication, recombination and repair;; Posttranslational modification, protein turnover, chaperones	Ankyrin repeats (3 copies)	Poly [ADP-ribose] polymerase tankyrase OS=Caenorhabditis elegans OX=6239 GN=tank-1 PE=2 SV=1	M	Cell wall/membrane/envelope biogenesis	PREDICTED: uncharacterized protein LOC109603230 [Aethina tumida]	--
gene-LOC109600309	LOC109600309	0.98113	51	1.85831	90	1.8522	97	0.43842	23	0.731811	45	0.654751	33	0.00229726	-1.30594	down	--	--	Molecular Function: Toll binding (GO:0005121);; Cellular Component: extracellular region (GO:0005576);; Biological Process: nervous system development (GO:0007399);; Molecular Function: growth factor activity (GO:0008083);; Biological Process: regulation of Toll signaling pathway (GO:0008592);; Biological Process: central nervous system formation (GO:0021556);; Biological Process: innate immune r…	K18631|1.2e-78|nvl:108568193|K18631 tektin-4 | (RefSeq) uncharacterized protein LOC108568193	--	--	--	Spaetzle	Protein spaetzle 5 OS=Drosophila melanogaster OX=7227 GN=spz5 PE=1 SV=1	S	Function unknown	PREDICTED: LOW QUALITY PROTEIN: protein spaetzle 5-like [Aethina tumida]	molecular function: binding (GO:0005488);; cellular component: extracellular region (GO:0005576);; biological process: multicellular organismal process (GO:0032501);; biological process: developmental process (GO:0032502);; biological process: single-organism process (GO:0044699);; biological process: biological regulation (GO:0065007);; biological process: immune system process (GO:0002376);; bi…
gene-LOC109609032	LOC109609032	10.7101	710	7.04899	437	6.06984	406	4.82941	318	3.7276	290	4.63393	296	0.00175794	-0.81284	down	[G]	Carbohydrate transport and metabolism	Molecular Function: beta-galactosidase activity (GO:0004565);; Biological Process: carbohydrate metabolic process (GO:0005975);;	K12309|1.4e-96|mdo:100028615|K12309 beta-galactosidase [EC:3.2.1.23] | (RefSeq) GLB1; galactosidase beta 1	Galactose metabolism (ko00052);; Other glycan degradation (ko00511);; Glycosaminoglycan degradation (ko00531);; Sphingolipid metabolism (ko00600);; Glycosphingolipid biosynthesis - ganglio series (ko00604);; Lysosome (ko04142)	[G]	Carbohydrate transport and metabolism	Glycosyl hydrolases family 35	Beta-galactosidase 1 OS=Dictyostelium discoideum OX=44689 GN=glb1 PE=3 SV=1	G	Carbohydrate transport and metabolism	PREDICTED: LOW QUALITY PROTEIN: beta-galactosidase-1-like protein 2 [Aethina tumida]	molecular function: catalytic activity (GO:0003824);; biological process: metabolic process (GO:0008152)
gene-LOC109599927	LOC109599927	50.6066	1661	39.2284	1202	50.3922	1668	20.3018	661	16.7776	646	19.3773	613	1.35E-13	-1.27811	down	--	--	Biological Process: aggressive behavior (GO:0002118);; Molecular Function: molecular_function (GO:0003674);; Molecular Function: catalytic activity (GO:0003824);; Molecular Function: monooxygenase activity (GO:0004497);; Molecular Function: iron ion binding (GO:0005506);; Cellular Component: cellular_component (GO:0005575);; Cellular Component: intracellular (GO:0005622);; Cellular Component: cel…	K14999|3.5e-57|dpa:109543062|K14999 cytochrome P450 family 6 [EC:1.14.-.-] | (RefSeq) probable cytochrome P450 6a23	--	[Q]	Secondary metabolites biosynthesis, transport and catabolism	Cytochrome P450	Cytochrome P450 6a22 OS=Drosophila melanogaster OX=7227 GN=Cyp6a22 PE=2 SV=1	Q	Secondary metabolites biosynthesis, transport and catabolism	PREDICTED: cytochrome P450 6A1-like [Aethina tumida]	biological process: behavior (GO:0007610);; biological process: multi-organism process (GO:0051704);; molecular function: catalytic activity (GO:0003824);; biological process: metabolic process (GO:0008152);; biological process: single-organism process (GO:0044699);; molecular function: binding (GO:0005488);; cellular component: cell (GO:0005623);; cellular component: cell part (GO:0044464);; cel…
gene-LOC109597900	LOC109597900	71.774	1253	76.1677	1241	69.5204	1224	40.1123	695	38.4746	788	42.8393	721	7.81E-07	-0.803691	down	--	--	--	--	--	--	--	--	--	--	--	PREDICTED: uncharacterized protein LOC109597900 [Aethina tumida]	--
gene-LOC109595525	LOC109595525	6.04496	100	8.40181	130	3.9061	65	2.13578	35	1.28597	25	2.91024	47	0.000693032	-1.49105	down	--	--	Molecular Function: odorant binding (GO:0005549);;	--	--	--	--	PBP/GOBP family	--	S	Function unknown	PREDICTED: B2 protein-like [Aethina tumida]	molecular function: binding (GO:0005488)
gene-LOC109602499	LOC109602499	4.41899	260	4.33968	238	2.72874	162	2.15518	126	2.37861	164	1.79645	102	0.00975861	-0.814394	down	[QV]	Secondary metabolites biosynthesis, transport and catabolism;; Defense mechanisms	Molecular Function: monooxygenase activity (GO:0004497);; Molecular Function: iron ion binding (GO:0005506);; Molecular Function: oxidoreductase activity, acting on paired donors, with incorporation or reduction of molecular oxygen (GO:0016705);; Molecular Function: heme binding (GO:0020037);;	K17960|7.0e-221|tca:662872|K17960 cytochrome P450 family 49 subfamily A | (RefSeq) CYP301B1, GLEAN_07167; cytochrome P450 301B1	--	[Q]	Secondary metabolites biosynthesis, transport and catabolism	Cytochrome P450	Probable cytochrome P450 49a1 OS=Drosophila melanogaster OX=7227 GN=Cyp49a1 PE=2 SV=3	Q	Secondary metabolites biosynthesis, transport and catabolism	PREDICTED: LOW QUALITY PROTEIN: probable cytochrome P450 49a1 [Aethina tumida]	biological process: metabolic process (GO:0008152);; biological process: single-organism process (GO:0044699);; molecular function: catalytic activity (GO:0003824);; molecular function: binding (GO:0005488)
gene-LOC109601437	LOC109601437	202.637	2835	193.479	2527	270.165	3811	141.794	1967	129.053	2117	155.622	2097	0.000228703	-0.612297	down	--	--	Biological Process: regulation of oxidative phosphorylation (GO:0002082);; Molecular Function: cytochrome-c oxidase activity (GO:0004129);; Cellular Component: mitochondrial respiratory chain (GO:0005746);; Cellular Component: integral component of membrane (GO:0016021);; Biological Process: mitochondrial respiratory chain supercomplex assembly (GO:0097250);;	K02270|3.7e-10|tca:660325|K02270 cytochrome c oxidase subunit 7a | (RefSeq) cytochrome c oxidase subunit 7A1, mitochondrial	Oxidative phosphorylation (ko00190)	--	--	--	--	--	--	PREDICTED: cytochrome c oxidase subunit 7A2, mitochondrial-like [Aethina tumida]	biological process: biological regulation (GO:0065007);; biological process: metabolic process (GO:0008152);; biological process: single-organism process (GO:0044699);; biological process: localization (GO:0051179);; molecular function: catalytic activity (GO:0003824);; molecular function: transporter activity (GO:0005215);; molecular function: electron carrier activity (GO:0009055);; cellular co…
gene-LOC109602812	LOC109602812	7.59694	367	5.19289	234	5.81636	283	3.87703	186	3.5415	201	2.66967	124	0.00417336	-0.842577	down	--	--	Molecular Function: kinase activity (GO:0016301);;	K23437|2.0e-13|tca:663775|K23437 cytosolic carboxypeptidase protein 2/3 [EC:3.4.17.-] | (RefSeq) uncharacterized LOC663775	--	--	--	Ecdysteroid kinase	--	S	Function unknown	PREDICTED: uncharacterized protein LOC109602812 [Aethina tumida]	molecular function: catalytic activity (GO:0003824)
gene-LOC109602220	LOC109602220	9.39051	266	11.0671	292	8.65443	247	1.8919	53	2.72645	91	2.55308	70	6.80E-10	-1.97246	down	--	--	--	--	--	--	--	--	--	--	--	PREDICTED: gamma-gliadin-like [Aethina tumida]	--
gene-LOC109595963	LOC109595963	230.128	10425	213.813	9041	208.701	9533	128.343	5765	104.722	5563	103.993	4537	7.60E-12	-0.918183	down	[G]	Carbohydrate transport and metabolism	Cellular Component: extracellular region (GO:0005576);;	K22203|8.4e-92|nvl:108566790|K22203 dopachrome tautomerase [EC:5.3.3.12] | (RefSeq) L-dopachrome tautomerase yellow-f2-like	Tyrosine metabolism (ko00350)	--	--	Major royal jelly protein	Protein yellow OS=Drosophila subobscura OX=7241 GN=y PE=3 SV=1	G	Carbohydrate transport and metabolism	PREDICTED: protein yellow [Aethina tumida]	cellular component: extracellular region (GO:0005576)
Aethina_tumida_newGene_183	--	12.3718	711	9.90615	532	9.40639	545	4.10106	234	2.0907	141	2.22863	124	8.42E-11	-1.87618	down	--	--	--	--	--	--	--	--	--	--	--	--	--
gene-LOC109597723	LOC109597723	267.93	28048	267.326	26124	278.788	29428	165.525	17181	174.456	21415	166.745	16813	2.36E-08	-0.648383	down	[E]	Amino acid transport and metabolism	Cellular Component: cytoplasm (GO:0005737);; Cellular Component: mitochondrion (GO:0005739);; Cellular Component: mitochondrial matrix (GO:0005759);; Molecular Function: sarcosine dehydrogenase activity (GO:0008480);; Cellular Component: integral component of membrane (GO:0016021);; Molecular Function: oxidoreductase activity (GO:0016491);; Biological Process: sarcosine catabolic process (GO:1901…	K00314|0.0e+00|tca:656849|K00314 sarcosine dehydrogenase [EC:1.5.8.3] | (RefSeq) sarcosine dehydrogenase, mitochondrial	Glycine, serine and threonine metabolism (ko00260)	[E]	Amino acid transport and metabolism	FAD dependent oxidoreductase	--	E	Amino acid transport and metabolism	PREDICTED: LOW QUALITY PROTEIN: sarcosine dehydrogenase, mitochondrial [Aethina tumida]	cellular component: cell (GO:0005623);; cellular component: cell part (GO:0044464);; cellular component: organelle (GO:0043226);; cellular component: membrane-enclosed lumen (GO:0031974);; cellular component: organelle part (GO:0044422);; biological process: metabolic process (GO:0008152);; biological process: single-organism process (GO:0044699);; molecular function: catalytic activity (GO:00038…
gene-LOC109602240	LOC109602240	43.8306	2779	45.4424	2689	44.815	2865	66.7712	4197	68.8836	5121	69.6253	4251	4.89E-07	0.650016	up	--	--	Molecular Function: RNA polymerase II core binding (GO:0000993);; Biological Process: transcription elongation from RNA polymerase II promoter (GO:0006368);; Biological Process: histone modification (GO:0016570);; Cellular Component: Cdc73/Paf1 complex (GO:0016593);; Biological Process: positive regulation of transcription elongation from RNA polymerase II promoter (GO:0032968);; Biological Proce…	K15175|2.0e-263|tca:657069|K15175 parafibromin | (RefSeq) parafibromin	--	[K]	Transcription	Paf1 complex subunit CDC73 N-terminal	Cell division cycle protein 73 OS=Caenorhabditis elegans OX=6239 GN=cdc-73 PE=3 SV=4	K	Transcription	PREDICTED: LOW QUALITY PROTEIN: parafibromin-like [Aethina tumida]	molecular function: binding (GO:0005488);; biological process: metabolic process (GO:0008152);; biological process: cellular process (GO:0009987);; biological process: cellular component organization or biogenesis (GO:0071840);; cellular component: cell (GO:0005623);; cellular component: membrane-enclosed lumen (GO:0031974);; cellular component: macromolecular complex (GO:0032991);; cellular comp…
gene-LOC109609621	LOC109609621	7.05084	761	6.95034	700	4.00111	435	4.50219	482	3.49483	442	3.20622	333	0.00996682	-0.644527	down	[TK]	Signal transduction mechanisms;; Transcription	Molecular Function: guanyl-nucleotide exchange factor activity (GO:0005085);; Biological Process: small GTPase mediated signal transduction (GO:0007264);;	K04351|0.0e+00|tca:661613|K04351 Rap guanine nucleotide exchange factor 4 | (RefSeq) rap guanine nucleotide exchange factor 4	--	[T]	Signal transduction mechanisms	RasGEF domain	Rap guanine nucleotide exchange factor 1 OS=Caenorhabditis elegans OX=6239 GN=epac-1 PE=1 SV=3	T	Signal transduction mechanisms	PREDICTED: LOW QUALITY PROTEIN: rap guanine nucleotide exchange factor 4 [Aethina tumida]	biological process: biological regulation (GO:0065007);; molecular function: molecular function regulator (GO:0098772);; biological process: cellular process (GO:0009987);; biological process: signaling (GO:0023052);; biological process: single-organism process (GO:0044699);; biological process: response to stimulus (GO:0050896)
gene-LOC109608938	LOC109608938	11.1945	391	9.47221	309	6.00018	211	3.1465	109	3.78122	155	2.31603	78	7.92E-06	-1.48051	down	--	--	--	--	--	--	--	--	--	--	--	PREDICTED: altered inheritance of mitochondria protein 3-like [Aethina tumida]	--
gene-LOC109597423	LOC109597423	66.2201	2381	48.7756	1637	49.4489	1793	30.4689	1086	33.4691	1411	29.8605	1034	2.08E-06	-0.770353	down	[G]	Carbohydrate transport and metabolism	Biological Process: inositol metabolic process (GO:0006020);; Biological Process: inositol biosynthetic process (GO:0006021);; Biological Process: signal transduction (GO:0007165);; Molecular Function: inositol monophosphate 1-phosphatase activity (GO:0008934);; Biological Process: phosphatidylinositol phosphorylation (GO:0046854);; Biological Process: inositol phosphate dephosphorylation (GO:004…	K01092|6.3e-99|tca:100141828|K01092 myo-inositol-1(or 4)-monophosphatase [EC:3.1.3.25] | (RefSeq) inositol monophosphatase 2-like	Inositol phosphate metabolism (ko00562);; Phosphatidylinositol signaling system (ko04070)	[G]	Carbohydrate transport and metabolism	Inositol monophosphatase family	Inositol monophosphatase ttx-7 OS=Caenorhabditis elegans OX=6239 GN=ttx-7 PE=1 SV=3	G	Carbohydrate transport and metabolism	PREDICTED: LOW QUALITY PROTEIN: inositol monophosphatase 1-like [Aethina tumida]	biological process: metabolic process (GO:0008152);; biological process: cellular process (GO:0009987);; biological process: single-organism process (GO:0044699);; biological process: biological regulation (GO:0065007);; molecular function: catalytic activity (GO:0003824);; molecular function: binding (GO:0005488)
gene-LOC109596494	LOC109596494	12.3725	647	10.2669	501	13.6681	721	6.87682	357	6.40953	393	5.91528	298	5.10E-05	-0.88461	down	--	--	Cellular Component: integral component of membrane (GO:0016021);; Molecular Function: transmembrane transporter activity (GO:0022857);; Biological Process: transmembrane transport (GO:0055085);;	--	--	--	--	Major Facilitator Superfamily	--	S	Function unknown	PREDICTED: LOW QUALITY PROTEIN: uncharacterized protein LOC109596494 [Aethina tumida]	cellular component: membrane (GO:0016020);; cellular component: membrane part (GO:0044425);; biological process: localization (GO:0051179);; molecular function: transporter activity (GO:0005215)
gene-LOC109602987	LOC109602987	97.8505	3781	99.1277	3576	100.485	3915	62.901	2410	61.3239	2779	66.5409	2477	2.42E-06	-0.605539	down	--	--	Cellular Component: peroxisome (GO:0005777);;	K13337|1.2e-81|dpa:109543230|K13337 peroxin-19 | (RefSeq) peroxisomal biogenesis factor 19	Peroxisome (ko04146)	[U]	Intracellular trafficking, secretion, and vesicular transport	Pex19 protein family	--	U	Intracellular trafficking, secretion, and vesicular transport	PREDICTED: LOW QUALITY PROTEIN: peroxisomal biogenesis factor 19 [Aethina tumida]	cellular component: cell (GO:0005623);; cellular component: organelle (GO:0043226);; cellular component: cell part (GO:0044464)
gene-LOC109607983	LOC109607983	16.6288	602	11.6064	392	10.9427	399	8.20266	295	4.49183	191	4.38341	153	0.000109679	-1.15974	down	[DPM]	Cell cycle control, cell division, chromosome partitioning;; Inorganic ion transport and metabolism;; Cell wall/membrane/envelope biogenesis	Molecular Function: copper ion binding (GO:0005507);; Molecular Function: oxidoreductase activity (GO:0016491);;	K00423|3.6e-99|pgc:109853892|K00423 L-ascorbate oxidase [EC:1.10.3.3] | (RefSeq) laccase-2-like	Ascorbate and aldarate metabolism (ko00053)	[Q]	Secondary metabolites biosynthesis, transport and catabolism	Multicopper oxidase	--	Q	Secondary metabolites biosynthesis, transport and catabolism	PREDICTED: LOW QUALITY PROTEIN: laccase-12-like, partial [Aethina tumida]	molecular function: binding (GO:0005488);; molecular function: catalytic activity (GO:0003824)
gene-LOC109604062	LOC109604062	4.32064	172	2.88974	108	4.85241	195	2.49394	99	1.5308	72	1.41659	55	0.00263488	-1.10986	down	--	--	Biological Process: ubiquitin-dependent protein catabolic process (GO:0006511);; Cellular Component: SCF ubiquitin ligase complex (GO:0019005);; Biological Process: proteasome-mediated ubiquitin-dependent protein catabolic process (GO:0043161);;	K10345|1.5e-99|tca:663365|K10345 SPRY domain-containing SOCS box protein 3 | (RefSeq) SPRY domain-containing SOCS box protein 3	--	[R]	General function prediction only	SPRY domain	--	S	Function unknown	PREDICTED: SPRY domain-containing SOCS box protein 3-like [Aethina tumida]	biological process: metabolic process (GO:0008152);; biological process: cellular process (GO:0009987);; cellular component: cell (GO:0005623);; cellular component: macromolecular complex (GO:0032991);; cellular component: cell part (GO:0044464)
gene-LOC109600366	LOC109600366	5.69541	140	4.08251	94	2.69105	67	0.470954	12	0.654155	19	0	0	5.54E-08	-3.35478	down	--	--	--	K09428|9.7e-56|tca:655028|K09428 E74-like factor 1/2/4 | (RefSeq) ecdysone-induced protein 74EF	Apoptosis - fly (ko04214)	--	--	--	--	--	--	PREDICTED: ecdysone-induced protein 74EF-like [Aethina tumida]	--
gene-LOC109600779	LOC109600779	4.247	148	2.68406	88	1.9486	69	6.37729	220	4.17556	171	6.05559	203	0.00908131	0.935825	up	--	--	Biological Process: cell morphogenesis (GO:0000902);; Biological Process: morphogenesis of an epithelium (GO:0002009);; Biological Process: instar larval or pupal development (GO:0002165);; Molecular Function: molecular_function (GO:0003674);; Molecular Function: guanyl-nucleotide exchange factor activity (GO:0005085);; Molecular Function: Ras guanyl-nucleotide exchange factor activity (GO:000508…	--	--	--	--	--	--	T	Signal transduction mechanisms	PREDICTED: uncharacterized protein LOC109600779, partial [Aethina tumida]	biological process: cellular process (GO:0009987);; biological process: developmental process (GO:0032502);; biological process: single-organism process (GO:0044699);; biological process: cellular component organization or biogenesis (GO:0071840);; biological process: multicellular organismal process (GO:0032501);; biological process: biological regulation (GO:0065007);; molecular function: molec…
gene-LOC109595928	LOC109595928	96.5128	7741	99.2554	7432	179.431	14511	276.395	21979	293.914	27641	219.478	16954	3.86E-07	1.10151	up	[C]	Energy production and conversion	Molecular Function: phosphoenolpyruvate carboxykinase (GTP) activity (GO:0004613);; Molecular Function: GTP binding (GO:0005525);; Biological Process: gluconeogenesis (GO:0006094);; Molecular Function: kinase activity (GO:0016301);;	K01596|0.0e+00|tca:661705|K01596 phosphoenolpyruvate carboxykinase (GTP) [EC:4.1.1.32] | (RefSeq) phosphoenolpyruvate carboxykinase [GTP]	Glycolysis / Gluconeogenesis (ko00010);; Citrate cycle (TCA cycle) (ko00020);; Pyruvate metabolism (ko00620);; FoxO signaling pathway (ko04068)	[C]	Energy production and conversion	Phosphoenolpyruvate carboxykinase C-terminal P-loop domain	Phosphoenolpyruvate carboxykinase [GTP] OS=Drosophila melanogaster OX=7227 GN=Pepck PE=2 SV=2	C	Energy production and conversion	PREDICTED: LOW QUALITY PROTEIN: phosphoenolpyruvate carboxykinase [GTP]-like [Aethina tumida]	molecular function: catalytic activity (GO:0003824);; molecular function: binding (GO:0005488);; biological process: metabolic process (GO:0008152);; biological process: single-organism process (GO:0044699)
gene-LOC109597504	LOC109597504	5.56814	537	6.44646	580	3.72013	365	1.79533	175	2.6407	299	1.69883	162	5.07E-06	-1.2973	down	[M]	Cell wall/membrane/envelope biogenesis	Molecular Function: metallocarboxypeptidase activity (GO:0004181);; Cellular Component: cytosol (GO:0005829);; Molecular Function: zinc ion binding (GO:0008270);; Biological Process: protein deglutamylation (GO:0035608);; Biological Process: protein side chain deglutamylation (GO:0035610);;	K23437|0.0e+00|tca:663775|K23437 cytosolic carboxypeptidase protein 2/3 [EC:3.4.17.-] | (RefSeq) uncharacterized LOC663775	--	[E]	Amino acid transport and metabolism	Cytosolic carboxypeptidase N-terminal domain	Cytosolic carboxypeptidase Nna1 OS=Drosophila melanogaster OX=7227 GN=Nna1 PE=2 SV=2	E	Amino acid transport and metabolism	PREDICTED: cytosolic carboxypeptidase NnaD-like isoform X1 [Aethina tumida]	biological process: metabolic process (GO:0008152);; molecular function: catalytic activity (GO:0003824);; cellular component: cell (GO:0005623);; cellular component: cell part (GO:0044464);; molecular function: binding (GO:0005488);; biological process: cellular process (GO:0009987)
gene-LOC109599546	LOC109599546	6.18949	700	7.03319	743	4.32668	494	3.86672	434	3.7676	500	3.5407	386	0.00577178	-0.611044	down	--	--	--	K19930|0.0e+00|tca:100141714|K19930 SRC kinase signaling inhibitor 1 | (RefSeq) coiled-coil domain-containing protein AGAP005037	--	--	--	Actin interacting protein 3	Coiled-coil domain-containing protein CG32809 OS=Drosophila melanogaster OX=7227 GN=CG32809 PE=2 SV=1	S	Function unknown	PREDICTED: coiled-coil domain-containing protein AGAP005037 isoform X1 [Aethina tumida]	--
gene-LOC109605370	LOC109605370	75.1183	4742	62.8082	3701	57.9145	3687	121.209	7586	112.038	8293	108.872	6619	1.83E-09	0.842572	up	--	--	Molecular Function: kinase activity (GO:0016301);; Biological Process: glycerophospholipid biosynthetic process (GO:0046474);;	K14156|2.5e-151|dpa:109546443|K14156 choline/ethanolamine kinase [EC:2.7.1.32 2.7.1.82] | (RefSeq) choline/ethanolamine kinase	Glycerophospholipid metabolism (ko00564)	[M]	Cell wall/membrane/envelope biogenesis	Choline/ethanolamine kinase	Choline kinase A2 OS=Caenorhabditis elegans OX=6239 GN=cka-2 PE=1 SV=2	M	Cell wall/membrane/envelope biogenesis	PREDICTED: LOW QUALITY PROTEIN: choline/ethanolamine kinase-like [Aethina tumida]	molecular function: catalytic activity (GO:0003824);; biological process: metabolic process (GO:0008152);; biological process: cellular process (GO:0009987);; biological process: single-organism process (GO:0044699)
gene-LOC109601274	LOC109601274	11.0102	508	14.8497	639	11.2884	525	25.1788	1151	21.6233	1169	15.3325	681	0.00044503	0.776007	up	[O]	Posttranslational modification, protein turnover, chaperones	Molecular Function: molecular_function (GO:0003674);; Molecular Function: catalytic activity (GO:0003824);; Molecular Function: endopeptidase activity (GO:0004175);; Molecular Function: serine-type endopeptidase activity (GO:0004252);; Biological Process: proteolysis (GO:0006508);; Biological Process: nitrogen compound metabolic process (GO:0006807);; Biological Process: biological_process (GO:00…	K20671|4.7e-75|nvl:108568399|K20671 serine protease persephone [EC:3.4.21.-] | (RefSeq) serine protease persephone-like	Toll and Imd signaling pathway (ko04624)	[E]	Amino acid transport and metabolism	Trypsin	Phenoloxidase-activating enzyme 1 OS=Spodoptera litura OX=69820 GN=PPAE1 PE=1 SV=1	O	Posttranslational modification, protein turnover, chaperones	PREDICTED: serine protease persephone-like [Aethina tumida]	molecular function: catalytic activity (GO:0003824);; biological process: metabolic process (GO:0008152)
gene-LOC109605022	LOC109605022	1.92745	94	2.80583	127	2.16229	106	4.26415	205	4.57345	260	5.20285	243	0.000599311	1.05778	up	--	--	--	--	--	--	--	--	--	--	--	PREDICTED: uncharacterized protein LOC109605022 [Aethina tumida]	--
gene-LOC109594503	LOC109594503	185.097	11391	190.719	10956	187.89	11659	398.169	24295	387.095	27933	380.328	22543	4.22E-21	1.08326	up	--	--	Molecular Function: protein binding (GO:0005515);;	K09553|4.9e-204|tca:655405|K09553 stress-induced-phosphoprotein 1 | (RefSeq) stress-induced-phosphoprotein 1	--	[O]	Posttranslational modification, protein turnover, chaperones	Tetratricopeptide repeat	Stress-induced-phosphoprotein 1 OS=Caenorhabditis elegans OX=6239 GN=sti-1 PE=1 SV=1	O	Posttranslational modification, protein turnover, chaperones	PREDICTED: stress-induced-phosphoprotein 1 [Aethina tumida]	molecular function: binding (GO:0005488)
Aethina_tumida_newGene_1544	--	6.02648	209	7.78063	252	7.94579	278	4.52261	156	4.08866	167	4.01387	135	0.00957156	-0.745941	down	--	--	--	--	--	--	--	--	--	--	--	--	--
gene-LOC109600275	LOC109600275	1.21735	174	0.967586	129	0.850648	123	0.577111	82	0.535687	90	0.300017	42	0.00364852	-1.05441	down	[R]	General function prediction only	Cellular Component: extracellular space (GO:0005615);; Biological Process: cell adhesion (GO:0007155);; Biological Process: extracellular matrix organization (GO:0030198);; Cellular Component: extracellular matrix (GO:0031012);; Molecular Function: cell adhesion molecule binding (GO:0050839);;	K19519|3.8e-29|myi:110457315|K19519 transforming growth factor-beta-induced protein | (RefSeq) transforming growth factor-beta-induced protein ig-h3-like	--	[MW]	Cell wall/membrane/envelope biogenesis;; Extracellular structures	Fasciclin domain	--	--	--	PREDICTED: uncharacterized protein LOC109600275 [Aethina tumida]	cellular component: extracellular region (GO:0005576);; cellular component: extracellular region part (GO:0044421);; biological process: biological adhesion (GO:0022610);; biological process: cellular process (GO:0009987);; biological process: single-organism process (GO:0044699);; biological process: cellular component organization or biogenesis (GO:0071840);; molecular function: binding (GO:000…
gene-LOC109594566	LOC109594566	2.65515	59	3.16468	66	3.51241	79	1.16389	26	1.16835	31	1.1135	24	0.000464218	-1.38516	down	--	--	Cellular Component: integral component of membrane (GO:0016021);;	K19385|1.4e-35|dpa:109543003|K19385 transmembrane protein 216 | (RefSeq) uncharacterized protein LOC109543003 isoform X1	--	[S]	Function unknown	Predicted membrane protein	--	--	--	PREDICTED: uncharacterized protein LOC109594566 [Aethina tumida]	cellular component: membrane (GO:0016020);; cellular component: membrane part (GO:0044425)
gene-LOC109603919	LOC109603919	32.907	1643	33.0371	1540	31.5808	1590	22.5013	1114	14.4642	847	17.1388	824	1.98E-06	-0.817696	down	[QV]	Secondary metabolites biosynthesis, transport and catabolism;; Defense mechanisms	Molecular Function: monooxygenase activity (GO:0004497);; Molecular Function: iron ion binding (GO:0005506);; Cellular Component: integral component of membrane (GO:0016021);; Molecular Function: oxidoreductase activity, acting on paired donors, with incorporation or reduction of molecular oxygen (GO:0016705);; Molecular Function: heme binding (GO:0020037);; Biological Process: oxidation-reductio…	K15001|6.2e-44|tca:655992|K15001 cytochrome P450 family 4 [EC:1.14.-.-] | (RefSeq) cytochrome P450-like protein	--	[QI]	Secondary metabolites biosynthesis, transport and catabolism;; Lipid transport and metabolism	Cytochrome P450	Cytochrome P450 4C1 OS=Blaberus discoidalis OX=6981 GN=CYP4C1 PE=2 SV=1	Q	Secondary metabolites biosynthesis, transport and catabolism	PREDICTED: cytochrome P450 4C1-like [Aethina tumida]	biological process: metabolic process (GO:0008152);; biological process: single-organism process (GO:0044699);; molecular function: catalytic activity (GO:0003824);; molecular function: binding (GO:0005488);; cellular component: membrane (GO:0016020);; cellular component: membrane part (GO:0044425)
gene-LOC109602422	LOC109602422	7.72096	658	8.3537	664	9.51942	817	5.79098	489	4.94764	494	5.64845	464	0.00228943	-0.610578	down	--	--	Molecular Function: mRNA binding (GO:0003729);; Cellular Component: nucleus (GO:0005634);; Biological Process: mRNA processing (GO:0006397);; Biological Process: RNA 3'-end processing (GO:0031123);;	K14408|0.0e+00|tca:661644|K14408 cleavage stimulation factor subunit 3 | (RefSeq) protein suppressor of forked	mRNA surveillance pathway (ko03015)	[A]	RNA processing and modification	Suppressor of forked protein (Suf)	Protein suppressor of forked OS=Drosophila melanogaster OX=7227 GN=su(f) PE=1 SV=2	A	RNA processing and modification	PREDICTED: protein suppressor of forked [Aethina tumida]	molecular function: binding (GO:0005488);; cellular component: cell (GO:0005623);; cellular component: organelle (GO:0043226);; cellular component: cell part (GO:0044464);; biological process: metabolic process (GO:0008152);; biological process: cellular process (GO:0009987)
gene-LOC109602870	LOC109602870	8.81271	412	9.76466	426	7.19201	339	2.92913	136	3.011	165	1.90008	86	1.42E-08	-1.67322	down	[G]	Carbohydrate transport and metabolism	Cellular Component: integral component of membrane (GO:0016021);; Molecular Function: transmembrane transporter activity (GO:0022857);;	K08220|1.5e-137|tca:107397418|K08220 MFS transporter, FLVCR family, feline leukemia virus subgroup C receptor-related protein | (RefSeq) uncharacterized MFS-type transporter C09D4.1-like	--	[R]	General function prediction only	Major Facilitator Superfamily	Uncharacterized MFS-type transporter C09D4.1 OS=Caenorhabditis elegans OX=6239 GN=C09D4.1 PE=3 SV=2	S	Function unknown	PREDICTED: uncharacterized MFS-type transporter C09D4.1-like [Aethina tumida]	cellular component: membrane (GO:0016020);; cellular component: membrane part (GO:0044425);; biological process: localization (GO:0051179);; molecular function: transporter activity (GO:0005215)
gene-LOC109608383	LOC109608383	3.01499	101	3.22833	101	2.82536	96	6.6356	220	5.15559	203	4.59842	149	0.00475084	0.886321	up	[I]	Lipid transport and metabolism	Molecular Function: hydrolase activity (GO:0016787);;	K03927|8.8e-65|nvl:108561184|K03927 carboxylesterase 2 [EC:3.1.1.1 3.1.1.84 3.1.1.56] | (RefSeq) esterase E4-like	Drug metabolism - other enzymes (ko00983)	[R]	General function prediction only	Carboxylesterase family	Esterase FE4 OS=Myzus persicae OX=13164 PE=1 SV=1	I	Lipid transport and metabolism	PREDICTED: esterase SG1-like [Aethina tumida]	molecular function: catalytic activity (GO:0003824)
gene-LOC109596550	LOC109596550	5.62135	835	3.99554	554	2.48958	373	7.23958	1066	8.38728	1460	6.51979	932	0.000202918	0.915736	up	--	--	Molecular Function: zinc ion binding (GO:0008270);;	K01231|1.4e-175|nfu:107374983|K01231 alpha-mannosidase II [EC:3.2.1.114] | (RefSeq) man2a1; alpha-mannosidase 2	N-Glycan biosynthesis (ko00510);; Various types of N-glycan biosynthesis (ko00513)	[S]	Function unknown	--	--	S	Function unknown	PREDICTED: zinc finger SWIM domain-containing protein 4-like [Aethina tumida]	molecular function: binding (GO:0005488)
gene-LOC109597380	LOC109597380	2.80927	100	3.27786	109	2.53532	91	0.93957	33	1.682	70	1.60708	55	0.00946847	-0.987664	down	--	--	Cellular Component: integral component of plasma membrane (GO:0005887);; Biological Process: positive regulation of plasminogen activation (GO:0010756);;	--	--	[S]	Function unknown	Uncharacterised conserved protein (DUF2368)	--	S	Function unknown	PREDICTED: plasminogen receptor (KT) [Aethina tumida]	cellular component: cell (GO:0005623);; cellular component: membrane (GO:0016020);; cellular component: membrane part (GO:0044425);; cellular component: cell part (GO:0044464);; biological process: biological regulation (GO:0065007)
gene-LOC109595085	LOC109595085	1.65214	248	2.06027	289	2.07128	313	3.08597	459	3.05873	538	2.87558	416	0.00374922	0.674457	up	--	--	Molecular Function: smoothened binding (GO:0005119);; Cellular Component: plasma membrane (GO:0005886);; Biological Process: smoothened signaling pathway (GO:0007224);; Molecular Function: hedgehog receptor activity (GO:0008158);; Cellular Component: integral component of membrane (GO:0016021);; Molecular Function: hedgehog family protein binding (GO:0097108);;	K06225|0.0e+00|tca:656155|K06225 patched 1 | (RefSeq) Ptc; patched	Hedgehog signaling pathway - fly (ko04341)	[T]	Signal transduction mechanisms	Sterol-sensing domain of SREBP cleavage-activation	Protein patched OS=Drosophila melanogaster OX=7227 GN=ptc PE=2 SV=2	T	Signal transduction mechanisms	PREDICTED: protein patched [Aethina tumida]	molecular function: binding (GO:0005488);; cellular component: cell (GO:0005623);; cellular component: membrane (GO:0016020);; cellular component: cell part (GO:0044464);; biological process: cellular process (GO:0009987);; biological process: signaling (GO:0023052);; biological process: single-organism process (GO:0044699);; biological process: response to stimulus (GO:0050896);; biological proc…
gene-LOC109603988	LOC109603988	2.21082	77	2.51317	82	1.88366	66	1.35413	47	0.74042	31	0.9669	33	0.00783069	-1.05833	down	--	--	Molecular Function: GTPase activity (GO:0003924);; Molecular Function: GTP binding (GO:0005525);; Cellular Component: plasma membrane (GO:0005886);; Biological Process: signal transduction (GO:0007165);; Molecular Function: GDP binding (GO:0019003);;	K07844|9.4e-41|sko:100371150|K07844 RASD family, member 2 | (RefSeq) GTP-binding protein Rhes-like	--	[R]	General function prediction only	Ras family	Ras-like protein rasB OS=Dictyostelium discoideum OX=44689 GN=rasB PE=1 SV=1	S	Function unknown	PREDICTED: LOW QUALITY PROTEIN: GTP-binding protein Di-Ras2 [Aethina tumida]	molecular function: catalytic activity (GO:0003824);; molecular function: binding (GO:0005488);; cellular component: cell (GO:0005623);; cellular component: membrane (GO:0016020);; cellular component: cell part (GO:0044464);; biological process: cellular process (GO:0009987);; biological process: biological regulation (GO:0065007)
gene-LOC109595434	LOC109595434	32.7578	1306	27.7709	1034	26.878	1080	11.8923	470	14.5692	681	10.6527	409	2.79E-10	-1.19563	down	--	--	Molecular Function: protein binding (GO:0005515);;	--	--	--	--	Leucine rich repeat	--	--	--	PREDICTED: insulin-like growth factor-binding protein complex acid labile subunit [Aethina tumida]	molecular function: binding (GO:0005488)
gene-LOC109597789	LOC109597789	2.15885	66	1.61618	46	2.27504	70	0.704087	22	0.681815	25	0.431057	13	0.000115528	-1.65138	down	[G]	Carbohydrate transport and metabolism	Molecular Function: molecular_function (GO:0003674);; Molecular Function: catalytic activity (GO:0003824);; Molecular Function: hydrolase activity, hydrolyzing O-glycosyl compounds (GO:0004553);; Molecular Function: chitinase activity (GO:0004568);; Molecular Function: binding (GO:0005488);; Cellular Component: cellular_component (GO:0005575);; Cellular Component: extracellular region (GO:0005576…	K01183|8.3e-80|phu:Phum_PHUM257700|K01183 chitinase [EC:3.2.1.14] | (RefSeq) hypothetical protein	Amino sugar and nucleotide sugar metabolism (ko00520)	[G]	Carbohydrate transport and metabolism	Glycosyl hydrolases family 18	Probable chitinase 10 OS=Drosophila melanogaster OX=7227 GN=Cht10 PE=2 SV=2	G	Carbohydrate transport and metabolism	PREDICTED: probable chitinase 3 [Aethina tumida]	molecular function: catalytic activity (GO:0003824);; molecular function: binding (GO:0005488);; cellular component: extracellular region (GO:0005576);; biological process: metabolic process (GO:0008152);; biological process: cellular process (GO:0009987)
gene-LOC109608235	LOC109608235	1.72314	42	1.5756	36	1.64871	41	0.809212	20	0.54573	16	0.507743	12	0.00262757	-1.35111	down	--	--	Biological Process: multicellular organism development (GO:0007275);; Biological Process: sensory organ development (GO:0007423);; Biological Process: imaginal disc development (GO:0007444);; Biological Process: biological_process (GO:0008150);; Biological Process: tissue development (GO:0009888);; Cellular Component: integral component of membrane (GO:0016021);; Molecular Function: transferase a…	--	--	[R]	General function prediction only	Acyltransferase family	--	S	Function unknown	PREDICTED: O-acyltransferase like protein-like [Aethina tumida]	biological process: multicellular organismal process (GO:0032501);; biological process: developmental process (GO:0032502);; biological process: single-organism process (GO:0044699);; cellular component: membrane (GO:0016020);; cellular component: membrane part (GO:0044425);; molecular function: catalytic activity (GO:0003824)
gene-LOC109601562	LOC109601562	51.1346	3880	51.6236	3656	48.1796	3686	84.6917	6371	83.0877	7392	78.18	5713	1.97E-08	0.740532	up	--	--	Biological Process: system process (GO:0003008);; Biological Process: muscle system process (GO:0003012);; Biological Process: biological_process (GO:0008150);; Biological Process: multicellular organismal process (GO:0032501);;	K22762|2.0e-207|dpa:109544582|K22762 desumoylating isopeptidase 1 [EC:3.4.-.-] | (RefSeq) uncharacterized protein LOC109544582 isoform X1	--	--	--	PPPDE putative peptidase domain	--	S	Function unknown	PREDICTED: LOW QUALITY PROTEIN: uncharacterized protein LOC109601562 [Aethina tumida]	biological process: multicellular organismal process (GO:0032501)
gene-LOC109608709	LOC109608709	2.56134	124	1.98656	90	0.725056	36	1.01452	49	0.632686	36	0.324458	16	0.00815394	-1.35769	down	--	--	Biological Process: phospholipid metabolic process (GO:0006644);; Molecular Function: calcium-dependent phospholipase A2 activity (GO:0047498);; Biological Process: arachidonic acid secretion (GO:0050482);;	K01047|5.0e-56|zne:110840654|K01047 secretory phospholipase A2 [EC:3.1.1.4] | (RefSeq) uncharacterized protein LOC110840654 isoform X1	Glycerophospholipid metabolism (ko00564);; Ether lipid metabolism (ko00565);; Arachidonic acid metabolism (ko00590);; Linoleic acid metabolism (ko00591);; alpha-Linolenic acid metabolism (ko00592)	--	--	Phospholipase A2	Phospholipase A2 large subunit (Fragment) OS=Heterometrus fulvipes OX=141248 PE=2 SV=1	O	Posttranslational modification, protein turnover, chaperones	PREDICTED: uncharacterized protein LOC109608709 [Aethina tumida]	biological process: metabolic process (GO:0008152);; biological process: cellular process (GO:0009987);; biological process: single-organism process (GO:0044699);; molecular function: catalytic activity (GO:0003824);; biological process: localization (GO:0051179)
gene-LOC109609426	LOC109609426	8.02113	183	10.6325	226	11.8432	272	2.46189	56	6.83894	183	4.31217	95	0.00402846	-1.11697	down	[QV]	Secondary metabolites biosynthesis, transport and catabolism;; Defense mechanisms	Biological Process: aggressive behavior (GO:0002118);; Molecular Function: molecular_function (GO:0003674);; Molecular Function: catalytic activity (GO:0003824);; Molecular Function: monooxygenase activity (GO:0004497);; Molecular Function: iron ion binding (GO:0005506);; Cellular Component: cellular_component (GO:0005575);; Cellular Component: intracellular (GO:0005622);; Cellular Component: cel…	K14999|2.7e-50|tca:664463|K14999 cytochrome P450 family 6 [EC:1.14.-.-] | (RefSeq) CYP6BQ12; cytochrome P450 6BQ12	--	[Q]	Secondary metabolites biosynthesis, transport and catabolism	Cytochrome P450	Probable cytochrome P450 6d4 OS=Drosophila melanogaster OX=7227 GN=Cyp6d4 PE=2 SV=1	Q	Secondary metabolites biosynthesis, transport and catabolism	PREDICTED: probable cytochrome P450 6a13 [Aethina tumida]	biological process: behavior (GO:0007610);; biological process: multi-organism process (GO:0051704);; molecular function: catalytic activity (GO:0003824);; biological process: metabolic process (GO:0008152);; biological process: single-organism process (GO:0044699);; molecular function: binding (GO:0005488);; cellular component: cell (GO:0005623);; cellular component: cell part (GO:0044464);; cel…
gene-LOC109594376	LOC109594376	35.2887	3532	24.4223	2282	14.2223	1436	13.4976	1340	10.9984	1291	8.05748	777	1.69E-05	-1.13969	down	[E]	Amino acid transport and metabolism	Molecular Function: aminopeptidase activity (GO:0004177);; Molecular Function: metallopeptidase activity (GO:0008237);; Molecular Function: zinc ion binding (GO:0008270);;	K11140|6.6e-193|dpa:109539712|K11140 aminopeptidase N [EC:3.4.11.2] | (RefSeq) membrane alanyl aminopeptidase-like	Glutathione metabolism (ko00480)	[EO]	Amino acid transport and metabolism;; Posttranslational modification, protein turnover, chaperones	Peptidase family M1 domain	Membrane alanyl aminopeptidase (Fragment) OS=Manduca sexta OX=7130 PE=1 SV=1	O	Posttranslational modification, protein turnover, chaperones	PREDICTED: membrane alanyl aminopeptidase-like [Aethina tumida]	biological process: metabolic process (GO:0008152);; molecular function: catalytic activity (GO:0003824);; molecular function: binding (GO:0005488)
gene-LOC109595436	LOC109595436	143.941	1525	121.719	1204	146.747	1568	84.3982	887	68.5043	851	65.0312	664	1.52E-07	-0.886416	down	--	--	--	--	--	--	--	--	--	--	--	PREDICTED: cytochrome c oxidase subunit 7A1, mitochondrial-like [Aethina tumida]	--
gene-LOC109599261	LOC109599261	39.733	1269	35.3449	1054	44.6495	1475	24.6458	781	19.9343	767	21.1286	667	2.84E-06	-0.823019	down	--	--	--	--	--	--	--	Leucine rich repeat	--	S	Function unknown	PREDICTED: leucine-rich repeat-containing G-protein coupled receptor 4-like isoform X1 [Aethina tumida]	--
Aethina_tumida_newGene_4248	--	9.67339	543	10.0611	549	10.691	590	17.7797	1051	10.1011	894	16.0582	960	9.84E-05	0.748207	up	--	--	--	--	--	--	--	--	--	--	--	--	--
gene-LOC109603277	LOC109603277	5.94653	474	6.61744	492	5.16356	415	9.24638	731	9.15814	856	8.93667	686	0.000650663	0.662971	up	--	--	Biological Process: system process (GO:0003008);; Molecular Function: protein binding (GO:0005515);; Biological Process: sensory perception (GO:0007600);; Biological Process: sensory perception of chemical stimulus (GO:0007606);; Biological Process: sensory perception of smell (GO:0007608);; Biological Process: biological_process (GO:0008150);; Biological Process: multicellular organismal process…	K04438|5.3e-07|loa:LOAG_08271|K04438 proto-oncogene C-crk | (RefSeq) variant SH3 domain-containing protein	MAPK signaling pathway (ko04010);; ErbB signaling pathway (ko04012)	[R]	General function prediction only	SAM domain (Sterile alpha motif)	--	S	Function unknown	PREDICTED: uncharacterized protein LOC109603277 [Aethina tumida]	biological process: multicellular organismal process (GO:0032501);; molecular function: binding (GO:0005488)
gene-LOC109602992	LOC109602992	19.5087	566	26.3749	714	6.42469	188	6.98059	201	9.4224	321	2.76229	78	0.00298937	-1.3962	down	--	--	Molecular Function: molecular_function (GO:0003674);; Molecular Function: catalytic activity (GO:0003824);; Molecular Function: acid phosphatase activity (GO:0003993);; Molecular Function: binding (GO:0005488);; Molecular Function: protein binding (GO:0005515);; Cellular Component: cellular_component (GO:0005575);; Cellular Component: extracellular region (GO:0005576);; Cellular Component: extrac…	K14410|4.2e-42|tca:655779|K14410 lysosomal acid phosphatase [EC:3.1.3.2] | (RefSeq) prostatic acid phosphatase	Riboflavin metabolism (ko00740);; Lysosome (ko04142)	[I]	Lipid transport and metabolism	Histidine phosphatase superfamily (branch 2)	Putative acid phosphatase 5 OS=Caenorhabditis elegans OX=6239 GN=pho-5 PE=1 SV=3	I	Lipid transport and metabolism	PREDICTED: prostatic acid phosphatase-like [Aethina tumida]	molecular function: catalytic activity (GO:0003824);; biological process: metabolic process (GO:0008152);; biological process: cellular process (GO:0009987);; molecular function: binding (GO:0005488);; cellular component: extracellular region (GO:0005576);; cellular component: extracellular region part (GO:0044421);; cellular component: cell (GO:0005623);; cellular component: cell part (GO:004446…
gene-LOC109594366	LOC109594366	2.3021	117	2.72096	130	1.57378	81	0.527728	27	1.1714	70	1.06037	52	0.00329858	-1.2063	down	[E]	Amino acid transport and metabolism	Molecular Function: carboxy-lyase activity (GO:0016831);; Biological Process: carboxylic acid metabolic process (GO:0019752);; Molecular Function: pyridoxal phosphate binding (GO:0030170);;	K18966|4.3e-228|tca:660516|K18966 sulfinoalanine decarboxylase / aspartate 1-decarboxylase [EC:4.1.1.29 4.1.1.11] | (RefSeq) cysteine sulfinic acid decarboxylase	beta-Alanine metabolism (ko00410);; Taurine and hypotaurine metabolism (ko00430);; Pantothenate and CoA biosynthesis (ko00770)	[E]	Amino acid transport and metabolism	Pyridoxal-dependent decarboxylase conserved domain	Glutamate decarboxylase OS=Drosophila melanogaster OX=7227 GN=Gad1 PE=2 SV=2	E	Amino acid transport and metabolism	PREDICTED: LOW QUALITY PROTEIN: acidic amino acid decarboxylase GADL1-like [Aethina tumida]	molecular function: catalytic activity (GO:0003824);; biological process: metabolic process (GO:0008152);; biological process: cellular process (GO:0009987);; biological process: single-organism process (GO:0044699);; molecular function: binding (GO:0005488)
gene-LOC109605951	LOC109605951	0.788174	89	0.76339	80	0.478423	55	0.337969	38	0.279077	37	0.251177	28	0.00317168	-1.16965	down	--	--	Cellular Component: integral component of plasma membrane (GO:0005887);;	K21988|0.0e+00|tca:656973|K21988 transmembrane channel-like protein | (RefSeq) transmembrane channel-like protein 3	--	--	--	TMC domain	Transmembrane channel-like protein 1 OS=Caenorhabditis elegans OX=6239 GN=tmc-1 PE=2 SV=2	S	Function unknown	PREDICTED: LOW QUALITY PROTEIN: transmembrane channel-like protein 3 [Aethina tumida]	cellular component: cell (GO:0005623);; cellular component: membrane (GO:0016020);; cellular component: membrane part (GO:0044425);; cellular component: cell part (GO:0044464)
gene-LOC109606424	LOC109606424	75.5876	1371	54.9019	929	69.8239	1277	152.388	2739	116.746	2482	115.236	2012	2.07E-08	0.973616	up	--	--	--	--	--	--	--	--	--	--	--	PREDICTED: uncharacterized protein LOC109606424 [Aethina tumida]	--
gene-LOC109607749	LOC109607749	15.503	535	18.6435	601	14.2616	497	9.03678	310	7.89313	320	9.50619	316	0.0002292	-0.835872	down	[Q]	Secondary metabolites biosynthesis, transport and catabolism	Molecular Function: oxidoreductase activity (GO:0016491);;	K00002|1.0e-92|tca:659743|K00002 alcohol dehydrogenase (NADP+) [EC:1.1.1.2] | (RefSeq) aldose reductase	Glycolysis / Gluconeogenesis (ko00010);; Pentose and glucuronate interconversions (ko00040);; Glycerolipid metabolism (ko00561)	[R]	General function prediction only	Aldo/keto reductase family	Aldo-keto reductase AKR2E4 OS=Bombyx mori OX=7091 GN=akr2e PE=1 SV=1	S	Function unknown	PREDICTED: LOW QUALITY PROTEIN: aldose reductase-related protein 2-like [Aethina tumida]	molecular function: catalytic activity (GO:0003824)
gene-LOC109595335	LOC109595335	5.2651	470	6.12083	510	6.16768	555	3.30625	293	4.36547	457	3.17219	273	0.00587036	-0.656444	down	[E]	Amino acid transport and metabolism	Molecular Function: oxidoreductase activity (GO:0016491);; Molecular Function: polyamine oxidase activity (GO:0046592);;	K12259|3.1e-182|tca:655655|K12259 spermine oxidase [EC:1.5.3.16 1.5.3.-] | (RefSeq) spermine oxidase	Arginine and proline metabolism (ko00330);; beta-Alanine metabolism (ko00410)	[H]	Coenzyme transport and metabolism	Flavin containing amine oxidoreductase	--	H	Coenzyme transport and metabolism	PREDICTED: spermine oxidase-like [Aethina tumida]	molecular function: catalytic activity (GO:0003824);; biological process: metabolic process (GO:0008152);; biological process: single-organism process (GO:0044699)
gene-LOC109594014	LOC109594014	9.11692	533	7.5861	414	7.03059	414	2.16316	126	3.23068	222	3.39306	191	3.57E-07	-1.38777	down	[G]	Carbohydrate transport and metabolism	Cellular Component: integral component of membrane (GO:0016021);; Molecular Function: transmembrane transporter activity (GO:0022857);;	K08193|1.5e-175|tca:659204|K08193 MFS transporter, ACS family, solute carrier family 17 (sodium-dependent inorganic phosphate cotransporter), other | (RefSeq) vesicular glutamate transporter 2.2	--	[G]	Carbohydrate transport and metabolism	Major Facilitator Superfamily	Probable vesicular glutamate transporter eat-4 OS=Caenorhabditis elegans OX=6239 GN=eat-4 PE=2 SV=2	G	Carbohydrate transport and metabolism	PREDICTED: sialin [Aethina tumida]	cellular component: membrane (GO:0016020);; cellular component: membrane part (GO:0044425);; biological process: localization (GO:0051179);; molecular function: transporter activity (GO:0005215)
gene-LOC109601455	LOC109601455	51.0012	1993	54.6686	1995	55.9114	2203	38.4265	1489	32.139	1473	32.1394	1210	4.24E-05	-0.620492	down	--	--	--	--	--	--	--	--	--	--	--	PREDICTED: uncharacterized protein LOC109601455 [Aethina tumida]	--
gene-LOC109600347	LOC109600347	235.134	7836	182.796	5687	127.843	4296	91.1226	3011	107.318	4194	84.3612	2708	2.10E-06	-0.904893	down	--	--	--	--	--	--	--	--	--	--	--	--	--
gene-LOC109598796	LOC109598796	12.9503	391	11.8148	333	11.7692	358	5.56441	167	5.35576	190	2.9649	87	8.93E-06	-1.35171	down	--	--	Cellular Component: extracellular region (GO:0005576);; Biological Process: defense response (GO:0006952);;	--	--	--	--	Thaumatin family	--	O	Posttranslational modification, protein turnover, chaperones	PREDICTED: pathogenesis-related protein 5-like [Aethina tumida]	cellular component: extracellular region (GO:0005576);; biological process: response to stimulus (GO:0050896)
gene-LOC109594292	LOC109594292	8.27101	143	8.43302	137	8.57724	149	4.22959	72	3.78573	76	5.28103	88	0.00582249	-0.90139	down	--	--	--	K06910|1.2e-33|dwi:6642465|K06910 phosphatidylethanolamine-binding protein | (RefSeq) phosphatidylethanolamine-binding protein 1	--	[R]	General function prediction only	Phosphatidylethanolamine-binding protein	OV-16 antigen OS=Onchocerca volvulus OX=6282 GN=OV16 PE=2 SV=2	S	Function unknown	PREDICTED: OV-16 antigen-like [Aethina tumida]	--
gene-LOC109603772	LOC109603772	15.5769	788	15.1084	713	10.287	525	9.04081	454	8.21051	487	4.9507	242	0.00109583	-0.842426	down	[E]	Amino acid transport and metabolism	Biological Process: sodium ion transport (GO:0006814);; Molecular Function: symporter activity (GO:0015293);; Cellular Component: integral component of membrane (GO:0016021);;	K14388|1.7e-173|tca:657482|K14388 solute carrier family 5 (sodium-coupled monocarboxylate transporter), member 8/12 | (RefSeq) sodium-coupled monocarboxylate transporter 2	--	[P]	Inorganic ion transport and metabolism	Sodium:solute symporter family	Putative sodium-dependent multivitamin transporter OS=Drosophila melanogaster OX=7227 GN=CG32669 PE=2 SV=1	P	Inorganic ion transport and metabolism	PREDICTED: sodium-coupled monocarboxylate transporter 1-like [Aethina tumida]	biological process: localization (GO:0051179);; molecular function: transporter activity (GO:0005215);; cellular component: membrane (GO:0016020);; cellular component: membrane part (GO:0044425)
gene-LOC109594731	LOC109594731	20.0053	2030	22.1074	2094	10.6641	1091	11.8687	1194	11.6851	1391	8.64749	845	0.00307076	-0.670767	down	--	--	Biological Process: system process (GO:0003008);; Biological Process: sensory perception (GO:0007600);; Biological Process: biological_process (GO:0008150);; Cellular Component: integral component of membrane (GO:0016021);; Biological Process: sensory perception of pain (GO:0019233);; Biological Process: multicellular organismal process (GO:0032501);; Biological Process: nervous system process (G…	K12824|1.2e-65|mdl:103570843|K12824 transcription elongation regulator 1 | (RefSeq) uncharacterized protein LOC103570843	Spliceosome (ko03040)	--	--	SEA domain	--	S	Function unknown	PREDICTED: flocculation protein FLO11-like [Aethina tumida]	biological process: multicellular organismal process (GO:0032501);; cellular component: membrane (GO:0016020);; cellular component: membrane part (GO:0044425)
gene-LOC109593913	LOC109593913	19.933	502	24.1077	567	33.3129	845	8.62962	216	6.9348	205	9.56386	232	3.00E-09	-1.59215	down	--	--	--	--	--	--	--	Leucine rich repeat	--	--	--	PREDICTED: uncharacterized protein LOC109593913 [Aethina tumida]	--
gene-LOC109607479	LOC109607479	0.765955	99	1.0914	131	0.279885	37	0.204032	26	0.151189	23	0.148664	19	5.57E-05	-2.02607	down	[Q]	Secondary metabolites biosynthesis, transport and catabolism	Molecular Function: peroxidase activity (GO:0004601);; Biological Process: response to oxidative stress (GO:0006979);; Molecular Function: heme binding (GO:0020037);;	K19511|0.0e+00|tca:660719|K19511 peroxidase [EC:1.11.1.7] | (RefSeq) chorion peroxidase	--	[R]	General function prediction only	Animal haem peroxidase	Chorion peroxidase OS=Drosophila melanogaster OX=7227 GN=Pxt PE=2 SV=3	S	Function unknown	PREDICTED: LOW QUALITY PROTEIN: chorion peroxidase-like [Aethina tumida]	biological process: metabolic process (GO:0008152);; biological process: cellular process (GO:0009987);; biological process: single-organism process (GO:0044699);; biological process: response to stimulus (GO:0050896);; biological process: detoxification (GO:0098754);; molecular function: catalytic activity (GO:0003824);; molecular function: antioxidant activity (GO:0016209);; molecular function:…
gene-LOC109608595	LOC109608595	188.557	6646	182.986	6020	143.661	5106	307.253	10737	253.555	10478	194.84	6614	0.000468053	0.589163	up	--	--	--	--	--	--	--	--	--	--	--	PREDICTED: stress protein DDR48-like [Aethina tumida]	--
gene-LOC109608370	LOC109608370	86.8391	3946	94.0492	3989	87.9089	4028	46.5118	2096	51.8403	2762	52.5979	2302	2.49E-09	-0.79585	down	[J]	Translation, ribosomal structure and biogenesis	Molecular Function: RNA binding (GO:0003723);;	K12893|9.0e-93|tca:657932|K12893 splicing factor, arginine/serine-rich 4/5/6 | (RefSeq) serine-arginine protein 55	Spliceosome (ko03040)	[A]	RNA processing and modification	RNA recognition motif. (a.k.a. RRM, RBD, or RNP domain)	Serine-arginine protein 55 OS=Drosophila melanogaster OX=7227 GN=B52 PE=1 SV=4	A	RNA processing and modification	PREDICTED: serine-arginine protein 55-like [Aethina tumida]	molecular function: binding (GO:0005488)
Aethina_tumida_newGene_1031	--	61.7048	731	63.4645	702	72.9414	871	11.2045	132	22.6227	315	19.6461	224	1.05E-11	-1.84704	down	--	--	Molecular Function: serine-type endopeptidase inhibitor activity (GO:0004867);;	--	--	--	--	Kunitz/Bovine pancreatic trypsin inhibitor domain	--	--	--	--	biological process: biological regulation (GO:0065007);; molecular function: molecular function regulator (GO:0098772)
gene-LOC109594682	LOC109594682	22.605	1690	20.4577	1428	10.9873	829	29.2015	2165	27.1957	2384	23.1281	1666	0.0062594	0.59939	up	--	--	Molecular Function: molecular_function (GO:0003674);; Molecular Function: catalytic activity (GO:0003824);; Molecular Function: transporter activity (GO:0005215);; Molecular Function: lipid transporter activity (GO:0005319);; Cellular Component: cellular_component (GO:0005575);; Cellular Component: cell (GO:0005623);; Cellular Component: plasma membrane (GO:0005886);; Biological Process: transpor…	K14861|5.6e-168|dpa:109538334|K14861 nucleolar pre-ribosomal-associated protein 1 | (RefSeq) nucleolar pre-ribosomal-associated protein 1	--	[S]	Function unknown	Ribosome 60S biogenesis N-terminal	--	Q	Secondary metabolites biosynthesis, transport and catabolism	PREDICTED: uncharacterized protein LOC109594682 [Aethina tumida]	molecular function: catalytic activity (GO:0003824);; molecular function: transporter activity (GO:0005215);; biological process: localization (GO:0051179);; cellular component: cell (GO:0005623);; cellular component: membrane (GO:0016020);; cellular component: cell part (GO:0044464);; biological process: single-organism process (GO:0044699);; cellular component: membrane part (GO:0044425)
gene-LOC109597563	LOC109597563	4.25907	590	4.7353	612	2.97708	416	2.5461	350	2.70725	440	2.33834	312	0.00964922	-0.615603	down	--	--	Molecular Function: molecular_function (GO:0003674);; Molecular Function: catalytic activity (GO:0003824);; Biological Process: lipid metabolic process (GO:0006629);; Biological Process: biological_process (GO:0008150);; Biological Process: metabolic process (GO:0008152);; Biological Process: cellular process (GO:0009987);; Molecular Function: hydrolase activity (GO:0016787);; Molecular Function:…	--	--	[S]	Function unknown	Putative serine esterase (DUF676)	--	S	Function unknown	PREDICTED: LOW QUALITY PROTEIN: protein FAM135A [Aethina tumida]	molecular function: catalytic activity (GO:0003824);; biological process: metabolic process (GO:0008152);; biological process: single-organism process (GO:0044699);; biological process: cellular process (GO:0009987)
Aethina_tumida_newGene_3313	--	108.001	3436	98.4863	2925	113.427	3639	12.1343	383	14.3291	535	10.0545	309	3.33E-68	-3.09105	down	--	--	Molecular Function: protein binding (GO:0005515);;	--	--	--	--	Leucine rich repeat	--	T	Signal transduction mechanisms	PREDICTED: leucine-rich repeat-containing protein 15-like [Aethina tumida]	molecular function: binding (GO:0005488)
gene-LOC109605535	LOC109605535	1.57074	79	1.50552	71	1.07195	55	0.376092	19	0.252191	15	0.489183	24	2.24E-05	-1.84665	down	[G]	Carbohydrate transport and metabolism	Cellular Component: integral component of membrane (GO:0016021);; Molecular Function: transmembrane transporter activity (GO:0022857);;	K08220|7.7e-88|dpa:109533243|K08220 MFS transporter, FLVCR family, feline leukemia virus subgroup C receptor-related protein | (RefSeq) feline leukemia virus subgroup C receptor-related protein 2-like	--	[R]	General function prediction only	Major Facilitator Superfamily	Uncharacterized MFS-type transporter C09D4.1 OS=Caenorhabditis elegans OX=6239 GN=C09D4.1 PE=3 SV=2	S	Function unknown	PREDICTED: uncharacterized MFS-type transporter C09D4.1-like [Aethina tumida]	cellular component: membrane (GO:0016020);; cellular component: membrane part (GO:0044425);; biological process: localization (GO:0051179);; molecular function: transporter activity (GO:0005215)
Aethina_tumida_newGene_3227	--	3.86975	236	2.4196	157	2.1638	151	0.945105	57	0.573598	41	0.553314	35	2.22E-08	-2.06681	down	--	--	Cellular Component: Golgi membrane (GO:0000139);; Biological Process: protein glycosylation (GO:0006486);; Molecular Function: galactosyltransferase activity (GO:0008378);; Cellular Component: membrane (GO:0016020);; Cellular Component: integral component of membrane (GO:0016021);; Molecular Function: transferase activity, transferring glycosyl groups (GO:0016757);;	K00719|1.3e-50|nvl:108559940|K00719 galactosylgalactosylglucosylceramide beta-D-acetylgalactosaminyltransferase [EC:2.4.1.79] | (RefSeq) beta-1,3-galactosyltransferase 5 isoform X1	Glycosphingolipid biosynthesis - lacto and neolacto series (ko00601);; Glycosphingolipid biosynthesis - globo and isoglobo series (ko00603)	[G]	Carbohydrate transport and metabolism	Galactosyltransferase	--	G	Carbohydrate transport and metabolism	PREDICTED: beta-1,3-galactosyltransferase 5-like [Aethina tumida]	cellular component: cell (GO:0005623);; cellular component: membrane (GO:0016020);; cellular component: organelle (GO:0043226);; cellular component: organelle part (GO:0044422);; cellular component: cell part (GO:0044464);; biological process: metabolic process (GO:0008152);; biological process: cellular process (GO:0009987);; biological process: single-organism process (GO:0044699);; molecular f…
gene-LOC109602889	LOC109602889	0.335016	15	0.479118	19	0.264872	12	1.24595	52	0.843144	42	1.16648	48	0.000507245	1.57602	up	--	--	Cellular Component: extracellular region (GO:0005576);; Molecular Function: growth factor activity (GO:0008083);; Cellular Component: integral component of membrane (GO:0016021);;	K22670|3.7e-99|tca:662386|K22670 bone morphogenetic protein 10 | (RefSeq) BMP9, Bmp10; bone morphogenetic protein 10	--	[T]	Signal transduction mechanisms	Transforming growth factor beta like domain	Protein decapentaplegic OS=Drosophila melanogaster OX=7227 GN=dpp PE=1 SV=2	T	Signal transduction mechanisms	PREDICTED: bone morphogenetic protein 10-like [Aethina tumida]	cellular component: extracellular region (GO:0005576);; molecular function: binding (GO:0005488);; cellular component: membrane (GO:0016020);; cellular component: membrane part (GO:0044425)
gene-LOC109608346	LOC109608346	237.111	9298	185.614	6794	173.057	6843	104.758	4073	92.3506	4247	117.987	4456	1.52E-08	-0.88033	down	[Q]	Secondary metabolites biosynthesis, transport and catabolism	Molecular Function: triglyceride lipase activity (GO:0004806);; Cellular Component: extracellular region (GO:0005576);; Biological Process: lipid metabolic process (GO:0006629);; Molecular Function: phosphatidylcholine 1-acylhydrolase activity (GO:0008970);;	K19404|3.5e-78|dpa:109533831|K19404 phosphatidic acid-selective phospholipase A1 [EC:3.1.1.-] | (RefSeq) pancreatic triacylglycerol lipase-like	--	--	--	Lipase	Phospholipase A1 OS=Vespula maculifrons OX=7453 PE=1 SV=1	O	Posttranslational modification, protein turnover, chaperones	PREDICTED: pancreatic triacylglycerol lipase-like [Aethina tumida]	molecular function: catalytic activity (GO:0003824);; cellular component: extracellular region (GO:0005576);; biological process: metabolic process (GO:0008152);; biological process: single-organism process (GO:0044699)
gene-LOC109598304	LOC109598304	1.60101	202	1.63945	193	1.3941	178	0.778244	98	0.573655	85	0.574996	70	0.000117749	-1.22682	down	[H]	Coenzyme transport and metabolism	Molecular Function: [heparan sulfate]-glucosamine 3-sulfotransferase 1 activity (GO:0008467);; Cellular Component: integral component of membrane (GO:0016021);;	K08104|4.9e-192|tca:660198|K08104 [heparan sulfate]-glucosamine 3-sulfotransferase 5 [EC:2.8.2.23] | (RefSeq) heparan sulfate glucosamine 3-O-sulfotransferase 5	Glycosaminoglycan biosynthesis - heparan sulfate / heparin (ko00534)	[O]	Posttranslational modification, protein turnover, chaperones	Sulfotransferase domain	Membrane-associated sulfotransferase kil1 OS=Dictyostelium discoideum OX=44689 GN=kil1 PE=3 SV=1	O	Posttranslational modification, protein turnover, chaperones	PREDICTED: heparan sulfate glucosamine 3-O-sulfotransferase 1 [Aethina tumida]	molecular function: catalytic activity (GO:0003824);; cellular component: membrane (GO:0016020);; cellular component: membrane part (GO:0044425)
gene-LOC109600314	LOC109600314	2.19774	100	2.62343	112	3.02403	139	0.535958	25	0.44931	24	0.334176	15	5.97E-10	-2.50688	down	--	--	Biological Process: negative regulation of transcription from RNA polymerase II promoter (GO:0000122);; Molecular Function: transcription regulatory region sequence-specific DNA binding (GO:0000976);; Molecular Function: RNA polymerase II regulatory region sequence-specific DNA binding (GO:0000977);; Molecular Function: RNA polymerase II transcription factor activity, sequence-specific DNA bindin…	K05706|3.8e-57|tca:654928|K05706 snail 2 | (RefSeq) Esg; escargot	--	[K]	Transcription	Zinc finger, C2H2 type	Escargot/snail protein homolog (Fragment) OS=Apis mellifera OX=7460 PE=3 SV=1	K	Transcription	PREDICTED: protein escargot-like [Aethina tumida]	biological process: biological regulation (GO:0065007);; molecular function: binding (GO:0005488);; molecular function: nucleic acid binding transcription factor activity (GO:0001071);; biological process: multicellular organismal process (GO:0032501);; biological process: developmental process (GO:0032502);; biological process: single-organism process (GO:0044699);; biological process: cellular …
Aethina_tumida_newGene_768	--	0.643098	66	0.8565	82	0.625857	65	1.58799	161	1.3418	161	1.16852	115	0.00395416	0.975612	up	--	--	--	--	--	--	--	--	--	--	--	--	--
gene-LOC109597022	LOC109597022	57.9469	3381	62.7638	3419	74.9468	4410	35.4678	2052	24.9549	1708	30.7018	1726	1.24E-10	-1.07228	down	[T]	Signal transduction mechanisms	Molecular Function: transaminase activity (GO:0008483);; Molecular Function: pyridoxal phosphate binding (GO:0030170);;	K14286|2.1e-214|tca:656564|K14286 ethanolamine-phosphate phospho-lyase [EC:4.2.3.2] | (RefSeq) alanine--glyoxylate aminotransferase 2-like	Glycerophospholipid metabolism (ko00564)	[R]	General function prediction only	Aminotransferase class-III	Alanine--glyoxylate aminotransferase 2-like OS=Drosophila melanogaster OX=7227 GN=CG8745 PE=2 SV=2	E	Amino acid transport and metabolism	PREDICTED: alanine--glyoxylate aminotransferase 2-like [Aethina tumida]	molecular function: catalytic activity (GO:0003824);; molecular function: binding (GO:0005488)
gene-LOC109596146	LOC109596146	1.56049	101	1.97665	119	0.647073	42	0.73562	47	0.545919	42	0.525184	33	0.00994281	-1.15698	down	[G]	Carbohydrate transport and metabolism	Cellular Component: integral component of membrane (GO:0016021);; Molecular Function: transmembrane transporter activity (GO:0022857);;	K08202|8.0e-167|dpa:109541177|K08202 MFS transporter, OCT family, solute carrier family 22 (organic cation transporter), member 4/5 | (RefSeq) organic cation transporter protein-like isoform X1	--	[R]	General function prediction only	Sugar (and other) transporter	Organic cation transporter protein OS=Drosophila melanogaster OX=7227 GN=Orct PE=1 SV=1	S	Function unknown	PREDICTED: LOW QUALITY PROTEIN: organic cation transporter protein-like [Aethina tumida]	cellular component: membrane (GO:0016020);; cellular component: membrane part (GO:0044425);; biological process: localization (GO:0051179);; molecular function: transporter activity (GO:0005215)
gene-LOC109609083	LOC109609083	61.3982	1817	52.8057	1459	37.9279	1132	29.9378	879	27.9138	969	25.0825	715	5.21E-06	-0.834389	down	--	--	Molecular Function: structural constituent of cuticle (GO:0042302);;	--	--	--	--	Insect cuticle protein	--	--	--	PREDICTED: uncharacterized protein DDB_G0292186-like [Aethina tumida]	molecular function: structural molecule activity (GO:0005198)
gene-LOC109602384	LOC109602384	3.5722	230	2.89831	175	7.12628	463	14.8932	950	6.80084	514	8.97977	557	0.0007938	1.19114	up	[G]	Carbohydrate transport and metabolism	Molecular Function: hydrolase activity, hydrolyzing O-glycosyl compounds (GO:0004553);; Biological Process: carbohydrate metabolic process (GO:0005975);;	K05546|4.2e-20|spis:111338570|K05546 mannosyl-oligosaccharide alpha-1,3-glucosidase [EC:3.2.1.207] | (RefSeq) neutral alpha-glucosidase AB-like	N-Glycan biosynthesis (ko00510);; Protein processing in endoplasmic reticulum (ko04141)	[G]	Carbohydrate transport and metabolism	Glycosyl hydrolases family 31	--	G	Carbohydrate transport and metabolism	PREDICTED: uncharacterized family 31 glucosidase KIAA1161-like [Aethina tumida]	molecular function: catalytic activity (GO:0003824);; biological process: metabolic process (GO:0008152)
Aethina_tumida_newGene_3584	--	3.94558	417	3.50808	346	3.72618	397	8.51742	892	3.28202	407	6.83994	696	0.00824227	0.766745	up	--	--	--	--	--	--	--	--	--	--	--	uncharacterized protein LOC111505563 [Leptinotarsa decemlineata]	--
gene-LOC109594797	LOC109594797	8.67304	353	7.30839	278	3.16023	130	1.69609	69	2.04745	98	1.30776	52	3.27E-06	-1.8614	down	[G]	Carbohydrate transport and metabolism	Molecular Function: alpha-galactosidase activity (GO:0004557);; Cellular Component: cytoplasm (GO:0005737);; Biological Process: oligosaccharide metabolic process (GO:0009311);; Biological Process: glycoside catabolic process (GO:0016139);; Biological Process: glycosylceramide catabolic process (GO:0046477);;	K01204|1.1e-133|tca:662129|K01204 alpha-N-acetylgalactosaminidase [EC:3.2.1.49] | (RefSeq) alpha-N-acetylgalactosaminidase	Glycosphingolipid biosynthesis - globo and isoglobo series (ko00603);; Lysosome (ko04142)	[G]	Carbohydrate transport and metabolism	Alpha galactosidase A	Probable alpha-galactosidase OS=Dictyostelium discoideum OX=44689 GN=melA PE=3 SV=1	G	Carbohydrate transport and metabolism	PREDICTED: alpha-N-acetylgalactosaminidase-like [Aethina tumida]	molecular function: catalytic activity (GO:0003824);; cellular component: cell (GO:0005623);; cellular component: cell part (GO:0044464);; biological process: metabolic process (GO:0008152);; biological process: single-organism process (GO:0044699);; biological process: cellular process (GO:0009987)
gene-LOC109607320	LOC109607320	5.08086	273	5.46585	274	4.45075	241	8.29016	441	7.53916	474	6.95641	359	0.00728941	0.637324	up	--	--	Molecular Function: transmembrane signaling receptor activity (GO:0004888);; Cellular Component: integral component of plasma membrane (GO:0005887);; Biological Process: signal transduction (GO:0007165);;	--	--	[V]	Defense mechanisms	LMBR1-like membrane protein	Protein Lilipod OS=Drosophila melanogaster OX=7227 GN=lili PE=2 SV=1	V	Defense mechanisms	PREDICTED: protein Lilipod-like, partial [Aethina tumida]	biological process: cellular process (GO:0009987);; biological process: signaling (GO:0023052);; biological process: single-organism process (GO:0044699);; biological process: response to stimulus (GO:0050896);; biological process: biological regulation (GO:0065007);; molecular function: signal transducer activity (GO:0004871);; molecular function: molecular transducer activity (GO:0060089);; cel…
Aethina_tumida_newGene_1254	--	26.1648	567	16.1661	327	19.9564	436	3.82511	83	11.3258	288	11.7217	245	0.00188565	-1.16311	down	--	--	Cellular Component: extracellular region (GO:0005576);; Biological Process: chitin metabolic process (GO:0006030);; Molecular Function: chitin binding (GO:0008061);;	--	--	--	--	Chitin binding Peritrophin-A domain	--	S	Function unknown	PREDICTED: chondroitin proteoglycan 2-like, partial [Aethina tumida]	cellular component: extracellular region (GO:0005576);; biological process: metabolic process (GO:0008152);; molecular function: binding (GO:0005488)
gene-LOC109601377	LOC109601377	19.3857	1134	16.9855	928	9.27081	547	7.24232	420	3.27809	225	2.9321	166	3.82E-07	-1.72475	down	--	--	Cellular Component: integral component of membrane (GO:0016021);;	K19404|7.3e-83|cfo:105255861|K19404 phosphatidic acid-selective phospholipase A1 [EC:3.1.1.-] | (RefSeq) uncharacterized protein LOC105255861 isoform X1	--	--	--	Low-density lipoprotein receptor domain class A	--	S	Function unknown	PREDICTED: uncharacterized protein LOC109601377 [Aethina tumida]	cellular component: membrane (GO:0016020);; cellular component: membrane part (GO:0044425)
gene-LOC109608255	LOC109608255	2.9318	137	2.59684	113	1.51925	72	0	0	0.088871	5	1.12175	51	0.00730804	-2.47799	down	--	--	Molecular Function: transmembrane signaling receptor activity (GO:0004888);; Molecular Function: extracellular ligand-gated ion channel activity (GO:0005230);; Cellular Component: integral component of membrane (GO:0016021);;	K05312|7.2e-171|tca:663350|K05312 nicotinic acetylcholine receptor, invertebrate | (RefSeq) nAChRa10; nicotinic acetylcholine receptor alpha 10 subunit	--	[T]	Signal transduction mechanisms	Neurotransmitter-gated ion-channel ligand binding domain	Acetylcholine receptor subunit alpha-L1 OS=Schistocerca gregaria OX=7010 PE=2 SV=1	T	Signal transduction mechanisms	PREDICTED: LOW QUALITY PROTEIN: acetylcholine receptor subunit alpha-type acr-16-like, partial [Aethina tumida]	biological process: cellular process (GO:0009987);; biological process: signaling (GO:0023052);; biological process: single-organism process (GO:0044699);; biological process: response to stimulus (GO:0050896);; biological process: biological regulation (GO:0065007);; molecular function: signal transducer activity (GO:0004871);; molecular function: molecular transducer activity (GO:0060089);; bio…
gene-LOC109596147	LOC109596147	4.50768	177	6.33713	232	3.69014	146	1.5393	60	2.30699	106	2.10609	80	0.000419434	-1.24152	down	[H]	Coenzyme transport and metabolism	Biological Process: isoprenoid biosynthetic process (GO:0008299);; Molecular Function: transferase activity (GO:0016740);;	K12505|2.9e-82|dpa:109543650|K12505 decaprenyl-diphosphate synthase subunit 2 [EC:2.5.1.91] | (RefSeq) decaprenyl-diphosphate synthase subunit 2-like isoform X1	Terpenoid backbone biosynthesis (ko00900)	[H]	Coenzyme transport and metabolism	Polyprenyl synthetase	--	H	Coenzyme transport and metabolism	PREDICTED: decaprenyl-diphosphate synthase subunit 2-like [Aethina tumida]	biological process: metabolic process (GO:0008152);; biological process: cellular process (GO:0009987);; biological process: single-organism process (GO:0044699);; molecular function: catalytic activity (GO:0003824)
gene-LOC109603235	LOC109603235	4.4277	451	4.07471	388	5.94869	611	7.68261	776	7.03388	840	6.53895	641	0.0062559	0.586507	up	[QV]	Secondary metabolites biosynthesis, transport and catabolism;; Defense mechanisms	Molecular Function: iron ion binding (GO:0005506);; Cellular Component: integral component of membrane (GO:0016021);; Molecular Function: oxidoreductase activity, acting on paired donors, with incorporation or reduction of molecular oxygen (GO:0016705);; Molecular Function: heme binding (GO:0020037);; Biological Process: oxidation-reduction process (GO:0055114);;	K14999|2.4e-257|tca:658247|K14999 cytochrome P450 family 6 [EC:1.14.-.-] | (RefSeq) CYP6BR2, CYP6BR3; uncharacterized LOC658247	--	[Q]	Secondary metabolites biosynthesis, transport and catabolism	Cytochrome P450	Probable cytochrome P450 6a13 OS=Drosophila melanogaster OX=7227 GN=Cyp6a13 PE=2 SV=1	Q	Secondary metabolites biosynthesis, transport and catabolism	PREDICTED: LOW QUALITY PROTEIN: uncharacterized protein LOC109603235 [Aethina tumida]	molecular function: binding (GO:0005488);; cellular component: membrane (GO:0016020);; cellular component: membrane part (GO:0044425);; biological process: metabolic process (GO:0008152);; biological process: single-organism process (GO:0044699);; molecular function: catalytic activity (GO:0003824)
Aethina_tumida_newGene_3719	--	0	0	0	0	0	0	1.4098	73	1.6629	102	0.659534	34	2.75E-19	9.069	up	--	--	Molecular Function: RNA binding (GO:0003723);;	K14947|3.8e-20|nvl:108560533|K14947 epithelial splicing regulatory protein 1/2 | (RefSeq) RNA-binding protein fusilli isoform X1	--	--	--	--	--	A	RNA processing and modification	PREDICTED: RNA-binding protein fusilli [Aethina tumida]	molecular function: binding (GO:0005488)
gene-LOC109602696	LOC109602696	0.722205	24	0.381793	12	0.499537	17	1.07589	35	1.1458	44	2.23061	71	0.0019593	1.47526	up	[G]	Carbohydrate transport and metabolism	Molecular Function: glucuronosyltransferase activity (GO:0015020);; Cellular Component: integral component of membrane (GO:0016021);;	K00699|3.3e-91|tca:664474|K00699 glucuronosyltransferase [EC:2.4.1.17] | (RefSeq) UDP-glucuronosyltransferase 2B20	Pentose and glucuronate interconversions (ko00040);; Ascorbate and aldarate metabolism (ko00053);; Retinol metabolism (ko00830);; Porphyrin and chlorophyll metabolism (ko00860);; Metabolism of xenobiotics by cytochrome P450 (ko00980);; Drug metabolism - cytochrome P450 (ko00982);; Drug metabolism - other enzymes (ko00983)	[GC]	Carbohydrate transport and metabolism;; Energy production and conversion	UDP-glucoronosyl and UDP-glucosyl transferase	UDP-glucosyltransferase 2 OS=Dactylopius coccus OX=765876 GN=UTG2 PE=1 SV=1	G	Carbohydrate transport and metabolism	PREDICTED: UDP-glucuronosyltransferase 2B2-like, partial [Aethina tumida]	molecular function: catalytic activity (GO:0003824);; cellular component: membrane (GO:0016020);; cellular component: membrane part (GO:0044425)
gene-LOC109600006	LOC109600006	215.994	6196	175.309	4695	176.971	5119	99.5868	2833	82.9861	2792	118.453	3273	2.50E-08	-0.879617	down	[O]	Posttranslational modification, protein turnover, chaperones	Molecular Function: serine-type endopeptidase activity (GO:0004252);;	K08664|1.1e-81|tca:660544|K08664 prostasin [EC:3.4.21.-] | (RefSeq) Ctlp-6a, P155; chymotrypsin-like proteinase 6A precursor	--	[E]	Amino acid transport and metabolism	Trypsin	Trypsin-1 OS=Astacus astacus OX=6715 PE=1 SV=1	O	Posttranslational modification, protein turnover, chaperones	PREDICTED: trypsin-1-like [Aethina tumida]	biological process: metabolic process (GO:0008152);; molecular function: catalytic activity (GO:0003824)
Aethina_tumida_newGene_2760	--	1.5539	66	1.2585	50	1.10063	47	3.06668	129	4.09758	203	3.19519	130	3.19E-05	1.43879	up	--	--	Cellular Component: extracellular region (GO:0005576);; Molecular Function: peptidase inhibitor activity (GO:0030414);;	--	--	--	--	WAP-type (Whey Acidic Protein) 'four-disulfide core'	--	--	--	--	cellular component: extracellular region (GO:0005576);; biological process: biological regulation (GO:0065007);; molecular function: molecular function regulator (GO:0098772)
gene-LOC109602931	LOC109602931	6.25342	294	7.21451	316	7.07609	335	2.23628	105	2.18712	121	1.59061	72	5.34E-09	-1.72812	down	[G]	Carbohydrate transport and metabolism	Cellular Component: integral component of membrane (GO:0016021);; Molecular Function: transmembrane transporter activity (GO:0022857);;	K14258|1.2e-65|mdl:103579743|K14258 facilitated trehalose transporter | (RefSeq) facilitated trehalose transporter Tret1	--	[R]	General function prediction only	Sugar (and other) transporter	Facilitated trehalose transporter Tret1 OS=Culex quinquefasciatus OX=7176 GN=Tret1 PE=3 SV=1	P	Inorganic ion transport and metabolism	PREDICTED: LOW QUALITY PROTEIN: facilitated trehalose transporter Tret1-like [Aethina tumida]	cellular component: membrane (GO:0016020);; cellular component: membrane part (GO:0044425);; biological process: localization (GO:0051179);; molecular function: transporter activity (GO:0005215)
gene-LOC109595901	LOC109595901	32.4952	753	28.3137	613	35.6627	834	18.9705	436	19.8086	539	17.2539	386	0.000189656	-0.747715	down	--	--	Cellular Component: cellular_component (GO:0005575);; Cellular Component: extracellular region (GO:0005576);;	--	--	--	--	Insect pheromone-binding family, A10/OS-D	Ejaculatory bulb-specific protein 3 OS=Drosophila melanogaster OX=7227 GN=EbpIII PE=2 SV=2	S	Function unknown	PREDICTED: ejaculatory bulb-specific protein 3-like [Aethina tumida]	cellular component: extracellular region (GO:0005576)
gene-LOC109594221	LOC109594221	254.557	2877	244.316	2598	325.094	3721	164.459	1847	165.062	2200	194.281	2115	0.00010453	-0.623112	down	--	--	Cellular Component: mitochondrial proton-transporting ATP synthase complex, catalytic core F(1) (GO:0000275);; Cellular Component: mitochondrial inner membrane (GO:0005743);; Biological Process: ATP synthesis coupled proton transport (GO:0015986);; Molecular Function: proton-transporting ATP synthase activity, rotational mechanism (GO:0046933);;	K02135|3.8e-19|tca:658713|K02135 F-type H+-transporting ATPase subunit epsilon | (RefSeq) sun, GLEAN_03214; stunted	Oxidative phosphorylation (ko00190)	[C]	Energy production and conversion	Mitochondrial ATP synthase epsilon chain	Protein stunted OS=Drosophila melanogaster OX=7227 GN=sun PE=1 SV=1	C	Energy production and conversion	PREDICTED: protein stunted-like isoform X2 [Aethina tumida]	cellular component: cell (GO:0005623);; cellular component: membrane (GO:0016020);; cellular component: macromolecular complex (GO:0032991);; cellular component: organelle (GO:0043226);; cellular component: organelle part (GO:0044422);; cellular component: membrane part (GO:0044425);; cellular component: cell part (GO:0044464);; biological process: metabolic process (GO:0008152);; biological proc…
Aethina_tumida_newGene_2765	--	9.37543	313	8.10354	264	4.49665	153	1.76994	64	1.39331	58	0.528391	19	3.63E-08	-2.43666	down	--	--	--	K06560|2.9e-06|sko:100372748|K06560 mannose receptor, C type | (RefSeq) uncharacterized LOC100372748	Phagosome (ko04145)	--	--	Farnesoic acid 0-methyl transferase	--	S	Function unknown	uncharacterized protein LOC113218205 [Frankliniella occidentalis]	--
Aethina_tumida_newGene_4044	--	5.52769	149	6.16391	155	5.5404	151	2.77208	75	1.95707	62	1.52076	40	5.80E-05	-1.4158	down	--	--	Biological Process: system process (GO:0003008);; Cellular Component: extracellular region (GO:0005576);; Biological Process: chitin metabolic process (GO:0006030);; Biological Process: sensory perception (GO:0007600);; Molecular Function: chitin binding (GO:0008061);; Biological Process: biological_process (GO:0008150);; Biological Process: sensory perception of pain (GO:0019233);; Biological Pr…	K14297|5.8e-22|nvl:108564082|K14297 nuclear pore complex protein Nup98-Nup96 | (RefSeq) collagen alpha-1(I) chain-like	RNA transport (ko03013)	--	--	Chitin binding Peritrophin-A domain	U-scoloptoxin(01)-Cw1a OS=Cormocephalus westwoodi OX=1096223 PE=3 SV=1	S	Function unknown	PREDICTED: probable cyclin-dependent serine/threonine-protein kinase DDB_G0292550 [Ceratosolen solmsi marchali]	biological process: multicellular organismal process (GO:0032501);; cellular component: extracellular region (GO:0005576);; biological process: metabolic process (GO:0008152);; molecular function: binding (GO:0005488)
gene-LOC109601932	LOC109601932	19.1686	1441	21.4502	1505	13.7972	1046	10.7285	800	9.45508	834	9.87024	715	7.28E-06	-0.817303	down	[V]	Defense mechanisms	Molecular Function: ATP binding (GO:0005524);; Cellular Component: integral component of membrane (GO:0016021);; Molecular Function: ATPase activity (GO:0016887);;	K05665|3.8e-92|dpte:113795584|K05665 ATP-binding cassette, subfamily C (CFTR/MRP), member 1 [EC:7.6.2.3] | (RefSeq) multidrug resistance-associated protein 1-like isoform X1	ABC transporters (ko02010)	[IR]	Lipid transport and metabolism;; General function prediction only	ABC-2 family transporter protein	ABC transporter G family member 23 OS=Dictyostelium discoideum OX=44689 GN=abcG23 PE=3 SV=2	Q	Secondary metabolites biosynthesis, transport and catabolism	PREDICTED: LOW QUALITY PROTEIN: ABC transporter G family member 23-like [Aethina tumida]	molecular function: binding (GO:0005488);; cellular component: membrane (GO:0016020);; cellular component: membrane part (GO:0044425);; molecular function: catalytic activity (GO:0003824)
gene-LOC109599235	LOC109599235	46.4407	1543	39.5774	1228	41.4688	1390	21.0313	693	24.0036	936	20.5626	659	1.28E-08	-0.919496	down	[G]	Carbohydrate transport and metabolism	Molecular Function: gluconolactonase activity (GO:0004341);; Molecular Function: calcium ion binding (GO:0005509);; Biological Process: L-ascorbic acid biosynthetic process (GO:0019853);;	K01053|1.3e-121|tca:656019|K01053 gluconolactonase [EC:3.1.1.17] | (RefSeq) uncharacterized LOC656019	Pentose phosphate pathway (ko00030);; Ascorbate and aldarate metabolism (ko00053);; Carbon metabolism (ko01200)	[PT]	Inorganic ion transport and metabolism;; Signal transduction mechanisms	SMP-30/Gluconolactonase/LRE-like region	--	--	--	PREDICTED: regucalcin-like [Aethina tumida]	molecular function: catalytic activity (GO:0003824);; molecular function: binding (GO:0005488);; biological process: metabolic process (GO:0008152);; biological process: cellular process (GO:0009987);; biological process: single-organism process (GO:0044699)
gene-LOC109601017	LOC109601017	19.3311	1501	16.1115	1168	10.4868	822	6.4359	496	6.72644	613	6.59565	494	3.99E-08	-1.17286	down	--	--	Molecular Function: transcription regulatory region sequence-specific DNA binding (GO:0000976);; Molecular Function: RNA polymerase II transcription factor activity, sequence-specific DNA binding (GO:0000981);; Cellular Component: nucleus (GO:0005634);; Cellular Component: integral component of membrane (GO:0016021);; Biological Process: positive regulation of transcription from RNA polymerase II…	K09203|6.2e-127|tca:659436|K09203 early growth response protein 1 | (RefSeq) early growth response protein 1-B	--	[R]	General function prediction only	Zinc finger, C2H2 type	--	K	Transcription	PREDICTED: early growth response protein 1-A isoform X2 [Aethina tumida]	molecular function: binding (GO:0005488);; biological process: biological regulation (GO:0065007);; molecular function: nucleic acid binding transcription factor activity (GO:0001071);; cellular component: cell (GO:0005623);; cellular component: organelle (GO:0043226);; cellular component: cell part (GO:0044464);; cellular component: membrane (GO:0016020);; cellular component: membrane part (GO:0…
gene-LOC109594624	LOC109594624	43.4694	870	43.4219	812	68.7131	1387	29.1435	579	22.5241	529	25.4508	491	1.22E-05	-0.984156	down	--	--	Molecular Function: protein binding (GO:0005515);;	K23615|2.2e-11|clec:106665440|K23615 ovoinhibitor | (RefSeq) serine protease inhibitor dipetalogastin-like	--	[R]	General function prediction only	Kazal-type serine protease inhibitor domain	Turripeptide Gsg9.2 OS=Gemmula sogodensis OX=439591 PE=2 SV=1	S	Function unknown	PREDICTED: serine protease inhibitor Kazal-type 10-like [Aethina tumida]	molecular function: binding (GO:0005488)
gene-LOC109596077	LOC109596077	5.01151	72	4.25478	57	6.00006	87	2.13681	31	2.2031	37	2.27391	32	0.00301524	-1.15582	down	--	--	Molecular Function: structural constituent of cuticle (GO:0042302);;	K10385|6.0e-25|nvl:108569102|K10385 loricrin | (RefSeq) pupal cuticle protein 20-like isoform X1	--	--	--	Insect cuticle protein	Endocuticle structural glycoprotein SgAbd-8 OS=Schistocerca gregaria OX=7010 PE=1 SV=1	S	Function unknown	PREDICTED: endocuticle structural glycoprotein SgAbd-8-like, partial [Aethina tumida]	molecular function: structural molecule activity (GO:0005198)
gene-LOC109604003	LOC109604003	0.6532	38	0.615714	34	0.627862	37	0.149056	9	0.375985	26	0.218526	13	0.00803346	-1.25099	down	--	--	Cellular Component: cytoplasm (GO:0005737);; Biological Process: protein transport (GO:0015031);;	K11318|7.6e-115|nvi:100123560|K11318 ataxin-7 | (RefSeq) ataxin-7-like protein 1 isoform X1	--	[R]	General function prediction only	Arrestin (or S-antigen), N-terminal domain	--	S	Function unknown	PREDICTED: arrestin domain-containing protein 3-like [Aethina tumida]	cellular component: cell (GO:0005623);; cellular component: cell part (GO:0044464);; biological process: localization (GO:0051179)
gene-LOC109603357	LOC109603357	67.7461	1613	59.7341	1328	70.3358	1689	27.6286	653	32.0912	896	26.9785	619	2.28E-12	-1.1528	down	--	--	--	K18180|1.7e-29|dqu:106746160|K18180 cytochrome c oxidase assembly factor 7 | (RefSeq) uncharacterized protein LOC106746160	--	[O]	Posttranslational modification, protein turnover, chaperones	Gamma interferon inducible lysosomal thiol reductase (GILT)	GILT-like protein 1 OS=Drosophila melanogaster OX=7227 GN=GILT1 PE=1 SV=1	O	Posttranslational modification, protein turnover, chaperones	PREDICTED: gamma-interferon-inducible lysosomal thiol reductase-like [Aethina tumida]	--
gene-LOC109595997	LOC109595997	11.2468	329	11.2576	307	8.4338	249	6.39399	186	3.62058	124	5.22648	147	0.00110353	-0.98684	down	--	--	--	--	--	--	--	Haemolymph juvenile hormone binding protein (JHBP)	--	S	Function unknown	PREDICTED: uncharacterized protein LOC109595997 [Aethina tumida]	--
gene-LOC109594466	LOC109594466	3.59568	405	3.27737	345	3.07407	349	2.2301	249	1.88347	249	1.72033	187	0.0035896	-0.732743	down	[ET]	Amino acid transport and metabolism;; Signal transduction mechanisms	Molecular Function: ionotropic glutamate receptor activity (GO:0004970);; Cellular Component: integral component of membrane (GO:0016021);; Cellular Component: postsynaptic membrane (GO:0045211);;	K05208|0.0e+00|tca:658152|K05208 glutamate receptor ionotropic, NMDA 1 | (RefSeq) glutamate [NMDA] receptor subunit 1	Neuroactive ligand-receptor interaction (ko04080)	[PET]	Inorganic ion transport and metabolism;; Amino acid transport and metabolism;; Signal transduction mechanisms	Receptor family ligand binding region	Glutamate [NMDA] receptor subunit 1 OS=Drosophila pseudoobscura pseudoobscura OX=46245 GN=Nmdar1 PE=3 SV=1	P	Inorganic ion transport and metabolism	PREDICTED: LOW QUALITY PROTEIN: glutamate [NMDA] receptor subunit 1-like [Aethina tumida]	biological process: cellular process (GO:0009987);; biological process: signaling (GO:0023052);; biological process: single-organism process (GO:0044699);; biological process: response to stimulus (GO:0050896);; biological process: localization (GO:0051179);; biological process: biological regulation (GO:0065007);; molecular function: signal transducer activity (GO:0004871);; molecular function: …
gene-LOC109600365	LOC109600365	3.15855	458	3.53402	479	2.52605	370	1.1323	163	0.931354	159	1.03208	145	6.06E-09	-1.53341	down	[F]	Nucleotide transport and metabolism	Molecular Function: iron ion binding (GO:0005506);; Molecular Function: electron carrier activity (GO:0009055);; Molecular Function: 2 iron, 2 sulfur cluster binding (GO:0051537);; Molecular Function: FAD binding (GO:0071949);;	K00106|0.0e+00|tca:656938|K00106 xanthine dehydrogenase/oxidase [EC:1.17.1.4 1.17.3.2] | (RefSeq) indole-3-acetaldehyde oxidase	Purine metabolism (ko00230);; Caffeine metabolism (ko00232);; Drug metabolism - other enzymes (ko00983);; Peroxisome (ko04146)	[F]	Nucleotide transport and metabolism	Molybdopterin-binding domain of aldehyde dehydrogenase	Xanthine dehydrogenase OS=Dictyostelium discoideum OX=44689 GN=xdh PE=3 SV=1	F	Nucleotide transport and metabolism	PREDICTED: LOW QUALITY PROTEIN: xanthine dehydrogenase-like [Aethina tumida]	molecular function: binding (GO:0005488);; molecular function: electron carrier activity (GO:0009055)
gene-LOC109600243	LOC109600243	0.690395	32	0.651537	28	0.35891	17	2.09015	94	1.80215	96	0.920959	41	0.000764458	1.51289	up	--	--	Molecular Function: peptide receptor activity (GO:0001653);; Molecular Function: molecular_function (GO:0003674);; Molecular Function: catalytic activity (GO:0003824);; Molecular Function: guanylate cyclase activity (GO:0004383);; Molecular Function: protein kinase activity (GO:0004672);; Molecular Function: ATP binding (GO:0005524);; Cellular Component: cellular_component (GO:0005575);; Cellular…	K12323|1.1e-121|tca:100141543|K12323 atrial natriuretic peptide receptor A [EC:4.6.1.2] | (RefSeq) GLEAN_04747; receptor type guanylyl cyclase-like	Purine metabolism (ko00230)	[T]	Signal transduction mechanisms	Protein tyrosine and serine/threonine kinase	Resact receptor OS=Arbacia punctulata OX=7641 PE=1 SV=1	T	Signal transduction mechanisms	PREDICTED: atrial natriuretic peptide receptor 2-like [Aethina tumida]	biological process: cellular process (GO:0009987);; biological process: signaling (GO:0023052);; biological process: single-organism process (GO:0044699);; biological process: response to stimulus (GO:0050896);; biological process: biological regulation (GO:0065007);; molecular function: signal transducer activity (GO:0004871);; molecular function: molecular transducer activity (GO:0060089);; mol…
gene-LOC109597479	LOC109597479	66.3028	2473	64.1326	2233	60.9423	2292	41.0871	1520	37.2972	1631	40.085	1440	3.01E-06	-0.655974	down	--	--	Cellular Component: integral component of membrane (GO:0016021);;	--	--	--	--	Sleepless protein	--	--	--	PREDICTED: uncharacterized protein LOC109597479 [Aethina tumida]	cellular component: membrane (GO:0016020);; cellular component: membrane part (GO:0044425)
gene-LOC109597149	LOC109597149	64.7556	1687	71.9112	1745	98.4198	2585	20.8585	538	34.3611	1049	20.2735	502	5.85E-12	-1.60866	down	--	--	Cellular Component: integral component of membrane (GO:0016021);;	--	--	--	--	Protein of unknown function (DUF1397)	--	--	--	PREDICTED: uncharacterized protein LOC109597149 isoform X3 [Aethina tumida]	cellular component: membrane (GO:0016020);; cellular component: membrane part (GO:0044425)
gene-LOC109594173	LOC109594173	7.38146	180	6.50679	148	4.44711	110	1.82186	44	2.6423	76	1.16048	28	3.26E-05	-1.64256	down	--	--	Cellular Component: integral component of membrane (GO:0016021);; Molecular Function: carbohydrate binding (GO:0030246);;	K17988|1.6e-28|tca:100141852|K17988 tectonin beta-propeller repeat-containing protein 1 | (RefSeq) tectonin beta-propeller repeat-containing protein	--	--	--	Galactoside-binding lectin	--	W	Extracellular structures	PREDICTED: galectin-7-like [Aethina tumida]	cellular component: membrane (GO:0016020);; cellular component: membrane part (GO:0044425);; molecular function: binding (GO:0005488)
Aethina_tumida_newGene_2987	--	6.95288	360	5.2331	253	4.36582	228	1.39548	72	1.54968	94	1.8363	92	3.31E-08	-1.74505	down	--	--	Molecular Function: RNA-directed DNA polymerase activity (GO:0003964);;	--	--	--	--	--	--	O	Posttranslational modification, protein turnover, chaperones	putative RNA-directed DNA polymerase from transposon BS [Exaiptasia diaphana]	biological process: metabolic process (GO:0008152);; biological process: cellular process (GO:0009987);; molecular function: catalytic activity (GO:0003824)
Aethina_tumida_newGene_2981	--	95.6355	1435	95.3045	1335	132.849	2010	73.6669	1096	63.6056	1119	56.8541	822	9.49E-05	-0.707666	down	--	--	--	--	--	--	--	--	--	--	--	--	--
gene-LOC109602538	LOC109602538	22.0563	1285	25.315	1377	25.9391	1524	11.0816	640	13.8531	947	10.3778	583	1.03E-08	-1.01689	down	[G]	Carbohydrate transport and metabolism	Biological Process: carbohydrate metabolic process (GO:0005975);; Molecular Function: kinase activity (GO:0016301);; Molecular Function: phosphotransferase activity, alcohol group as acceptor (GO:0016773);;	K10696|2.1e-162|dpl:KGM_212094|K10696 E3 ubiquitin-protein ligase BRE1 [EC:2.3.2.27] | (RefSeq) hypothetical protein	--	[G]	Carbohydrate transport and metabolism	FGGY family of carbohydrate kinases, C-terminal domain	--	G	Carbohydrate transport and metabolism	PREDICTED: FGGY carbohydrate kinase domain-containing protein [Aethina tumida]	biological process: metabolic process (GO:0008152);; molecular function: catalytic activity (GO:0003824)
gene-LOC109606110	LOC109606110	10.3884	737	10.3858	691	9.50431	680	6.92455	491	6.14533	515	5.7818	400	0.00093667	-0.636914	down	--	--	Molecular Function: molecular_function (GO:0003674);; Molecular Function: transmembrane signaling receptor activity (GO:0004888);; Molecular Function: G-protein coupled receptor activity (GO:0004930);; Cellular Component: cellular_component (GO:0005575);; Cellular Component: cell (GO:0005623);; Cellular Component: plasma membrane (GO:0005886);; Cellular Component: integral component of plasma mem…	K04599|1.4e-109|tca:103313280|K04599 G protein-coupled receptor Mth (Methuselah protein) | (RefSeq) uncharacterized LOC103313280	--	--	--	7 transmembrane receptor (Secretin family)	G-protein coupled receptor Mth2 OS=Drosophila yakuba OX=7245 GN=mth2 PE=3 SV=1	S	Function unknown	PREDICTED: G-protein coupled receptor Mth2-like isoform X1 [Aethina tumida]	biological process: cellular process (GO:0009987);; biological process: signaling (GO:0023052);; biological process: single-organism process (GO:0044699);; biological process: response to stimulus (GO:0050896);; biological process: biological regulation (GO:0065007);; molecular function: signal transducer activity (GO:0004871);; molecular function: molecular transducer activity (GO:0060089);; cel…
gene-LOC109608720	LOC109608720	91.7054	3328	94.3592	3197	105.418	3857	140.837	5067	142.536	6065	153.576	5368	7.76E-06	0.618118	up	--	--	Molecular Function: zinc ion binding (GO:0008270);;	K08582|5.7e-39|dpte:113790185|K08582 calpain-15 [EC:3.4.22.-] | (RefSeq) uncharacterized protein LOC113790185	--	[R]	General function prediction only	AN1-like Zinc finger	--	S	Function unknown	PREDICTED: AN1-type zinc finger protein 2A-like [Aethina tumida]	molecular function: binding (GO:0005488)
gene-LOC109600960	LOC109600960	13.8294	646	9.32291	406	13.847	652	3.62316	168	5.02809	275	5.01408	226	1.17E-07	-1.3973	down	--	--	Molecular Function: structural constituent of cuticle (GO:0042302);;	--	--	--	--	Insect cuticle protein	Protein lethal(3)malignant blood neoplasm 1 OS=Drosophila melanogaster OX=7227 GN=l(3)mbn PE=2 SV=2	S	Function unknown	PREDICTED: LOW QUALITY PROTEIN: protein lethal(3)malignant blood neoplasm 1 [Aethina tumida]	molecular function: structural molecule activity (GO:0005198)
gene-LOC109597910	LOC109597910	1.18975	61	1.14306	55	0.967531	50	0.289581	15	0.213916	13	0.716939	36	0.00449141	-1.38354	down	--	--	Molecular Function: olfactory receptor activity (GO:0004984);; Molecular Function: odorant binding (GO:0005549);; Cellular Component: plasma membrane (GO:0005886);; Biological Process: signal transduction (GO:0007165);; Cellular Component: integral component of membrane (GO:0016021);;	K22984|2.9e-229|tca:661975|K22984 odorant receptor | (RefSeq) Or1, or16; odorant receptor coreceptor	--	--	--	7tm Odorant receptor	Odorant receptor coreceptor OS=Aedes aegypti OX=7159 GN=SGPRor7 PE=1 SV=1	I	Lipid transport and metabolism	PREDICTED: LOW QUALITY PROTEIN: odorant receptor coreceptor-like [Aethina tumida]	biological process: cellular process (GO:0009987);; biological process: signaling (GO:0023052);; biological process: single-organism process (GO:0044699);; biological process: response to stimulus (GO:0050896);; biological process: biological regulation (GO:0065007);; molecular function: signal transducer activity (GO:0004871);; molecular function: molecular transducer activity (GO:0060089);; mol…
gene-LOC109597244	LOC109597244	43.8684	1328	68.6196	1939	63.2887	1932	27.3557	821	38.2402	1358	21.1335	617	1.61E-05	-0.983475	down	[C]	Energy production and conversion	Molecular Function: oxidoreductase activity (GO:0016491);;	K15890|1.4e-73|tca:658671|K15890 NADP+-dependent farnesol dehydrogenase [EC:1.1.1.216] | (RefSeq) farnesol dehydrogenase	Terpenoid backbone biosynthesis (ko00900);; Insect hormone biosynthesis (ko00981)	[Q]	Secondary metabolites biosynthesis, transport and catabolism	short chain dehydrogenase	Farnesol dehydrogenase OS=Aedes aegypti OX=7159 GN=SDR-1 PE=1 SV=2	Q	Secondary metabolites biosynthesis, transport and catabolism	PREDICTED: farnesol dehydrogenase-like [Aethina tumida]	molecular function: catalytic activity (GO:0003824)
gene-LOC109595634	LOC109595634	39.2473	934	36.0176	799	37.3021	896	25.3881	601	22.7991	639	23.3034	536	0.000511091	-0.614193	down	--	--	Cellular Component: integral component of membrane (GO:0016021);;	--	--	--	--	Membrane-associating domain	--	S	Function unknown	PREDICTED: CKLF-like MARVEL transmembrane domain-containing protein 8 [Aethina tumida]	cellular component: membrane (GO:0016020);; cellular component: membrane part (GO:0044425)
gene-LOC109599913	LOC109599913	18.7182	2491	17.8935	2223	16.3883	2199	45.3485	5983	47.5929	7426	42.038	5388	1.26E-24	1.38591	up	--	--	--	K18994|2.8e-68|ncc:104964479|K18994 pre-mRNA-splicing factor ATP-dependent RNA helicase DHX32 [EC:3.6.4.13] | (RefSeq) putative pre-mRNA-splicing factor ATP-dependent RNA helicase DHX32	--	--	--	--	--	S	Function unknown	PREDICTED: LOW QUALITY PROTEIN: erythroid differentiation-related factor 1 [Aethina tumida]	--
gene-LOC109598977	LOC109598977	0.149088	7	0.173307	8	0	0	3.84729	175	4.00754	215	2.95393	131	3.45E-22	5.01826	up	--	--	Molecular Function: olfactory receptor activity (GO:0004984);; Molecular Function: odorant binding (GO:0005549);; Cellular Component: plasma membrane (GO:0005886);; Biological Process: signal transduction (GO:0007165);; Biological Process: sensory perception of smell (GO:0007608);; Cellular Component: membrane (GO:0016020);; Cellular Component: integral component of membrane (GO:0016021);;	K22984|1.3e-06|bmor:100127032|K22984 odorant receptor | (RefSeq) Or-13, BmOr-13, Or13; olfactory receptor 13	--	--	--	7tm Odorant receptor	Odorant receptor 67b OS=Drosophila melanogaster OX=7227 GN=Or67b PE=2 SV=2	--	--	PREDICTED: odorant receptor 4-like [Aethina tumida]	biological process: cellular process (GO:0009987);; biological process: signaling (GO:0023052);; biological process: single-organism process (GO:0044699);; biological process: response to stimulus (GO:0050896);; biological process: biological regulation (GO:0065007);; molecular function: signal transducer activity (GO:0004871);; molecular function: molecular transducer activity (GO:0060089);; mol…
gene-LOC109608723	LOC109608723	24.3817	1420	27.024	1469	23.9578	1407	105.37	6082	104.396	7126	84.6318	4745	1.32E-42	2.00081	up	--	--	Molecular Function: protein binding (GO:0005515);;	K11426|4.9e-203|tca:654885|K11426 [histone H3]-lysine4/36 N-trimethyltransferase SMYD [EC:2.1.1.354 2.1.1.357] | (RefSeq) protein msta, isoform A	Lysine degradation (ko00310)	[B]	Chromatin structure and dynamics	SET domain	SET domain-containing protein SmydA-8, isoform A OS=Drosophila melanogaster OX=7227 GN=SmydA-8 PE=2 SV=3	B	Chromatin structure and dynamics	PREDICTED: LOW QUALITY PROTEIN: protein msta-like [Aethina tumida]	molecular function: binding (GO:0005488)
gene-LOC109604914	LOC109604914	109.497	2673	111.07	2532	124.823	3073	203.63	4929	195.467	5596	205.457	4831	4.94E-10	0.841267	up	--	--	Cellular Component: cellular_component (GO:0005575);; Cellular Component: intracellular (GO:0005622);; Cellular Component: cell (GO:0005623);; Cellular Component: cytoplasm (GO:0005737);; Cellular Component: mitochondrion (GO:0005739);; Biological Process: organelle organization (GO:0006996);; Biological Process: mitochondrion organization (GO:0007005);; Biological Process: biological_process (GO…	K22758|8.2e-26|pmac:106717907|K22758 coiled-coil-helix-coiled-coil-helix domain-containing protein 2 | (RefSeq) coiled-coil-helix-coiled-coil-helix domain-containing protein 10, mitochondrial	--	[S]	Function unknown	--	Hemiasterlin resistant protein 1 OS=Caenorhabditis elegans OX=6239 GN=har-1 PE=4 SV=1	S	Function unknown	PREDICTED: coiled-coil-helix-coiled-coil-helix domain-containing protein 10, mitochondrial isoform X2 [Aethina tumida]	cellular component: cell (GO:0005623);; cellular component: cell part (GO:0044464);; cellular component: organelle (GO:0043226);; biological process: cellular process (GO:0009987);; biological process: cellular component organization or biogenesis (GO:0071840)
gene-LOC109600450	LOC109600450	5.12559	103	10.728	201	6.74727	136	4.20095	84	3.32475	78	1.99822	39	0.00289268	-1.20623	down	--	--	--	--	--	--	--	--	--	--	--	PREDICTED: uncharacterized protein LOC109600450 [Aethina tumida]	--
gene-LOC109607251	LOC109607251	12.7535	359	11.0836	292	13.4608	383	5.10734	143	5.87799	194	0.472165	13	0.00361957	-1.6649	down	[J]	Translation, ribosomal structure and biogenesis	Molecular Function: peptide alpha-N-acetyltransferase activity (GO:0004596);; Biological Process: N-terminal peptidyl-methionine acetylation (GO:0017196);; Cellular Component: NatB complex (GO:0031416);;	K17972|2.0e-88|nvl:108557114|K17972 N-terminal acetyltransferase B complex catalytic subunit [EC:2.3.1.254] | (RefSeq) N-alpha-acetyltransferase 20	--	[R]	General function prediction only	Acetyltransferase (GNAT) family	N-alpha-acetyltransferase 20 OS=Dictyostelium discoideum OX=44689 GN=nat5 PE=3 SV=2	S	Function unknown	PREDICTED: LOW QUALITY PROTEIN: N-alpha-acetyltransferase 20-like [Aethina tumida]	molecular function: catalytic activity (GO:0003824);; biological process: metabolic process (GO:0008152);; biological process: cellular process (GO:0009987);; cellular component: cell (GO:0005623);; cellular component: macromolecular complex (GO:0032991);; cellular component: cell part (GO:0044464)
gene-LOC109599427	LOC109599427	12.8201	345	13.1627	331	18.7852	509	21.4919	573	24.674	778	25.7988	668	0.00184569	0.715873	up	--	--	Biological Process: aggressive behavior (GO:0002118);; Biological Process: inter-male aggressive behavior (GO:0002121);; Biological Process: behavior (GO:0007610);; Biological Process: biological_process (GO:0008150);; Biological Process: regulation of biological process (GO:0050789);; Biological Process: regulation of cellular process (GO:0050794);; Biological Process: multi-organism process (GO…	--	--	--	--	Alcohol dehydrogenase transcription factor Myb/SANT-like	--	K	Transcription	PREDICTED: uncharacterized protein LOC109599427 [Aethina tumida]	biological process: behavior (GO:0007610);; biological process: multi-organism process (GO:0051704);; biological process: biological regulation (GO:0065007)
gene-LOC109599132	LOC109599132	9.66473	694	8.64554	579	8.36414	605	15.7649	1122	17.6239	1483	17.4187	1204	8.80E-09	0.967647	up	[G]	Carbohydrate transport and metabolism	Molecular Function: sugar:proton symporter activity (GO:0005351);; Cellular Component: integral component of plasma membrane (GO:0005887);; Biological Process: glucose import (GO:0046323);;	K14258|2.5e-47|soc:105194443|K14258 facilitated trehalose transporter | (RefSeq) facilitated trehalose transporter Tret1	--	[R]	General function prediction only	Sugar (and other) transporter	Facilitated trehalose transporter Tret1 OS=Aedes aegypti OX=7159 GN=Tret1 PE=3 SV=1	U	Intracellular trafficking, secretion, and vesicular transport	PREDICTED: facilitated trehalose transporter Tret1-like [Aethina tumida]	biological process: single-organism process (GO:0044699);; biological process: localization (GO:0051179);; molecular function: transporter activity (GO:0005215);; cellular component: cell (GO:0005623);; cellular component: membrane (GO:0016020);; cellular component: membrane part (GO:0044425);; cellular component: cell part (GO:0044464)
gene-LOC109601617	LOC109601617	44.0704	1683	45.2208	1612	41.6317	1603	17.6845	670	23.9468	1072	15.0335	553	3.26E-10	-1.16852	down	[G]	Carbohydrate transport and metabolism	Molecular Function: glucuronosyltransferase activity (GO:0015020);; Cellular Component: integral component of membrane (GO:0016021);; Molecular Function: transferase activity, transferring hexosyl groups (GO:0016758);;	K00699|1.5e-89|dpa:109545142|K00699 glucuronosyltransferase [EC:2.4.1.17] | (RefSeq) UDP-glucuronosyltransferase 2B30-like isoform X1	Pentose and glucuronate interconversions (ko00040);; Ascorbate and aldarate metabolism (ko00053);; Retinol metabolism (ko00830);; Porphyrin and chlorophyll metabolism (ko00860);; Metabolism of xenobiotics by cytochrome P450 (ko00980);; Drug metabolism - cytochrome P450 (ko00982);; Drug metabolism - other enzymes (ko00983)	[GC]	Carbohydrate transport and metabolism;; Energy production and conversion	UDP-glucoronosyl and UDP-glucosyl transferase	UDP-glycosyltransferase UGT5 OS=Dactylopius coccus OX=765876 GN=UGT5 PE=1 SV=1	G	Carbohydrate transport and metabolism	PREDICTED: UDP-glucuronosyltransferase 1-9-like [Aethina tumida]	molecular function: catalytic activity (GO:0003824);; cellular component: membrane (GO:0016020);; cellular component: membrane part (GO:0044425)
gene-LOC109600025	LOC109600025	8.70459	480	9.04292	465	7.59442	422	5.88263	322	5.29989	343	5.17853	275	0.00820764	-0.592848	down	[QV]	Secondary metabolites biosynthesis, transport and catabolism;; Defense mechanisms	Molecular Function: iron ion binding (GO:0005506);; Molecular Function: oxidoreductase activity, acting on paired donors, with incorporation or reduction of molecular oxygen (GO:0016705);; Molecular Function: heme binding (GO:0020037);;	K07418|1.9e-175|tca:658783|K07418 cytochrome P450 family 2 subfamily J [EC:1.14.14.1 1.14.14.73 1.14.14.74 1.14.14.75] | (RefSeq) CYP305A1; cytochrome P450 305A1	Arachidonic acid metabolism (ko00590);; Linoleic acid metabolism (ko00591)	[Q]	Secondary metabolites biosynthesis, transport and catabolism	Cytochrome P450	Probable cytochrome P450 305a1 OS=Drosophila melanogaster OX=7227 GN=Cyp305a1 PE=2 SV=1	Q	Secondary metabolites biosynthesis, transport and catabolism	PREDICTED: LOW QUALITY PROTEIN: probable cytochrome P450 305a1 [Aethina tumida]	molecular function: binding (GO:0005488);; biological process: metabolic process (GO:0008152);; biological process: single-organism process (GO:0044699);; molecular function: catalytic activity (GO:0003824)
Aethina_tumida_newGene_4007	--	166.054	1598	208.424	1872	78.1246	758	57.7965	552	105.032	1185	51.9235	481	0.00123521	-1.02772	down	--	--	--	--	--	--	--	--	--	--	--	--	--
Aethina_tumida_newGene_4264	--	7.3655	428	3.90935	219	7.50243	434	2.46221	124	1.64675	112	1.2318	73	5.29E-08	-1.84896	down	[I]	Lipid transport and metabolism	Molecular Function: hydrolase activity (GO:0016787);;	K03927|4.1e-43|dpa:109534174|K03927 carboxylesterase 2 [EC:3.1.1.1 3.1.1.84 3.1.1.56] | (RefSeq) uncharacterized protein LOC109534174	Drug metabolism - other enzymes (ko00983)	[R]	General function prediction only	Carboxylesterase family	Cholinesterase 1 (Fragment) OS=Branchiostoma lanceolatum OX=7740 GN=CHE1 PE=3 SV=1	L	Replication, recombination and repair	venom carboxylesterase-6-like [Anoplophora glabripennis]	molecular function: catalytic activity (GO:0003824)
gene-LOC109598755	LOC109598755	9.92772	3535	10.6648	3545	5.06091	1817	13.0163	4595	14.1725	5917	10.7469	3686	0.00585468	0.607185	up	--	--	Molecular Function: metal ion binding (GO:0046872);;	K22262|0.0e+00|tca:655832|K22262 WD repeat and FYVE domain-containing protein 3 | (RefSeq) WD repeat and FYVE domain-containing protein 3	--	[TU]	Signal transduction mechanisms;; Intracellular trafficking, secretion, and vesicular transport	Beige/BEACH domain	BEACH domain-containing protein lvsA OS=Dictyostelium discoideum OX=44689 GN=lvsA PE=4 SV=2	--	--	PREDICTED: LOW QUALITY PROTEIN: WD repeat and FYVE domain-containing protein 3 [Aethina tumida]	molecular function: binding (GO:0005488)
Aethina_tumida_newGene_3060	--	2.34678	145	2.39646	136	2.8229	173	8.56085	541	8.91948	672	12.7027	801	8.97E-16	2.11017	up	--	--	--	--	--	--	--	--	--	--	--	--	--
gene-LOC109596422	LOC109596422	3.08964	70	2.81023	59	3.1425	72	1.02762	23	1.92162	51	1.07577	24	0.00724168	-1.10898	down	--	--	--	--	--	--	--	--	--	--	--	PREDICTED: acanthoscurrin-2-like [Aethina tumida]	--
gene-LOC109603295	LOC109603295	16.9459	789	16.4175	713	21.0683	988	55.8218	2575	36.3197	1981	43.0613	1929	2.15E-13	1.34161	up	[Q]	Secondary metabolites biosynthesis, transport and catabolism	Molecular Function: homogentisate 1,2-dioxygenase activity (GO:0004411);; Biological Process: L-phenylalanine catabolic process (GO:0006559);; Biological Process: tyrosine metabolic process (GO:0006570);;	K00451|1.2e-216|tca:662314|K00451 homogentisate 1,2-dioxygenase [EC:1.13.11.5] | (RefSeq) homogentisate 1,2-dioxygenase	Tyrosine metabolism (ko00350)	[E]	Amino acid transport and metabolism	homogentisate 1,2-dioxygenase	Homogentisate 1,2-dioxygenase OS=Drosophila melanogaster OX=7227 GN=hgo PE=2 SV=3	E	Amino acid transport and metabolism	PREDICTED: LOW QUALITY PROTEIN: homogentisate 1,2-dioxygenase [Aethina tumida]	biological process: metabolic process (GO:0008152);; biological process: single-organism process (GO:0044699);; molecular function: catalytic activity (GO:0003824);; biological process: cellular process (GO:0009987)
gene-LOC109596016	LOC109596016	180.689	13228	139.714	9548	154.41	11399	103.886	7541	76.8646	6599	84.4135	5952	2.06E-08	-0.805367	down	[G]	Carbohydrate transport and metabolism	Molecular Function: alpha,alpha-trehalase activity (GO:0004555);; Biological Process: trehalose metabolic process (GO:0005991);;	K01194|9.4e-187|tca:662746|K01194 alpha,alpha-trehalase [EC:3.2.1.28] | (RefSeq) trehalase	Starch and sucrose metabolism (ko00500)	[G]	Carbohydrate transport and metabolism	Trehalase	Trehalase OS=Tenebrio molitor OX=7067 PE=2 SV=1	G	Carbohydrate transport and metabolism	PREDICTED: trehalase-like [Aethina tumida]	molecular function: catalytic activity (GO:0003824);; biological process: metabolic process (GO:0008152);; biological process: cellular process (GO:0009987);; biological process: single-organism process (GO:0044699)
gene-LOC109603123	LOC109603123	20.9324	567	2.30526	59	10.4661	286	25.9854	698	19.6691	625	55.187	1439	0.00284901	1.6242	up	--	--	Molecular Function: tubulin binding (GO:0015631);; Molecular Function: ubiquitin protein ligase binding (GO:0031625);; Molecular Function: S100 protein binding (GO:0044548);;	K04507|4.7e-65|tca:656124|K04507 calcyclin binding protein | (RefSeq) calcyclin-binding protein	Wnt signaling pathway (ko04310)	[T]	Signal transduction mechanisms	CS domain	--	T	Signal transduction mechanisms	PREDICTED: calcyclin-binding protein-like [Aethina tumida]	molecular function: binding (GO:0005488)
gene-LOC109597450	LOC109597450	54.0308	1182	49.7212	1015	55.4625	1223	31.9491	693	30.8729	792	27.3465	576	3.84E-06	-0.784903	down	--	--	Cellular Component: integral component of membrane (GO:0016021);;	K02268|1.5e-21|tca:100141523|K02268 cytochrome c oxidase subunit 6c | (RefSeq) cytochrome c oxidase subunit 6C	Oxidative phosphorylation (ko00190)	--	--	Cytochrome c oxidase subunit VIc	--	I	Lipid transport and metabolism	PREDICTED: cytochrome c oxidase subunit 6C-like [Aethina tumida]	cellular component: membrane (GO:0016020);; cellular component: membrane part (GO:0044425)
gene-LOC109607414	LOC109607414	47.236	1394	45.6398	1257	45.9178	1366	81.6419	2388	74.9083	2591	79.3476	2254	1.54E-08	0.799986	up	--	--	Molecular Function: actin binding (GO:0003779);; Cellular Component: early endosome (GO:0005769);; Biological Process: superoxide metabolic process (GO:0006801);; Biological Process: metal ion transport (GO:0030001);; Biological Process: Arp2/3 complex-mediated actin nucleation (GO:0034314);; Molecular Function: alpha-tubulin binding (GO:0043014);; Molecular Function: metal ion binding (GO:004687…	K04569|8.4e-49|myd:102751738|K04569 copper chaperone for superoxide dismutase | (RefSeq) CCS; copper chaperone for superoxide dismutase	Amyotrophic lateral sclerosis (ko05014)	[P]	Inorganic ion transport and metabolism	Copper/zinc superoxide dismutase (SODC)	Extracellular superoxide dismutase [Cu-Zn] OS=Drosophila melanogaster OX=7227 GN=Sod3 PE=1 SV=1	P	Inorganic ion transport and metabolism	PREDICTED: copper chaperone for superoxide dismutase [Aethina tumida]	molecular function: binding (GO:0005488);; cellular component: cell (GO:0005623);; cellular component: organelle (GO:0043226);; cellular component: cell part (GO:0044464);; biological process: metabolic process (GO:0008152);; biological process: cellular process (GO:0009987);; biological process: localization (GO:0051179);; biological process: single-organism process (GO:0044699);; biological pro…
gene-LOC109601914	LOC109601914	27.333	1549	24.7003	1307	25.6626	1467	47.5098	2670	42.3032	2811	40.2626	2198	7.01E-08	0.778466	up	--	--	Molecular Function: zinc ion binding (GO:0008270);;	K04506|1.0e-08|dsi:Dsimw501_GD14672|K04506 E3 ubiquitin-protein ligase SIAH1 [EC:2.3.2.27] | (RefSeq) Dsim_GD14672; uncharacterized protein	MAPK signaling pathway - fly (ko04013);; Ubiquitin mediated proteolysis (ko04120);; Wnt signaling pathway (ko04310)	[R]	General function prediction only	--	Cysteine and histidine-rich protein 1 homolog OS=Drosophila melanogaster OX=7227 GN=CG32486 PE=2 SV=2	O	Posttranslational modification, protein turnover, chaperones	PREDICTED: cysteine and histidine-rich protein 1 homolog [Aethina tumida]	molecular function: binding (GO:0005488)
gene-LOC109599141	LOC109599141	8.64699	530	10.7433	615	7.82343	484	5.80713	353	5.72521	412	5.42291	321	0.00405341	-0.643999	down	[G]	Carbohydrate transport and metabolism	Molecular Function: beta-N-acetylhexosaminidase activity (GO:0004563);; Biological Process: carbohydrate metabolic process (GO:0005975);; Molecular Function: N-acetyl-beta-D-galactosaminidase activity (GO:0102148);;	K12373|7.3e-190|tca:658249|K12373 hexosaminidase [EC:3.2.1.52] | (RefSeq) Nag2; beta-N-acetylglucosaminidase NAG2	Other glycan degradation (ko00511);; Various types of N-glycan biosynthesis (ko00513);; Amino sugar and nucleotide sugar metabolism (ko00520);; Glycosaminoglycan degradation (ko00531);; Glycosphingolipid biosynthesis - globo and isoglobo series (ko00603);; Glycosphingolipid biosynthesis - ganglio series (ko00604);; Lysosome (ko04142)	[G]	Carbohydrate transport and metabolism	Glycosyl hydrolase family 20, catalytic domain	Chitooligosaccharidolytic beta-N-acetylglucosaminidase OS=Bombyx mori OX=7091 PE=1 SV=1	G	Carbohydrate transport and metabolism	PREDICTED: LOW QUALITY PROTEIN: chitooligosaccharidolytic beta-N-acetylglucosaminidase [Aethina tumida]	molecular function: catalytic activity (GO:0003824);; biological process: metabolic process (GO:0008152)
gene-LOC109598160	LOC109598160	12.6745	497	9.80549	359	9.75778	386	5.71793	223	6.6523	306	5.7164	216	0.00133888	-0.79183	down	[S]	Function unknown	Cellular Component: integral component of membrane (GO:0016021);; Molecular Function: alkenylglycerophosphocholine hydrolase activity (GO:0047408);; Molecular Function: alkenylglycerophosphoethanolamine hydrolase activity (GO:0047409);;	K18575|5.3e-35|acs:103280322|K18575 alkenylglycerophosphocholine hydrolase [EC:3.3.2.2] | (RefSeq) lysoplasmalogenase	Ether lipid metabolism (ko00565)	[R]	General function prediction only	YhhN family	--	S	Function unknown	PREDICTED: lysoplasmalogenase-like protein TMEM86A [Aethina tumida]	cellular component: membrane (GO:0016020);; cellular component: membrane part (GO:0044425);; molecular function: catalytic activity (GO:0003824)
gene-LOC109598238	LOC109598238	6.66372	322	6.21411	280	6.95823	339	12.0978	579	11.826	669	11.2035	521	7.08E-05	0.857844	up	--	--	--	--	--	--	--	--	--	--	--	PREDICTED: uncharacterized protein LOC109598238 [Aethina tumida]	--
Aethina_tumida_newGene_2938	--	8.25019	533	6.2878	379	4.57395	298	4.10338	263	3.69856	280	3.13267	195	0.0053827	-0.76359	down	--	--	--	--	--	--	--	--	--	--	--	PREDICTED: uncharacterized protein LOC103315212 [Tribolium castaneum]	--
gene-LOC109609618	LOC109609618	26.1226	1946	19.5223	1358	12.7704	960	7.33145	542	8.62782	754	5.38677	387	1.30E-08	-1.40635	down	[G]	Carbohydrate transport and metabolism	Biological Process: carbohydrate metabolic process (GO:0005975);; Molecular Function: sedoheptulokinase activity (GO:0050277);;	--	--	[G]	Carbohydrate transport and metabolism	FGGY family of carbohydrate kinases, N-terminal domain	--	G	Carbohydrate transport and metabolism	PREDICTED: LOW QUALITY PROTEIN: sedoheptulokinase-like [Aethina tumida]	biological process: metabolic process (GO:0008152);; biological process: cellular process (GO:0009987);; molecular function: catalytic activity (GO:0003824)
gene-LOC109598271	LOC109598271	12.1738	887	9.8671	671	8.68448	638	7.4944	542	5.99128	512	5.92995	417	0.00251914	-0.622985	down	[P]	Inorganic ion transport and metabolism	Cellular Component: integral component of plasma membrane (GO:0005887);; Molecular Function: secondary active sulfate transmembrane transporter activity (GO:0008271);; Molecular Function: bicarbonate transmembrane transporter activity (GO:0015106);; Molecular Function: chloride transmembrane transporter activity (GO:0015108);; Molecular Function: sulfate transmembrane transporter activity (GO:001…	K14453|1.5e-250|tca:659697|K14453 solute carrier family 26, other | (RefSeq) solute carrier family 26 member 10	--	[P]	Inorganic ion transport and metabolism	Sulfate permease family	Sulfate permease family protein 3 OS=Caenorhabditis elegans OX=6239 GN=sulp-3 PE=2 SV=3	P	Inorganic ion transport and metabolism	PREDICTED: LOW QUALITY PROTEIN: solute carrier family 26 member 10-like [Aethina tumida]	cellular component: cell (GO:0005623);; cellular component: membrane (GO:0016020);; cellular component: membrane part (GO:0044425);; cellular component: cell part (GO:0044464);; biological process: single-organism process (GO:0044699);; biological process: localization (GO:0051179);; molecular function: transporter activity (GO:0005215)
gene-LOC109606656	LOC109606656	11.3258	240	15.4784	307	10.8346	232	5.60587	118	4.37716	109	7.27052	149	0.000605427	-1.08932	down	--	--	--	--	--	--	--	--	--	--	--	PREDICTED: uncharacterized protein LOC109595554 [Aethina tumida]	--
gene-LOC109595029	LOC109595029	3.77606	256	3.47511	220	2.87911	197	2.43415	164	1.68063	134	1.53498	101	0.00930851	-0.801475	down	[T]	Signal transduction mechanisms	Molecular Function: ATP binding (GO:0005524);; Cellular Component: integral component of membrane (GO:0016021);; Molecular Function: ATPase activity (GO:0016887);;	K14861|3.9e-229|tca:100141557|K14861 nucleolar pre-ribosomal-associated protein 1 | (RefSeq) uncharacterized LOC100141557	--	[Q]	Secondary metabolites biosynthesis, transport and catabolism	ABC transporter	Protein white OS=Anopheles gambiae OX=7165 GN=w PE=2 SV=1	Q	Secondary metabolites biosynthesis, transport and catabolism	PREDICTED: ATP-binding cassette sub-family G member 4-like [Aethina tumida]	molecular function: binding (GO:0005488);; cellular component: membrane (GO:0016020);; cellular component: membrane part (GO:0044425);; molecular function: catalytic activity (GO:0003824)
gene-LOC109604291	LOC109604291	5.13403	92	5.5625	93	4.43708	80	1.3335	24	0.449041	10	3.13693	54	0.00309758	-1.58033	down	--	--	Molecular Function: odorant binding (GO:0005549);;	--	--	--	--	PBP/GOBP family	--	--	--	PREDICTED: pheromone-binding protein-related protein 6-like [Aethina tumida]	molecular function: binding (GO:0005488)
gene-LOC109605644	LOC109605644	44.368	1082	49.8927	1136	48.9245	1203	997.688	24117	1128.51	32262	1061.29	24921	5.54E-223	4.5115	up	--	--	Molecular Function: metal ion binding (GO:0046872);;	K09542|5.9e-58|tca:663240|K09542 crystallin, alpha B | (RefSeq) protein lethal(2)essential for life	Protein processing in endoplasmic reticulum (ko04141);; Longevity regulating pathway - multiple species (ko04213)	[O]	Posttranslational modification, protein turnover, chaperones	Hsp20/alpha crystallin family	Protein lethal(2)essential for life OS=Drosophila melanogaster OX=7227 GN=l(2)efl PE=1 SV=1	O	Posttranslational modification, protein turnover, chaperones	PREDICTED: protein lethal(2)essential for life-like [Aethina tumida]	molecular function: binding (GO:0005488)
gene-LOC109599964	LOC109599964	4.69196	135	4.67324	126	1.5164	44	1.31432	38	1.0382	35	1.68118	47	0.00306617	-1.37797	down	--	--	Cellular Component: lysosome (GO:0005764);; Biological Process: regulation of autophagy (GO:0010506);; Cellular Component: integral component of membrane (GO:0016021);;	K21956|1.9e-67|tca:100142569|K21956 DNA damage-regulated autophagy modulator protein 2 | (RefSeq) DNA damage-regulated autophagy modulator protein 2-like	--	[S]	Function unknown	Frag1/DRAM/Sfk1 family	--	S	Function unknown	PREDICTED: DNA damage-regulated autophagy modulator protein 2 [Aethina tumida]	cellular component: cell (GO:0005623);; cellular component: organelle (GO:0043226);; cellular component: cell part (GO:0044464);; biological process: biological regulation (GO:0065007);; cellular component: membrane (GO:0016020);; cellular component: membrane part (GO:0044425)
gene-LOC109595590	LOC109595590	6.4858	355	4.68676	239	4.77721	264	2.82711	154	2.77393	178	1.44413	76	0.000558082	-1.13642	down	--	--	Biological Process: system process (GO:0003008);; Biological Process: sensory perception (GO:0007600);; Biological Process: biological_process (GO:0008150);; Biological Process: sensory perception of pain (GO:0019233);; Biological Process: multicellular organismal process (GO:0032501);; Biological Process: nervous system process (GO:0050877);;	K23437|1.8e-19|tca:663775|K23437 cytosolic carboxypeptidase protein 2/3 [EC:3.4.17.-] | (RefSeq) uncharacterized LOC663775	--	--	--	Ecdysteroid kinase	--	S	Function unknown	PREDICTED: uncharacterized protein LOC109595590 [Aethina tumida]	biological process: multicellular organismal process (GO:0032501)
gene-LOC109608934	LOC109608934	58.1769	1525	59.0244	1444	48.0811	1271	28.883	751	39.1586	1203	28.4437	718	3.57E-05	-0.735926	down	--	--	--	--	--	--	--	--	--	--	--	PREDICTED: uncharacterized protein LOC109608934 [Aethina tumida]	--
gene-LOC109607589	LOC109607589	18.4795	1025	20.5821	1065	19.9889	1117	9.88996	544	8.32401	541	6.22636	333	1.53E-09	-1.23808	down	[E]	Amino acid transport and metabolism	Molecular Function: serine-type carboxypeptidase activity (GO:0004185);; Biological Process: proteolysis involved in cellular protein catabolic process (GO:0051603);;	K09645|2.5e-201|tca:657714|K09645 vitellogenic carboxypeptidase-like protein [EC:3.4.16.-] | (RefSeq) venom serine carboxypeptidase	--	[OE]	Posttranslational modification, protein turnover, chaperones;; Amino acid transport and metabolism	Serine carboxypeptidase	Venom serine carboxypeptidase OS=Apis mellifera OX=7460 PE=2 SV=1	O	Posttranslational modification, protein turnover, chaperones	PREDICTED: LOW QUALITY PROTEIN: venom serine carboxypeptidase-like [Aethina tumida]	biological process: metabolic process (GO:0008152);; molecular function: catalytic activity (GO:0003824)
Aethina_tumida_newGene_1145	--	3.96312	72	2.94308	50	4.29416	78	1.23968	23	1.28272	28	0.881432	16	9.81E-05	-1.62819	down	--	--	--	--	--	--	--	--	--	--	--	--	--
gene-LOC109599638	LOC109599638	111.595	2230	93.5871	1746	101.246	2040	64.4498	1277	68.1286	1596	59.8425	1152	2.85E-05	-0.634163	down	--	--	Cellular Component: mitochondrial inner membrane (GO:0005743);; Biological Process: mitochondrial pyruvate transport (GO:0006850);;	K22138|8.2e-36|tca:662570|K22138 mitochondrial pyruvate carrier 1 | (RefSeq) mitochondrial pyruvate carrier 1	--	[S]	Function unknown	Mitochondrial pyruvate carriers	Mitochondrial pyruvate carrier 1 OS=Drosophila melanogaster OX=7227 GN=Mpc1 PE=3 SV=1	C	Energy production and conversion	PREDICTED: mitochondrial pyruvate carrier 1 [Aethina tumida]	cellular component: cell (GO:0005623);; cellular component: membrane (GO:0016020);; cellular component: organelle (GO:0043226);; cellular component: organelle part (GO:0044422);; cellular component: cell part (GO:0044464);; biological process: single-organism process (GO:0044699);; biological process: localization (GO:0051179)
gene-LOC109596848	LOC109596848	9.43186	1203	9.34853	1113	8.99912	1158	14.0842	1781	13.7668	2059	13.8931	1707	6.61E-06	0.623341	up	[J]	Translation, ribosomal structure and biogenesis	Molecular Function: nucleic acid binding (GO:0003676);; Molecular Function: helicase activity (GO:0004386);; Molecular Function: ATP binding (GO:0005524);;	K13184|0.0e+00|dpa:109535712|K13184 ATP-dependent RNA helicase A [EC:3.6.4.13] | (RefSeq) dosage compensation regulator	--	[K]	Transcription	Double-stranded RNA binding motif	Dosage compensation regulator OS=Drosophila melanogaster OX=7227 GN=mle PE=1 SV=2	A	RNA processing and modification	PREDICTED: LOW QUALITY PROTEIN: dosage compensation regulator-like [Aethina tumida]	molecular function: binding (GO:0005488);; molecular function: catalytic activity (GO:0003824)
gene-LOC109605772	LOC109605772	74.1408	9901	85.9385	10713	38.2631	5153	109.226	14462	137.676	21558	82.0535	10554	0.00152214	0.773291	up	--	--	Molecular Function: lipid transporter activity (GO:0005319);;	K14462|7.3e-36|ipu:108270192|K14462 apolipoprotein B | (RefSeq) apob; apolipoprotein B	--	[I]	Lipid transport and metabolism	Lipoprotein amino terminal region	Apolipophorins OS=Locusta migratoria OX=7004 PE=1 SV=2	I	Lipid transport and metabolism	PREDICTED: LOW QUALITY PROTEIN: apolipophorins-like, partial [Aethina tumida]	biological process: localization (GO:0051179);; molecular function: transporter activity (GO:0005215)
gene-LOC109596072	LOC109596072	13.6612	1013	9.30112	644	9.12737	682	5.28317	389	3.61539	315	4.00578	286	4.60E-08	-1.27557	down	[QV]	Secondary metabolites biosynthesis, transport and catabolism;; Defense mechanisms	Molecular Function: monooxygenase activity (GO:0004497);; Molecular Function: iron ion binding (GO:0005506);; Molecular Function: oxidoreductase activity, acting on paired donors, with incorporation or reduction of molecular oxygen (GO:0016705);; Molecular Function: heme binding (GO:0020037);; Biological Process: oxidation-reduction process (GO:0055114);;	K15005|2.1e-102|tca:100142088|K15005 cytochrome P450 family 28 [EC:1.14.-.-] | (RefSeq) cytochrome P450 6k1-like	--	[Q]	Secondary metabolites biosynthesis, transport and catabolism	Cytochrome P450	Probable cytochrome P450 28a5 OS=Drosophila melanogaster OX=7227 GN=Cyp28a5 PE=2 SV=1	Q	Secondary metabolites biosynthesis, transport and catabolism	PREDICTED: LOW QUALITY PROTEIN: probable cytochrome P450 28a5 [Aethina tumida]	biological process: metabolic process (GO:0008152);; biological process: single-organism process (GO:0044699);; molecular function: catalytic activity (GO:0003824);; molecular function: binding (GO:0005488)
gene-LOC109606246	LOC109606246	65.8061	1890	62.3023	1671	63.6233	1843	39.132	1115	31.7688	1070	38.6049	1068	1.07E-07	-0.773805	down	--	--	Cellular Component: nucleus (GO:0005634);; Cellular Component: cytoplasm (GO:0005737);; Biological Process: negative regulation of transcription, DNA-templated (GO:0045892);; Molecular Function: protein dimerization activity (GO:0046983);;	K17696|4.3e-56|nvl:108565427|K17696 DNA-binding protein inhibitor ID, other | (RefSeq) protein extra-macrochaetae	TGF-beta signaling pathway (ko04350)	--	--	Helix-loop-helix DNA-binding domain	Protein extra-macrochaetae OS=Drosophila melanogaster OX=7227 GN=emc PE=1 SV=2	K	Transcription	PREDICTED: protein extra-macrochaetae-like [Aethina tumida]	cellular component: cell (GO:0005623);; cellular component: organelle (GO:0043226);; cellular component: cell part (GO:0044464);; biological process: biological regulation (GO:0065007);; molecular function: binding (GO:0005488)
gene-LOC109597080	LOC109597080	2.95904	68	4.0949	87	2.39251	55	0.800981	19	0.737895	20	1.35698	30	0.000184302	-1.64165	down	--	--	Molecular Function: structural constituent of cuticle (GO:0042302);;	--	--	--	--	Cuticle protein CPCFC	Cuticle protein 1 OS=Blaberus craniifer OX=6982 PE=1 SV=1	--	--	PREDICTED: DNA-directed RNA polymerase II subunit RPB1-like [Aethina tumida]	molecular function: structural molecule activity (GO:0005198)
gene-LOC109604817	LOC109604817	7.60816	525	9.08951	586	7.57496	527	5.85599	401	3.93975	319	4.67648	311	0.00235972	-0.712827	down	[T]	Signal transduction mechanisms	Molecular Function: ATP binding (GO:0005524);; Cellular Component: integral component of membrane (GO:0016021);; Molecular Function: ATPase activity (GO:0016887);;	K05680|1.7e-221|dpa:109546937|K05680 ATP-binding cassette, subfamily G (WHITE), member 4 | (RefSeq) ATP-binding cassette sub-family G member 4-like	ABC transporters (ko02010)	[Q]	Secondary metabolites biosynthesis, transport and catabolism	ABC-2 type transporter	Protein white OS=Anopheles gambiae OX=7165 GN=w PE=2 SV=1	Q	Secondary metabolites biosynthesis, transport and catabolism	PREDICTED: LOW QUALITY PROTEIN: ATP-binding cassette sub-family G member 4-like [Aethina tumida]	molecular function: binding (GO:0005488);; cellular component: membrane (GO:0016020);; cellular component: membrane part (GO:0044425);; molecular function: catalytic activity (GO:0003824)
gene-LOC109603775	LOC109603775	1.66787	71	1.48595	59	1.52181	65	2.84661	120	2.2723	113	4.02791	165	0.0051105	1.00075	up	--	--	--	K10404|5.5e-27|dmo:Dmoj_GI17048|K10404 kinesin family member 26 | (RefSeq) uncharacterized protein	--	--	--	Domain of unknown function (DUF243)	--	--	--	PREDICTED: LOW QUALITY PROTEIN: glycine-rich cell wall structural protein-like [Aethina tumida]	--
gene-LOC109603797	LOC109603797	0.982936	24	0.711278	16	0.953938	24	2.06149	50	1.47605	42	2.36824	55	0.00730771	1.16589	up	[R]	General function prediction only	Molecular Function: GTPase activity (GO:0003924);; Molecular Function: GTP binding (GO:0005525);; Biological Process: signal transduction (GO:0007165);; Cellular Component: membrane (GO:0016020);;	K07915|4.5e-68|tca:103314077|K07915 Ras-related protein Rab-28 | (RefSeq) ras-related protein Rab-28-like	--	[TU]	Signal transduction mechanisms;; Intracellular trafficking, secretion, and vesicular transport	Ras family	Ras-related protein Rab-28 OS=Caenorhabditis elegans OX=6239 GN=rab-28 PE=1 SV=1	U	Intracellular trafficking, secretion, and vesicular transport	PREDICTED: ras-related protein Rab-28-like [Aethina tumida]	molecular function: catalytic activity (GO:0003824);; molecular function: binding (GO:0005488);; biological process: cellular process (GO:0009987);; biological process: biological regulation (GO:0065007);; cellular component: membrane (GO:0016020)
gene-LOC109595083	LOC109595083	9.99584	389	9.00966	327	8.84026	347	6.02842	233	3.25024	149	3.92475	147	0.000416895	-1.04227	down	--	--	Molecular Function: odorant binding (GO:0005549);;	--	--	--	--	PBP/GOBP family	General odorant-binding protein 56d OS=Drosophila melanogaster OX=7227 GN=Obp56d PE=1 SV=2	S	Function unknown	PREDICTED: uncharacterized protein LOC109595083 [Aethina tumida]	molecular function: binding (GO:0005488)
Aethina_tumida_newGene_3883	--	132.572	2417	145.242	2472	157.617	2897	56.6481	1024	68.3793	1462	56.5099	993	2.02E-14	-1.22627	down	--	--	--	--	--	--	--	--	--	--	--	hypothetical protein TcasGA2_TC015372 [Tribolium castaneum]	--
gene-LOC109607113	LOC109607113	16.2071	565	16.2246	528	16.966	596	5.25493	182	6.70657	274	7.33324	247	3.28E-08	-1.31623	down	[IQR]	Lipid transport and metabolism;; Secondary metabolites biosynthesis, transport and catabolism;; General function prediction only	Molecular Function: ATP binding (GO:0005524);; Cellular Component: integral component of membrane (GO:0016021);;	K11152|2.6e-80|tca:655463|K11152 retinol dehydrogenase 11 [EC:1.1.1.300] | (RefSeq) retinol dehydrogenase 11	Retinol metabolism (ko00830)	[Q]	Secondary metabolites biosynthesis, transport and catabolism	short chain dehydrogenase	WW domain-containing oxidoreductase OS=Drosophila melanogaster OX=7227 GN=Wwox PE=2 SV=1	Q	Secondary metabolites biosynthesis, transport and catabolism	PREDICTED: retinol dehydrogenase 11-like [Aethina tumida]	molecular function: binding (GO:0005488);; cellular component: membrane (GO:0016020);; cellular component: membrane part (GO:0044425)
gene-LOC109603616	LOC109603616	4.32818	137	1.42266	42	3.28228	105	3.87362	121	8.58597	317	9.6505	293	0.00295011	1.32541	up	--	--	Cellular Component: integral component of membrane (GO:0016021);;	--	--	--	--	--	--	--	--	PREDICTED: uncharacterized protein LOC109594596 [Aethina tumida]	cellular component: membrane (GO:0016020);; cellular component: membrane part (GO:0044425)
gene-LOC109598965	LOC109598965	3.51162	64	4.51168	77	4.39313	80	7.33296	132	8.63263	183	6.51349	114	0.007991	0.887079	up	--	--	--	--	--	--	--	--	--	--	--	PREDICTED: uncharacterized protein LOC109598965 [Aethina tumida]	--
gene-LOC109609281	LOC109609281	10.9267	727	10.2581	637	9.15964	614	5.74196	379	6.13254	478	5.92742	380	0.0002223	-0.730456	down	--	--	--	--	--	--	--	Domain of unknown function (DUF4803)	--	S	Function unknown	PREDICTED: uncharacterized protein LOC109609281 [Aethina tumida]	--
gene-LOC109603421	LOC109603421	7.60296	418	9.4809	487	9.62741	534	5.29951	289	5.07111	327	5.86388	311	0.00334161	-0.685017	down	--	--	Biological Process: rRNA modification (GO:0000154);; Biological Process: rRNA 2'-O-methylation (GO:0000451);; Biological Process: enzyme-directed rRNA 2'-O-methylation (GO:0000453);; Biological Process: RNA methylation (GO:0001510);; Molecular Function: molecular_function (GO:0003674);; Molecular Function: RNA binding (GO:0003723);; Molecular Function: catalytic activity (GO:0003824);; Biological…	K15333|1.3e-97|tca:103315209|K15333 tRNA guanosine-2'-O-methyltransferase [EC:2.1.1.34] | (RefSeq) hypothetical protein	--	[A]	RNA processing and modification	SpoU rRNA Methylase family	--	A	RNA processing and modification	PREDICTED: probable methyltransferase TARBP1 [Aethina tumida]	biological process: metabolic process (GO:0008152);; biological process: cellular process (GO:0009987);; biological process: cellular component organization or biogenesis (GO:0071840);; molecular function: binding (GO:0005488);; molecular function: catalytic activity (GO:0003824)
gene-LOC109602518	LOC109602518	37.1448	750	37.5326	707	50.8182	1032	25.0774	504	24.5239	583	30.9738	604	0.00412515	-0.600825	down	--	--	--	--	--	--	--	--	--	--	--	PREDICTED: uncharacterized protein LOC109602518 isoform X1 [Aethina tumida]	--
gene-LOC109597595	LOC109597595	4.87193	83	2.25007	36	4.05266	69	1.21885	21	1.8844	38	0.759656	13	0.00218189	-1.44816	down	--	--	Cellular Component: nucleus (GO:0005634);; Molecular Function: metal ion binding (GO:0046872);;	--	--	[S]	Function unknown	Transcription elongation factor Elf1 like	Transcription elongation factor 1 homolog OS=Drosophila melanogaster OX=7227 GN=CG40228 PE=3 SV=1	K	Transcription	PREDICTED: transcription elongation factor 1 homolog [Aethina tumida]	cellular component: cell (GO:0005623);; cellular component: organelle (GO:0043226);; cellular component: cell part (GO:0044464);; molecular function: binding (GO:0005488)
gene-LOC109599974	LOC109599974	9.20301	640	9.41157	611	7.79251	546	15.1678	1045	15.016	1224	13.7002	917	9.75E-06	0.769649	up	[I]	Lipid transport and metabolism	Biological Process: fatty acid biosynthetic process (GO:0006633);; Cellular Component: integral component of membrane (GO:0016021);; Molecular Function: oxidoreductase activity, acting on paired donors, with oxidation of a pair of donors resulting in the reduction of molecular oxygen to two molecules of water (GO:0016717);;	K00507|4.2e-162|tca:656313|K00507 stearoyl-CoA desaturase (Delta-9 desaturase) [EC:1.14.19.1] | (RefSeq) acyl-CoA Delta(11) desaturase	Biosynthesis of unsaturated fatty acids (ko01040);; Fatty acid metabolism (ko01212)	[I]	Lipid transport and metabolism	Fatty acid desaturase	Acyl-CoA Delta(11) desaturase OS=Trichoplusia ni OX=7111 GN=D11DS PE=1 SV=2	I	Lipid transport and metabolism	PREDICTED: acyl-CoA Delta(11) desaturase-like [Aethina tumida]	biological process: metabolic process (GO:0008152);; biological process: cellular process (GO:0009987);; biological process: single-organism process (GO:0044699);; cellular component: membrane (GO:0016020);; cellular component: membrane part (GO:0044425);; molecular function: catalytic activity (GO:0003824)
gene-LOC109608318	LOC109608318	10.1455	677	8.85135	552	9.36916	631	5.93851	393	4.59053	360	5.89252	379	0.00037578	-0.754028	down	[P]	Inorganic ion transport and metabolism	Molecular Function: cation transmembrane transporter activity (GO:0008324);; Cellular Component: integral component of membrane (GO:0016021);;	K15122|1.1e-170|tca:658250|K15122 solute carrier family 41 | (RefSeq) solute carrier family 41 member 1	--	[P]	Inorganic ion transport and metabolism	Divalent cation transporter	--	P	Inorganic ion transport and metabolism	PREDICTED: solute carrier family 41 member 1-like [Aethina tumida]	biological process: localization (GO:0051179);; molecular function: transporter activity (GO:0005215);; cellular component: membrane (GO:0016020);; cellular component: membrane part (GO:0044425)
gene-LOC109596021	LOC109596021	49.3462	3575	49.473	3346	32.2849	2359	65.2088	4684	68.8402	5847	61.2987	4277	0.00018046	0.615674	up	--	--	Molecular Function: RNA polymerase II transcription factor activity, sequence-specific DNA binding (GO:0000981);; Molecular Function: DNA binding (GO:0003677);; Cellular Component: nucleus (GO:0005634);; Cellular Component: transcription factor complex (GO:0005667);; Biological Process: regulation of transcription, DNA-templated (GO:0006355);; Biological Process: anatomical structure morphogenesi…	K23581|7.5e-80|dpa:109536384|K23581 transcription factor SOX4 (SOX group C) | (RefSeq) putative transcription factor SOX-14	--	[K]	Transcription	HMG (high mobility group) box	Putative transcription factor SOX-14 OS=Drosophila melanogaster OX=7227 GN=Sox14 PE=2 SV=3	K	Transcription	PREDICTED: transcription factor sem-2-like [Aethina tumida]	biological process: biological regulation (GO:0065007);; molecular function: nucleic acid binding transcription factor activity (GO:0001071);; molecular function: binding (GO:0005488);; cellular component: cell (GO:0005623);; cellular component: organelle (GO:0043226);; cellular component: cell part (GO:0044464);; cellular component: macromolecular complex (GO:0032991);; biological process: devel…
gene-LOC109604562	LOC109604562	43.4002	1701	49.3171	1804	35.4777	1401	20.4851	796	30.0904	1382	18.4831	698	2.08E-05	-0.850838	down	--	--	Cellular Component: nucleus (GO:0005634);;	--	--	[S]	Function unknown	Domain of Unknown Function (DUF1907)	--	S	Function unknown	PREDICTED: ester hydrolase C11orf54 homolog [Aethina tumida]	cellular component: cell (GO:0005623);; cellular component: organelle (GO:0043226);; cellular component: cell part (GO:0044464)
gene-LOC109603918	LOC109603918	27.7916	1628	29.1109	1591	31.4738	1859	16.1332	937	16.9732	1166	15.3304	865	2.82E-08	-0.832368	down	[J]	Translation, ribosomal structure and biogenesis	Molecular Function: hydrolase activity (GO:0016787);;	K19176|7.8e-167|tca:663447|K19176 fatty acid amide hydrolase 2 [EC:3.5.1.99] | (RefSeq) fatty-acid amide hydrolase 2-B	--	[JIT]	Translation, ribosomal structure and biogenesis;; Lipid transport and metabolism;; Signal transduction mechanisms	Amidase	Monoglyceride lipase faah-4 OS=Caenorhabditis elegans OX=6239 GN=faah-4 PE=1 SV=1	--	--	PREDICTED: LOW QUALITY PROTEIN: fatty-acid amide hydrolase 2-A-like [Aethina tumida]	molecular function: catalytic activity (GO:0003824)
gene-LOC109599805	LOC109599805	4.1232	319	4.20382	304	4.7939	375	6.47928	488	6.82475	614	7.1779	535	0.00281509	0.662379	up	--	--	Molecular Function: GTPase activator activity (GO:0005096);; Cellular Component: cytoplasm (GO:0005737);; Biological Process: signal transduction (GO:0007165);; Biological Process: regulation of small GTPase mediated signal transduction (GO:0051056);;	K20640|5.5e-197|tca:660076|K20640 Rho GTPase-activating protein 19 | (RefSeq) rho GTPase-activating protein 19	--	[T]	Signal transduction mechanisms	RhoGAP domain	Rho GTPase-activating protein 68F OS=Drosophila melanogaster OX=7227 GN=RhoGAP68F PE=1 SV=1	T	Signal transduction mechanisms	PREDICTED: rho GTPase-activating protein 19-like isoform X1 [Aethina tumida]	biological process: biological regulation (GO:0065007);; molecular function: molecular function regulator (GO:0098772);; cellular component: cell (GO:0005623);; cellular component: cell part (GO:0044464);; biological process: cellular process (GO:0009987)
gene-LOC109601676	LOC109601676	316.184	15120	321.317	14343	341.545	16469	195.381	9264	207.834	11654	189.679	8736	2.93E-08	-0.6885	down	--	--	Molecular Function: aspartic-type endopeptidase activity (GO:0004190);;	K01379|3.0e-179|tca:655494|K01379 cathepsin D [EC:3.4.23.5] | (RefSeq) lysosomal aspartic protease	Autophagy - animal (ko04140);; Lysosome (ko04142)	[O]	Posttranslational modification, protein turnover, chaperones	Eukaryotic aspartyl protease	Lysosomal aspartic protease OS=Aedes aegypti OX=7159 GN=AAEL006169 PE=1 SV=2	O	Posttranslational modification, protein turnover, chaperones	PREDICTED: lysosomal aspartic protease-like [Aethina tumida]	biological process: metabolic process (GO:0008152);; molecular function: catalytic activity (GO:0003824)
gene-LOC109603475	LOC109603475	5.93825	302	5.98072	284	3.20937	165	1.92471	97	1.80763	108	2.13219	105	6.07E-05	-1.32245	down	--	--	Cellular Component: integral component of membrane (GO:0016021);;	K15117|4.0e-107|tca:660903|K15117 solute carrier family 25, member 34/35 | (RefSeq) solute carrier family 25 member 35	--	[C]	Energy production and conversion	Mitochondrial carrier protein	Mitochondrial substrate carrier family protein ucpB OS=Dictyostelium discoideum OX=44689 GN=ucpB PE=3 SV=1	C	Energy production and conversion	PREDICTED: solute carrier family 25 member 35-like [Aethina tumida]	cellular component: membrane (GO:0016020);; cellular component: membrane part (GO:0044425)
gene-LOC109596606	LOC109596606	30.9476	1665	29.542	1483	31.4302	1705	47.474	2532	48.3852	3051	52.1096	2699	3.37E-07	0.72208	up	--	--	Molecular Function: histone acetyltransferase activity (GO:0004402);; Biological Process: regulation of transcription, DNA-templated (GO:0006355);; Cellular Component: MSL complex (GO:0072487);;	K11308|3.8e-242|tca:656837|K11308 histone acetyltransferase MYST1 [EC:2.3.1.48] | (RefSeq) histone acetyltransferase KAT8	--	[B]	Chromatin structure and dynamics	MOZ/SAS family	Males-absent on the first protein OS=Drosophila melanogaster OX=7227 GN=mof PE=1 SV=1	B	Chromatin structure and dynamics	PREDICTED: histone acetyltransferase KAT8 [Aethina tumida]	molecular function: catalytic activity (GO:0003824);; biological process: biological regulation (GO:0065007);; cellular component: cell (GO:0005623);; cellular component: membrane-enclosed lumen (GO:0031974);; cellular component: macromolecular complex (GO:0032991);; cellular component: organelle (GO:0043226);; cellular component: organelle part (GO:0044422);; cellular component: cell part (GO:00…
gene-LOC109601625	LOC109601625	1.60669	288	1.27625	214	1.99951	361	7.13232	1266	9.67365	2031	4.76263	822	4.83E-16	2.17565	up	--	--	Molecular Function: lipid transporter activity (GO:0005319);; Cellular Component: cellular_component (GO:0005575);; Cellular Component: extracellular region (GO:0005576);; Biological Process: lipid transport (GO:0006869);;	--	--	--	--	Lipoprotein amino terminal region	Vitellogenin OS=Anthonomus grandis OX=7044 GN=VTG PE=3 SV=1	S	Function unknown	PREDICTED: LOW QUALITY PROTEIN: vitellogenin-like [Aethina tumida]	biological process: localization (GO:0051179);; molecular function: transporter activity (GO:0005215);; cellular component: extracellular region (GO:0005576);; biological process: single-organism process (GO:0044699)
gene-LOC109596230	LOC109596230	0.584423	39	0.542049	34	0.495487	33	0	0	0.101839	8	0.063043	5	8.21E-08	-3.05669	down	[IR]	Lipid transport and metabolism;; General function prediction only	Molecular Function: oxidoreductase activity, acting on CH-OH group of donors (GO:0016614);; Molecular Function: flavin adenine dinucleotide binding (GO:0050660);;	K00108|3.1e-104|obo:105280505|K00108 choline dehydrogenase [EC:1.1.99.1] | (RefSeq) glucose dehydrogenase [FAD, quinone]	Glycine, serine and threonine metabolism (ko00260)	[R]	General function prediction only	GMC oxidoreductase	Glucose dehydrogenase [FAD, quinone] OS=Drosophila pseudoobscura pseudoobscura OX=46245 GN=Gld PE=3 SV=4	--	--	PREDICTED: glucose dehydrogenase [FAD, quinone]-like [Aethina tumida]	biological process: metabolic process (GO:0008152);; biological process: single-organism process (GO:0044699);; molecular function: catalytic activity (GO:0003824);; molecular function: binding (GO:0005488)
gene-LOC109603965	LOC109603965	3.92644	145	4.11286	142	3.27411	122	1.98389	73	1.76708	77	2.23242	80	0.00770023	-0.874111	down	--	--	--	--	--	--	--	--	--	--	--	PREDICTED: uncharacterized protein LOC109603965 [Aethina tumida]	--
gene-LOC109599267	LOC109599267	15.741	229	13.4691	183	12.2844	180	4.58818	67	4.77661	82	5.65473	80	8.84E-06	-1.41292	down	--	--	--	--	--	--	--	--	--	--	--	PREDICTED: uncharacterized protein LOC109599267 [Aethina tumida]	--
gene-LOC109603793	LOC109603793	327.477	4824	301.295	4143	363.212	5395	203.009	2965	206.643	3569	220.547	3129	7.99E-06	-0.620104	down	[I]	Lipid transport and metabolism	Molecular Function: fatty-acyl-CoA binding (GO:0000062);;	K08762|2.4e-22|csem:103388182|K08762 diazepam-binding inhibitor (GABA receptor modulator, acyl-CoA-binding protein) | (RefSeq) acbd7; acyl-CoA-binding domain-containing protein 7 isoform X2	PPAR signaling pathway (ko03320)	[I]	Lipid transport and metabolism	Acyl CoA binding protein	Putative acyl-CoA-binding protein OS=Hypsibius dujardini OX=232323 PE=3 SV=1	I	Lipid transport and metabolism	PREDICTED: LOW QUALITY PROTEIN: putative acyl-CoA-binding protein [Aethina tumida]	molecular function: binding (GO:0005488)
gene-LOC109598847	LOC109598847	64.3919	2144	52.2905	1626	52.3823	1759	36.5198	1206	31.8964	1246	35.1804	1129	6.31E-06	-0.669352	down	--	--	Cellular Component: extracellular region (GO:0005576);; Biological Process: chitin metabolic process (GO:0006030);; Molecular Function: chitin binding (GO:0008061);;	K01873|2.2e-26|tca:662504|K01873 valyl-tRNA synthetase [EC:6.1.1.9] | (RefSeq) Pmp5-a; peritrophic matrix protein 5-A	Aminoacyl-tRNA biosynthesis (ko00970)	--	--	Chitin binding Peritrophin-A domain	--	S	Function unknown	PREDICTED: probable chitinase 3 [Aethina tumida]	cellular component: extracellular region (GO:0005576);; biological process: metabolic process (GO:0008152);; molecular function: binding (GO:0005488)
gene-LOC109602017	LOC109602017	12.9869	455	12.5095	409	11.615	410	6.41547	223	6.16788	254	6.6822	226	0.000120513	-0.90596	down	--	--	--	K11463|1.7e-53|nvl:108565388|K11463 polycomb protein SUZ12 | (RefSeq) uncharacterized protein LOC108565388	--	--	--	--	--	--	--	PREDICTED: uncharacterized protein LOC109602017 [Aethina tumida]	--
gene-LOC109603256	LOC109603256	6.15639	404	4.56846	280	3.50808	232	2.89115	188	2.89701	223	2.23036	141	0.00837055	-0.785231	down	[V]	Defense mechanisms	Molecular Function: ATP binding (GO:0005524);; Molecular Function: xenobiotic-transporting ATPase activity (GO:0008559);; Cellular Component: integral component of membrane (GO:0016021);; Molecular Function: ATPase activity (GO:0016887);; Biological Process: xenobiotic transport (GO:0042908);;	K05673|9.7e-122|dpa:109538361|K05673 ATP-binding cassette, subfamily C (CFTR/MRP), member 4 | (RefSeq) probable multidrug resistance-associated protein lethal(2)03659	ABC transporters (ko02010)	[Q]	Secondary metabolites biosynthesis, transport and catabolism	ABC transporter transmembrane region	Probable multidrug resistance-associated protein lethal(2)03659 OS=Drosophila melanogaster OX=7227 GN=l(2)03659 PE=2 SV=4	Q	Secondary metabolites biosynthesis, transport and catabolism	PREDICTED: probable multidrug resistance-associated protein lethal(2)03659 [Aethina tumida]	molecular function: binding (GO:0005488);; biological process: single-organism process (GO:0044699);; biological process: response to stimulus (GO:0050896);; biological process: localization (GO:0051179);; molecular function: catalytic activity (GO:0003824);; molecular function: transporter activity (GO:0005215);; cellular component: membrane (GO:0016020);; cellular component: membrane part (GO:0…
gene-LOC109600785	LOC109600785	43.9194	1009	43.3833	931	40.5504	940	14.4801	330	17.0543	460	24.3002	538	1.12E-07	-1.1571	down	--	--	--	--	--	--	--	Insect allergen related repeat, nitrile-specifier detoxification	--	S	Function unknown	PREDICTED: protein G12-like [Aethina tumida]	--
gene-LOC109594679	LOC109594679	6.87909	312	7.08453	300	5.04966	231	1.91102	86	1.49514	80	3.19968	140	1.72E-05	-1.48538	down	--	--	Biological Process: protein glycosylation (GO:0006486);; Molecular Function: fucosyltransferase activity (GO:0008417);; Cellular Component: integral component of membrane (GO:0016021);; Cellular Component: Golgi cisterna membrane (GO:0032580);;	K00753|5.4e-119|dpa:109544423|K00753 glycoprotein 3-alpha-L-fucosyltransferase [EC:2.4.1.214] | (RefSeq) alpha-(1,3)-fucosyltransferase 6-like isoform X1	Various types of N-glycan biosynthesis (ko00513)	[GE]	Carbohydrate transport and metabolism;; Amino acid transport and metabolism	Glycosyltransferase family 10 (fucosyltransferase) C-term	Glycoprotein 3-alpha-L-fucosyltransferase A OS=Drosophila melanogaster OX=7227 GN=FucTA PE=2 SV=2	G	Carbohydrate transport and metabolism	PREDICTED: glycoprotein 3-alpha-L-fucosyltransferase A-like [Aethina tumida]	biological process: metabolic process (GO:0008152);; biological process: cellular process (GO:0009987);; biological process: single-organism process (GO:0044699);; molecular function: catalytic activity (GO:0003824);; cellular component: membrane (GO:0016020);; cellular component: membrane part (GO:0044425);; cellular component: cell (GO:0005623);; cellular component: organelle (GO:0043226);; cel…
gene-LOC109606483	LOC109606483	2.85478	75	2.72602	67	2.37973	63	0.96719	26	0.86594	27	0.556016	15	6.06E-05	-1.64524	down	[O]	Posttranslational modification, protein turnover, chaperones	Molecular Function: molecular_function (GO:0003674);; Molecular Function: catalytic activity (GO:0003824);; Molecular Function: endopeptidase activity (GO:0004175);; Molecular Function: serine-type endopeptidase activity (GO:0004252);; Biological Process: proteolysis (GO:0006508);; Biological Process: nitrogen compound metabolic process (GO:0006807);; Biological Process: biological_process (GO:00…	K09632|4.4e-46|dpa:109544738|K09632 chymotrypsin-like protease [EC:3.4.21.-] | (RefSeq) brachyurin-like	--	[E]	Amino acid transport and metabolism	Trypsin	Chymotrypsin BI OS=Penaeus vannamei OX=6689 PE=1 SV=1	O	Posttranslational modification, protein turnover, chaperones	PREDICTED: brachyurin-like [Aethina tumida]	molecular function: catalytic activity (GO:0003824);; biological process: metabolic process (GO:0008152)
gene-LOC109602882	LOC109602882	0.823775	41	0.995271	46	0.793429	40	4.13032	202	1.37586	80	1.14434	55	0.00542315	1.36406	up	[O]	Posttranslational modification, protein turnover, chaperones	Biological Process: response to protozoan (GO:0001562);; Molecular Function: serine-type endopeptidase activity (GO:0004252);; Cellular Component: cellular_component (GO:0005575);; Cellular Component: extracellular region (GO:0005576);; Cellular Component: extracellular space (GO:0005615);; Biological Process: proteolysis (GO:0006508);; Biological Process: response to stress (GO:0006950);; Biolog…	K09640|1.5e-51|dmo:Dmoj_GI24876|K09640 transmembrane protease serine 9 [EC:3.4.21.-] | (RefSeq) uncharacterized protein	--	[E]	Amino acid transport and metabolism	Trypsin	Serine protease easter OS=Drosophila melanogaster OX=7227 GN=ea PE=1 SV=3	O	Posttranslational modification, protein turnover, chaperones	PREDICTED: serine protease easter-like [Aethina tumida]	biological process: response to stimulus (GO:0050896);; biological process: multi-organism process (GO:0051704);; biological process: metabolic process (GO:0008152);; molecular function: catalytic activity (GO:0003824);; cellular component: extracellular region (GO:0005576);; cellular component: extracellular region part (GO:0044421)
gene-LOC109603592	LOC109603592	54.8498	2743	54.3669	2538	51.6775	2606	32.8466	1629	24.6882	1448	27.1058	1306	3.96E-09	-0.892394	down	--	--	Molecular Function: N-acetyltransferase activity (GO:0008080);;	K00669|1.1e-39|aag:5574368|K00669 arylalkylamine N-acetyltransferase [EC:2.3.1.87] | (RefSeq) dopamine N-acetyltransferase isoform X1	Tryptophan metabolism (ko00380)	--	--	--	--	S	Function unknown	PREDICTED: LOW QUALITY PROTEIN: dopamine N-acetyltransferase-like [Aethina tumida]	molecular function: catalytic activity (GO:0003824)
gene-LOC109604507	LOC109604507	118.378	5414	118.872	5075	134.407	6199	189.33	8586	210.354	11281	189.022	8327	3.41E-07	0.69836	up	--	--	Molecular Function: protein dimerization activity (GO:0046983);;	K09560|4.2e-74|tca:655970|K09560 suppressor of tumorigenicity protein 13 | (RefSeq) putative protein FAM10A4	--	[OT]	Posttranslational modification, protein turnover, chaperones;; Signal transduction mechanisms	Hsp70-interacting protein N N-terminal domain	Hsc70-interacting protein 1 OS=Drosophila melanogaster OX=7227 GN=HIP PE=1 SV=2	--	--	PREDICTED: putative protein FAM10A4 [Aethina tumida]	molecular function: binding (GO:0005488)
gene-LOC109599065	LOC109599065	2.32315	118	2.89697	138	2.81976	145	1.53639	78	1.19559	72	1.29216	64	0.00432098	-0.955615	down	--	--	Biological Process: pathogenesis (GO:0009405);; Molecular Function: toxin activity (GO:0090729);;	--	--	--	--	delta endotoxin, N-terminal domain	--	--	--	PREDICTED: uncharacterized protein LOC109599065 [Aethina tumida]	biological process: multi-organism process (GO:0051704);; molecular function: toxin activity (GO:0090729)
gene-LOC109594569	LOC109594569	640.341	9001	669.015	8793	827.295	11800	404.744	5754	359.218	6044	453.541	6229	7.43E-07	-0.757854	down	--	--	--	--	--	--	--	--	--	--	--	PREDICTED: uncharacterized protein LOC109594569 isoform X1 [Aethina tumida]	--
gene-LOC109603443	LOC109603443	0.956501	24	0.806375	19	0.825539	21	12.2839	295	2.44622	70	1.46174	35	7.78E-05	2.60883	up	--	--	Biological Process: multicellular organism development (GO:0007275);; Biological Process: sensory organ development (GO:0007423);; Biological Process: imaginal disc development (GO:0007444);; Biological Process: biological_process (GO:0008150);; Biological Process: tissue development (GO:0009888);; Cellular Component: integral component of membrane (GO:0016021);; Molecular Function: transferase a…	--	--	--	--	--	--	S	Function unknown	PREDICTED: uncharacterized protein LOC109603443 [Aethina tumida]	biological process: multicellular organismal process (GO:0032501);; biological process: developmental process (GO:0032502);; biological process: single-organism process (GO:0044699);; cellular component: membrane (GO:0016020);; cellular component: membrane part (GO:0044425);; molecular function: catalytic activity (GO:0003824)
gene-LOC109597461	LOC109597461	20.2594	650	19.7201	590	22.8341	738	8.91714	284	9.88996	372	8.08974	250	5.17E-08	-1.18625	down	--	--	Biological Process: epithelial cell development (GO:0002064);; Biological Process: nematode larval development (GO:0002119);; Biological Process: larval development (GO:0002164);; Molecular Function: protein binding (GO:0005515);; Cellular Component: cellular_component (GO:0005575);; Cellular Component: cell (GO:0005623);; Biological Process: multicellular organism development (GO:0007275);; Biol…	K05404|1.2e-07|hgl:101705918|K05404 toll-like receptor 7 | (RefSeq) Tlr7; toll like receptor 7	Toll-like receptor signaling pathway (ko04620);; Measles (ko05162);; Influenza A (ko05164)	--	--	Leucine rich repeat	--	S	Function unknown	PREDICTED: leucine-rich repeat-containing protein 70-like [Aethina tumida]	biological process: cellular process (GO:0009987);; biological process: developmental process (GO:0032502);; biological process: single-organism process (GO:0044699);; biological process: multicellular organismal process (GO:0032501);; molecular function: binding (GO:0005488);; cellular component: cell (GO:0005623);; biological process: biological regulation (GO:0065007);; cellular component: cel…
gene-LOC109602581	LOC109602581	5.17198	101	5.61855	102	7.42583	146	3.56201	69	2.78423	64	2.87205	54	0.0076843	-0.947939	down	--	--	Molecular Function: molecular_function (GO:0003674);; Molecular Function: catalytic activity (GO:0003824);; Molecular Function: glutathione transferase activity (GO:0004364);; Cellular Component: cellular_component (GO:0005575);; Cellular Component: intracellular (GO:0005622);; Cellular Component: cell (GO:0005623);; Cellular Component: cytoplasm (GO:0005737);; Cellular Component: mitochondrion (…	K00799|1.6e-21|nvl:108566342|K00799 glutathione S-transferase [EC:2.5.1.18] | (RefSeq) microsomal glutathione S-transferase 1-like	Glutathione metabolism (ko00480);; Metabolism of xenobiotics by cytochrome P450 (ko00980);; Drug metabolism - cytochrome P450 (ko00982);; Drug metabolism - other enzymes (ko00983)	--	--	MAPEG family	--	I	Lipid transport and metabolism	PREDICTED: microsomal glutathione S-transferase 1-like [Aethina tumida]	molecular function: catalytic activity (GO:0003824);; cellular component: cell (GO:0005623);; cellular component: cell part (GO:0044464);; cellular component: organelle (GO:0043226);; cellular component: organelle part (GO:0044422);; cellular component: membrane (GO:0016020);; cellular component: membrane part (GO:0044425)
gene-LOC109596355	LOC109596355	36.4222	3327	35.3632	3015	34.1139	3142	68.8447	6235	60.1978	6447	56.0459	4931	6.43E-10	0.840685	up	--	--	Biological Process: lipid transport (GO:0006869);; Molecular Function: lipid binding (GO:0008289);; Cellular Component: integral component of membrane (GO:0016021);; Biological Process: endoplasmic reticulum-plasma membrane tethering (GO:0061817);;	K19513|4.3e-20|tsp:Tsp_01622|K19513 protein CLEC16A | (RefSeq) putative C2 domain protein	--	[R]	General function prediction only	C2 domain	Synaptotagmin-1 OS=Aplysia californica OX=6500 GN=SYT1 PE=1 SV=2	M	Cell wall/membrane/envelope biogenesis	PREDICTED: LOW QUALITY PROTEIN: extended synaptotagmin-2-like [Aethina tumida]	biological process: single-organism process (GO:0044699);; biological process: localization (GO:0051179);; molecular function: binding (GO:0005488);; cellular component: membrane (GO:0016020);; cellular component: membrane part (GO:0044425);; biological process: cellular process (GO:0009987)
gene-LOC109601702	LOC109601702	26.4311	976	21.2947	734	21.5178	802	14.0472	515	8.21297	356	17.5366	624	0.0024648	-0.763789	down	--	--	--	--	--	--	--	Ecdysteroid kinase	--	--	--	PREDICTED: uncharacterized protein LOC109601702 [Aethina tumida]	--
gene-LOC109601233	LOC109601233	474.785	9740	438.527	8398	408.518	8450	265.098	5392	175.897	4231	284.611	5624	9.83E-07	-0.830246	down	--	--	--	--	--	--	--	--	--	--	--	PREDICTED: uncharacterized protein LOC109601233 [Aethina tumida]	--
gene-LOC109602832	LOC109602832	86.9891	4353	70.9639	3315	67.8408	3423	49.0184	2432	38.3113	2248	45.7243	2204	1.01E-06	-0.726345	down	--	--	Molecular Function: molecular_function (GO:0003674);; Molecular Function: catalytic activity (GO:0003824);; Biological Process: chromatin organization (GO:0006325);; Biological Process: cellular protein modification process (GO:0006464);; Biological Process: nitrogen compound metabolic process (GO:0006807);; Biological Process: response to stress (GO:0006950);; Biological Process: organelle organ…	K08069|1.5e-41|tca:103313730|K08069 pantetheine hydrolase [EC:3.5.1.92] | (RefSeq) vanin-like protein 1	Pantothenate and CoA biosynthesis (ko00770)	[E]	Amino acid transport and metabolism	Carbon-nitrogen hydrolase	--	E	Amino acid transport and metabolism	PREDICTED: vanin-like protein 2 [Aethina tumida]	molecular function: catalytic activity (GO:0003824);; biological process: cellular process (GO:0009987);; biological process: cellular component organization or biogenesis (GO:0071840);; biological process: metabolic process (GO:0008152);; biological process: response to stimulus (GO:0050896)
gene-LOC109597499	LOC109597499	17.2982	603	17.8861	582	19.1538	673	10.5029	363	9.53824	390	12.2231	411	0.000678908	-0.717329	down	--	--	Molecular Function: odorant binding (GO:0005549);; Biological Process: sensory perception of smell (GO:0007608);;	--	--	--	--	PBP/GOBP family	General odorant-binding protein 19d OS=Drosophila melanogaster OX=7227 GN=Obp19d PE=2 SV=2	S	Function unknown	PREDICTED: uncharacterized protein LOC109597499 [Aethina tumida]	molecular function: binding (GO:0005488);; biological process: multicellular organismal process (GO:0032501)
gene-LOC109596496	LOC109596496	45.0806	1926	46.6166	1859	51.1578	2204	75.806	3210	69.4831	3480	76.1317	3132	1.47E-06	0.665322	up	--	--	Biological Process: microtubule cytoskeleton organization (GO:0000226);; Biological Process: organelle organization (GO:0006996);; Biological Process: cytoskeleton organization (GO:0007010);; Biological Process: microtubule-based process (GO:0007017);; Biological Process: cell cycle (GO:0007049);; Biological Process: centrosome cycle (GO:0007098);; Biological Process: multicellular organism devel…	K16730|9.4e-137|tca:655917|K16730 cysteine and histidine-rich domain-containing protein | (RefSeq) cysteine and histidine-rich domain-containing protein	--	[R]	General function prediction only	CHORD	Cysteine and histidine-rich domain-containing protein OS=Drosophila melanogaster OX=7227 GN=CHORD PE=1 SV=1	S	Function unknown	PREDICTED: cysteine and histidine-rich domain-containing protein [Aethina tumida]	biological process: cellular process (GO:0009987);; biological process: cellular component organization or biogenesis (GO:0071840);; biological process: single-organism process (GO:0044699);; biological process: multicellular organismal process (GO:0032501);; biological process: developmental process (GO:0032502);; biological process: biological regulation (GO:0065007)
gene-LOC109606935	LOC109606935	62.1511	2832	59.8872	2548	58.6083	2693	120.19	5430	110.04	5880	113.589	4986	7.88E-14	0.964016	up	--	--	Molecular Function: ATPase activator activity (GO:0001671);; Molecular Function: chaperone binding (GO:0051087);; Molecular Function: Hsp90 protein binding (GO:0051879);;	K04131|5.5e-113|obo:105277968|K04131 muscarinic acetylcholine receptor M3 | (RefSeq) LOW QUALITY PROTEIN: uncharacterized protein LOC105277968	Neuroactive ligand-receptor interaction (ko04080)	[S]	Function unknown	Activator of Hsp90 ATPase, N-terminal	Activator of 90 kDa heat shock protein ATPase homolog OS=Dictyostelium discoideum OX=44689 GN=ahsa PE=2 SV=1	O	Posttranslational modification, protein turnover, chaperones	PREDICTED: activator of 90 kDa heat shock protein ATPase homolog 1-like [Aethina tumida]	biological process: biological regulation (GO:0065007);; molecular function: molecular function regulator (GO:0098772);; molecular function: binding (GO:0005488)
gene-LOC109597285	LOC109597285	15.3258	1499	15.7528	1438	15.7358	1552	25.1853	2442	25.3739	2909	25.8042	2430	1.47E-07	0.74096	up	[J]	Translation, ribosomal structure and biogenesis	Molecular Function: RNA binding (GO:0003723);; Molecular Function: helicase activity (GO:0004386);; Molecular Function: ATP binding (GO:0005524);; Cellular Component: spliceosomal complex (GO:0005681);;	K12813|0.0e+00|tca:659920|K12813 pre-mRNA-splicing factor ATP-dependent RNA helicase DHX16 [EC:3.6.4.13] | (RefSeq) putative pre-mRNA-splicing factor ATP-dependent RNA helicase DHX16	Spliceosome (ko03040)	[A]	RNA processing and modification	Helicase associated domain (HA2)	Probable pre-mRNA-splicing factor ATP-dependent RNA helicase mog-4 OS=Caenorhabditis elegans OX=6239 GN=mog-4 PE=1 SV=2	A	RNA processing and modification	PREDICTED: LOW QUALITY PROTEIN: putative pre-mRNA-splicing factor ATP-dependent RNA helicase DHX16 [Aethina tumida]	molecular function: binding (GO:0005488);; molecular function: catalytic activity (GO:0003824);; cellular component: cell (GO:0005623);; cellular component: macromolecular complex (GO:0032991);; cellular component: organelle (GO:0043226);; cellular component: organelle part (GO:0044422);; cellular component: cell part (GO:0044464)
gene-LOC109598401	LOC109598401	11.2304	1365	10.9001	1236	9.80458	1198	4.87676	590	4.81043	687	4.02967	472	7.92E-12	-1.17673	down	--	--	Biological Process: sleep (GO:0030431);; Biological Process: regulation of synaptic transmission, cholinergic (GO:0032222);; Biological Process: positive regulation of voltage-gated potassium channel activity (GO:1903818);;	--	--	--	--	Sleepless protein	Protein quiver OS=Drosophila erecta OX=7220 GN=qvr PE=3 SV=1	T	Signal transduction mechanisms	PREDICTED: protein quiver isoform X1 [Aethina tumida]	biological process: multicellular organismal process (GO:0032501);; biological process: single-organism process (GO:0044699);; biological process: biological regulation (GO:0065007)
gene-LOC109603411	LOC109603411	6.41474	343	9.26218	462	8.08951	436	2.38667	127	3.92709	246	2.10202	109	3.20E-06	-1.45329	down	[QV]	Secondary metabolites biosynthesis, transport and catabolism;; Defense mechanisms	Molecular Function: iron ion binding (GO:0005506);; Molecular Function: oxidoreductase activity, acting on paired donors, with incorporation or reduction of molecular oxygen (GO:0016705);; Molecular Function: heme binding (GO:0020037);;	K15001|1.9e-137|tca:641610|K15001 cytochrome P450 family 4 [EC:1.14.-.-] | (RefSeq) CYP4Q7; cytochrome P450 monooxigenase CYP4Q7	--	[QI]	Secondary metabolites biosynthesis, transport and catabolism;; Lipid transport and metabolism	Cytochrome P450	Cytochrome P450 4C1 OS=Blaberus discoidalis OX=6981 GN=CYP4C1 PE=2 SV=1	Q	Secondary metabolites biosynthesis, transport and catabolism	PREDICTED: LOW QUALITY PROTEIN: cytochrome P450 4C1-like [Aethina tumida]	molecular function: binding (GO:0005488);; biological process: metabolic process (GO:0008152);; biological process: single-organism process (GO:0044699);; molecular function: catalytic activity (GO:0003824)
gene-LOC109606652	LOC109606652	15.6718	350	13.0112	271	11.1756	252	6.97047	155	8.98709	235	5.70655	123	0.00432743	-0.834583	down	[O]	Posttranslational modification, protein turnover, chaperones	Molecular Function: serine-type endopeptidase activity (GO:0004252);; Biological Process: proteolysis (GO:0006508);;	K01312|2.0e-33|dpa:109535934|K01312 trypsin [EC:3.4.21.4] | (RefSeq) chymotrypsin BI-like	Neuroactive ligand-receptor interaction (ko04080)	[E]	Amino acid transport and metabolism	Trypsin	Trypsin OS=Phaedon cochleariae OX=80249 PE=2 SV=1	O	Posttranslational modification, protein turnover, chaperones	PREDICTED: chymotrypsin-like elastase family member 1 [Aethina tumida]	biological process: metabolic process (GO:0008152);; molecular function: catalytic activity (GO:0003824)
gene-LOC109600759	LOC109600759	13.2422	282	12.5482	250	15.0612	324	8.65846	183	7.26118	182	6.66246	137	0.00293657	-0.820845	down	--	--	Biological Process: ganglioside catabolic process (GO:0006689);; Molecular Function: enzyme activator activity (GO:0008047);;	K12383|1.6e-33|tca:662794|K12383 ganglioside GM2 activator | (RefSeq) ganglioside GM2 activator	Lysosome (ko04142)	--	--	ML domain	--	S	Function unknown	PREDICTED: ganglioside GM2 activator-like [Aethina tumida]	biological process: metabolic process (GO:0008152);; biological process: cellular process (GO:0009987);; biological process: single-organism process (GO:0044699);; biological process: biological regulation (GO:0065007);; molecular function: molecular function regulator (GO:0098772)
gene-LOC109597356	LOC109597356	1.35683	63	1.62095	70	1.24658	58	0.253962	12	0.217959	12	0.546079	25	1.91E-05	-1.98457	down	--	--	--	--	--	--	--	--	--	--	--	PREDICTED: skin secretory protein xP2 [Aethina tumida]	--
gene-LOC109597095	LOC109597095	1552.28	52148	1265.02	39671	1378.66	46702	867.07	28881	731.904	28832	782.232	25310	2.92E-10	-0.781608	down	[O]	Posttranslational modification, protein turnover, chaperones	Molecular Function: cysteine-type peptidase activity (GO:0008234);;	K01365|4.8e-87|tca:659441|K01365 cathepsin L [EC:3.4.22.15] | (RefSeq) cathepsin L-like proteinase	Autophagy - animal (ko04140);; Lysosome (ko04142);; Phagosome (ko04145)	[O]	Posttranslational modification, protein turnover, chaperones	Papain family cysteine protease	Digestive cysteine proteinase 2 OS=Homarus americanus OX=6706 GN=LCP2 PE=2 SV=1	O	Posttranslational modification, protein turnover, chaperones	PREDICTED: cathepsin L1-like [Aethina tumida]	biological process: metabolic process (GO:0008152);; molecular function: catalytic activity (GO:0003824)
gene-LOC109602691	LOC109602691	567.973	11327	557.538	10379	586.467	11793	388.449	7681	359.904	8416	348.501	6694	5.27E-07	-0.607712	down	--	--	Molecular Function: calcium ion binding (GO:0005509);;	K12751|8.5e-40|pxy:105383858|K12751 myosin light chain 6 | (RefSeq) myosin light chain alkali	--	[Z]	Cytoskeleton	--	Myosin light chain alkali OS=Drosophila virilis OX=7244 GN=Mlc1 PE=4 SV=1	Z	Cytoskeleton	PREDICTED: LOW QUALITY PROTEIN: myosin light chain alkali-like [Aethina tumida]	molecular function: binding (GO:0005488)
gene-LOC109601630	LOC109601630	42.6499	2272	46.9032	2333	42.2322	2269	6.30445	333	10.8292	677	4.65375	239	4.98E-24	-2.55389	down	--	--	Molecular Function: cytokine activity (GO:0005125);; Cellular Component: extracellular space (GO:0005615);; Molecular Function: growth factor activity (GO:0008083);; Biological Process: positive regulation of pathway-restricted SMAD protein phosphorylation (GO:0010862);; Biological Process: BMP signaling pathway (GO:0030509);; Biological Process: SMAD protein signal transduction (GO:0060395);;	K04669|5.1e-150|tca:658911|K04669 TGF-beta receptor, other | (RefSeq) Alp23B, daw; dawdle	--	[T]	Signal transduction mechanisms	Transforming growth factor beta like domain	Inhibin beta chain OS=Drosophila melanogaster OX=7227 GN=Actbeta PE=2 SV=2	T	Signal transduction mechanisms	PREDICTED: LOW QUALITY PROTEIN: inhibin beta chain-like [Aethina tumida]	molecular function: binding (GO:0005488);; cellular component: extracellular region (GO:0005576);; cellular component: extracellular region part (GO:0044421);; biological process: biological regulation (GO:0065007);; biological process: cellular process (GO:0009987);; biological process: signaling (GO:0023052);; biological process: single-organism process (GO:0044699);; biological process: respon…
gene-LOC109604486	LOC109604486	14.5846	421	17.7661	478	24.3324	708	11.6261	333	7.36094	249	12.0345	335	0.00269299	-0.841702	down	--	--	Cellular Component: nuclear euchromatin (GO:0005719);; Biological Process: negative regulation of transcription, DNA-templated (GO:0045892);;	K11586|3.5e-57|tca:656190|K11586 chromobox protein 3 | (RefSeq) chromobox protein homolog 3	--	[B]	Chromatin structure and dynamics	Chromo shadow domain	Heterochromatin protein 1 OS=Drosophila virilis OX=7244 GN=HP1A PE=3 SV=1	B	Chromatin structure and dynamics	PREDICTED: chromobox protein homolog 1-like [Aethina tumida]	cellular component: cell (GO:0005623);; cellular component: membrane-enclosed lumen (GO:0031974);; cellular component: organelle (GO:0043226);; cellular component: organelle part (GO:0044422);; cellular component: cell part (GO:0044464);; biological process: biological regulation (GO:0065007)
gene-LOC109600731	LOC109600731	8.20817	256	5.18429	151	7.30783	230	11.1701	346	11.5102	421	11.6426	350	0.00439909	0.766167	up	[O]	Posttranslational modification, protein turnover, chaperones	Molecular Function: serine-type endopeptidase activity (GO:0004252);;	K01312|9.8e-54|tca:100141789|K01312 trypsin [EC:3.4.21.4] | (RefSeq) P40; serine protease P40	Neuroactive ligand-receptor interaction (ko04080)	[E]	Amino acid transport and metabolism	Trypsin	Trypsin-5 OS=Anopheles gambiae OX=7165 GN=TRYP5 PE=2 SV=2	O	Posttranslational modification, protein turnover, chaperones	PREDICTED: chymotrypsin-2-like [Aethina tumida]	biological process: metabolic process (GO:0008152);; molecular function: catalytic activity (GO:0003824)
gene-LOC109595208	LOC109595208	1.69614	72	1.42129	57	2.16958	93	0.858605	37	0.499011	25	0.579216	24	0.000743086	-1.4027	down	--	--	Cellular Component: plasma membrane (GO:0005886);; Biological Process: signal transduction (GO:0007165);; Cellular Component: integral component of membrane (GO:0016021);; Biological Process: sensory perception of taste (GO:0050909);;	--	--	--	--	7tm Chemosensory receptor	--	--	--	PREDICTED: uncharacterized protein LOC109595208 [Aethina tumida]	cellular component: cell (GO:0005623);; cellular component: membrane (GO:0016020);; cellular component: cell part (GO:0044464);; biological process: cellular process (GO:0009987);; biological process: biological regulation (GO:0065007);; cellular component: membrane part (GO:0044425);; biological process: multicellular organismal process (GO:0032501)
gene-LOC109600880	LOC109600880	3.3066	138	3.55063	138	0.78437	33	6.40322	265	6.80857	333	4.62836	186	0.0046227	1.2717	up	--	--	--	--	--	--	--	--	--	--	--	PREDICTED: uncharacterized protein LOC109600880 [Aethina tumida]	--
gene-LOC109601943	LOC109601943	4.22423	241	4.92828	262	2.86157	165	7.51303	425	8.02297	536	7.22268	397	0.000264679	0.961852	up	--	--	Cellular Component: nucleus (GO:0005634);; Biological Process: negative regulation of transcription, DNA-templated (GO:0045892);; Molecular Function: repressing transcription factor binding (GO:0070491);;	K22383|1.5e-06|ocu:100338180|K22383 interferon regulatory factor 2-binding protein | (RefSeq) interferon regulatory factor 2-binding protein-like	--	--	--	--	Zinc finger protein Elbow OS=Drosophila melanogaster OX=7227 GN=elB PE=1 SV=4	S	Function unknown	PREDICTED: zinc finger protein Elbow [Aethina tumida]	cellular component: cell (GO:0005623);; cellular component: organelle (GO:0043226);; cellular component: cell part (GO:0044464);; biological process: biological regulation (GO:0065007);; molecular function: binding (GO:0005488)
Aethina_tumida_newGene_3981	--	13.6068	652	12.0733	509	12.088	596	9.29729	385	4.87943	291	6.00969	236	6.34E-05	-0.987882	down	--	--	--	--	--	--	--	--	--	--	--	--	--
gene-LOC109607390	LOC109607390	14.9132	1137	16.7378	1195	13.2979	1024	8.94847	679	8.34232	747	9.07776	669	1.97E-05	-0.730947	down	--	--	Biological Process: regulation of cell cycle (GO:0051726);;	K09528|1.3e-23|cbr:CBG04113|K09528 DnaJ homolog subfamily C member 8 | (RefSeq) Hypothetical protein CBG04113	--	[D]	Cell cycle control, cell division, chromosome partitioning	Cyclin, N-terminal domain	--	D	Cell cycle control, cell division, chromosome partitioning	PREDICTED: CDK5 and ABL1 enzyme substrate 1-like isoform X1 [Aethina tumida]	biological process: biological regulation (GO:0065007)
gene-LOC109598399	LOC109598399	0.794786	104	0.474119	57	0.364166	48	0.230786	30	0.185754	29	0.150747	19	0.000821629	-1.46189	down	--	--	Molecular Function: DNA binding (GO:0003677);; Cellular Component: nucleus (GO:0005634);; Biological Process: regulation of transcription from RNA polymerase II promoter (GO:0006357);;	K08810|1.6e-40|daz:108613371|K08810 triple functional domain protein [EC:2.7.11.1] | (RefSeq) triple functional domain protein isoform X1	--	--	--	BTB/POZ domain	Protein bric-a-brac 1 OS=Drosophila melanogaster OX=7227 GN=bab1 PE=2 SV=2	S	Function unknown	PREDICTED: protein tramtrack, alpha isoform [Aethina tumida]	molecular function: binding (GO:0005488);; cellular component: cell (GO:0005623);; cellular component: organelle (GO:0043226);; cellular component: cell part (GO:0044464);; biological process: biological regulation (GO:0065007)
gene-LOC109604376	LOC109604376	14.3424	415	14.4284	390	13.4997	394	8.94208	257	7.10841	241	5.96428	166	0.000413129	-0.90668	down	--	--	--	--	--	--	--	--	--	--	--	PREDICTED: uncharacterized protein LOC109604376 [Aethina tumida]	--
Aethina_tumida_newGene_3210	--	3.01892	142	2.78158	122	2.69108	128	0.496361	24	0.668764	37	0.48087	22	7.94E-10	-2.29662	down	--	--	Biological Process: reproduction (GO:0000003);; Biological Process: oocyte maturation (GO:0001556);; Molecular Function: peptide receptor activity (GO:0001653);; Biological Process: developmental process involved in reproduction (GO:0003006);; Molecular Function: molecular_function (GO:0003674);; Molecular Function: transmembrane signaling receptor activity (GO:0004888);; Molecular Function: G-pr…	--	--	--	--	Leucine rich repeat	--	T	Signal transduction mechanisms	hypothetical protein ILUMI_23031 [Ignelater luminosus]	biological process: reproduction (GO:0000003);; biological process: cellular process (GO:0009987);; biological process: reproductive process (GO:0022414);; biological process: multicellular organismal process (GO:0032501);; biological process: developmental process (GO:0032502);; biological process: single-organism process (GO:0044699);; biological process: signaling (GO:0023052);; biological pro…
gene-LOC109599126	LOC109599126	2.51565	138	2.60218	133	4.79953	265	0.988016	54	0.842908	55	1.11717	59	8.64E-06	-1.71303	down	[QV]	Secondary metabolites biosynthesis, transport and catabolism;; Defense mechanisms	Molecular Function: iron ion binding (GO:0005506);; Molecular Function: oxidoreductase activity, acting on paired donors, with incorporation or reduction of molecular oxygen (GO:0016705);; Molecular Function: heme binding (GO:0020037);;	K15001|1.2e-128|tca:641609|K15001 cytochrome P450 family 4 [EC:1.14.-.-] | (RefSeq) CYP4Q4; cytochrome P450 monooxygenase CYP4Q4	--	[QI]	Secondary metabolites biosynthesis, transport and catabolism;; Lipid transport and metabolism	Cytochrome P450	Cytochrome P450 4C1 OS=Blaberus discoidalis OX=6981 GN=CYP4C1 PE=2 SV=1	Q	Secondary metabolites biosynthesis, transport and catabolism	PREDICTED: cytochrome P450 4C1-like [Aethina tumida]	molecular function: binding (GO:0005488);; biological process: metabolic process (GO:0008152);; biological process: single-organism process (GO:0044699);; molecular function: catalytic activity (GO:0003824)
gene-LOC109594587	LOC109594587	9.52155	835	10.3637	848	7.92532	701	5.89558	513	4.77106	491	6.04012	510	0.000435903	-0.698499	down	--	--	Biological Process: microtubule cytoskeleton organization (GO:0000226);; Biological Process: mitotic cell cycle (GO:0000278);; Biological Process: nuclear division (GO:0000280);; Molecular Function: protein binding (GO:0005515);; Biological Process: organelle organization (GO:0006996);; Biological Process: cytoskeleton organization (GO:0007010);; Biological Process: microtubule-based process (GO:…	K08789|4.9e-06|ovi:T265_00199|K08789 microtubule-associated serine/threonine kinase [EC:2.7.11.1] | (RefSeq) hypothetical protein	--	[S]	Function unknown	PDZ domain	--	S	Function unknown	PREDICTED: LOW QUALITY PROTEIN: uncharacterized protein LOC109594587 [Aethina tumida]	biological process: cellular process (GO:0009987);; biological process: cellular component organization or biogenesis (GO:0071840);; biological process: single-organism process (GO:0044699);; molecular function: binding (GO:0005488)
gene-LOC109598907	LOC109598907	10.781	842	11.3467	827	9.97995	786	4.12533	320	3.95295	362	4.13434	311	2.55E-12	-1.35709	down	--	--	Cellular Component: integral component of membrane (GO:0016021);;	--	--	--	--	PAN domain	--	S	Function unknown	PREDICTED: uncharacterized protein LOC109598907 [Aethina tumida]	cellular component: membrane (GO:0016020);; cellular component: membrane part (GO:0044425)
gene-LOC109595068	LOC109595068	10.9949	398	14.1381	483	13.4892	495	8.28847	301	6.61229	281	7.05999	249	0.00122565	-0.778926	down	--	--	Cellular Component: membrane (GO:0016020);;	--	--	--	--	--	--	--	--	PREDICTED: uncharacterized protein LOC109595068 isoform X1 [Aethina tumida]	cellular component: membrane (GO:0016020)
Aethina_tumida_newGene_2940	--	71.642	2571	68.7332	2303	48.4782	1754	34.9366	1243	38.0137	1600	28.4678	984	1.94E-06	-0.85618	down	--	--	Molecular Function: structural constituent of cuticle (GO:0042302);;	--	--	--	--	Insect cuticle protein	Adult-specific rigid cuticular protein 12.6 OS=Araneus diadematus OX=45920 PE=1 SV=1	S	Function unknown	PREDICTED: global transcription regulator sge1 [Tribolium castaneum]	molecular function: structural molecule activity (GO:0005198)
gene-LOC109595419	LOC109595419	9.16659	1235	9.75382	1227	9.08706	1235	14.1712	1893	13.5587	2142	14.3898	1868	1.20E-05	0.624029	up	[NW]	Cell motility;; Extracellular structures	Molecular Function: metalloendopeptidase activity (GO:0004222);; Molecular Function: calcium ion binding (GO:0005509);; Molecular Function: zinc ion binding (GO:0008270);;	K13046|0.0e+00|tca:658706|K13046 tolkin [EC:3.4.24.-] | (RefSeq) tolloid-like protein 1	--	[O]	Posttranslational modification, protein turnover, chaperones	CUB domain	Dorsal-ventral patterning protein tolloid OS=Drosophila melanogaster OX=7227 GN=tld PE=2 SV=2	O	Posttranslational modification, protein turnover, chaperones	PREDICTED: LOW QUALITY PROTEIN: tolloid-like protein 1 [Aethina tumida]	biological process: metabolic process (GO:0008152);; molecular function: catalytic activity (GO:0003824);; molecular function: binding (GO:0005488)
gene-LOC109604564	LOC109604564	8.4281	465	7.10098	366	5.35694	298	4.0732	223	3.46005	224	3.13487	167	0.000629399	-0.928059	down	--	--	Biological Process: cell activation (GO:0001775);; Biological Process: immune effector process (GO:0002252);; Biological Process: cell activation involved in immune response (GO:0002263);; Biological Process: myeloid leukocyte activation (GO:0002274);; Biological Process: myeloid cell activation involved in immune response (GO:0002275);; Biological Process: neutrophil activation involved in immun…	--	--	--	--	Leucine rich repeat	--	T	Signal transduction mechanisms	PREDICTED: phospholipase A2 inhibitor-like isoform X1 [Aethina tumida]	biological process: cellular process (GO:0009987);; biological process: single-organism process (GO:0044699);; biological process: immune system process (GO:0002376);; biological process: response to stimulus (GO:0050896);; molecular function: binding (GO:0005488);; cellular component: extracellular region (GO:0005576);; cellular component: extracellular region part (GO:0044421);; cellular compon…
gene-LOC109604199	LOC109604199	14.9913	379	13.586	320	19.0439	485	9.96276	249	7.25056	215	6.79645	166	0.000520206	-0.957035	down	--	--	--	K00545|2.4e-23|oaa:100084444|K00545 catechol O-methyltransferase [EC:2.1.1.6] | (RefSeq) LRRC51; transmembrane O-methyltransferase homolog	Steroid hormone biosynthesis (ko00140);; Tyrosine metabolism (ko00350);; Dopaminergic synapse (ko04728)	[A]	RNA processing and modification	Leucine-rich repeat	--	A	RNA processing and modification	PREDICTED: leucine-rich repeat-containing protein 51-like isoform X1 [Aethina tumida]	--
Aethina_tumida_newGene_354	--	259.564	7106	218.08	5573	190.391	5256	155.052	4209	138.407	4443	128.959	3400	2.55E-05	-0.623112	down	--	--	--	--	--	--	--	--	--	--	--	--	--
gene-LOC109600985	LOC109600985	4.53209	456	5.0295	472	4.13044	419	2.66536	266	3.15039	372	1.92447	187	0.00235124	-0.781235	down	--	--	Molecular Function: GTPase activator activity (GO:0005096);; Biological Process: regulation of small GTPase mediated signal transduction (GO:0051056);;	K17708|2.2e-55|epa:110240877|K17708 RAP1 GTPase activating protein 2 | (RefSeq) uncharacterized protein LOC110240877	--	[T]	Signal transduction mechanisms	Rap/ran-GAP	GTPase-activating protein DDB_G0291510 OS=Dictyostelium discoideum OX=44689 GN=DDB_G0291510 PE=4 SV=1	T	Signal transduction mechanisms	PREDICTED: LOW QUALITY PROTEIN: GTPase-activating Rap/Ran-GAP domain-like protein 3 [Aethina tumida]	biological process: biological regulation (GO:0065007);; molecular function: molecular function regulator (GO:0098772)
gene-LOC109600157	LOC109600157	32.3706	1386	34.1787	1366	32.6379	1409	100.772	4278	93.3309	4685	87.6556	3615	1.28E-29	1.5411	up	--	--	Molecular Function: molecular_function (GO:0003674);; Molecular Function: enzyme inhibitor activity (GO:0004857);; Biological Process: biological_process (GO:0008150);; Molecular Function: enzyme regulator activity (GO:0030234);; Biological Process: negative regulation of catalytic activity (GO:0043086);; Biological Process: negative regulation of molecular function (GO:0044092);; Biological Proc…	K09562|4.4e-75|dpa:109546833|K09562 hsp70-interacting protein | (RefSeq) hsp70-binding protein 1-like	Protein processing in endoplasmic reticulum (ko04141)	[O]	Posttranslational modification, protein turnover, chaperones	Nucleotide exchange factor Fes1	--	O	Posttranslational modification, protein turnover, chaperones	PREDICTED: hsp70 nucleotide exchange factor FES1-like [Aethina tumida]	biological process: biological regulation (GO:0065007);; molecular function: molecular function regulator (GO:0098772)
gene-LOC109598234	LOC109598234	48.4644	722	48.7547	678	66.0025	992	31.2471	462	28.7529	503	36.547	525	0.000658681	-0.725019	down	[FGR]	Nucleotide transport and metabolism;; Carbohydrate transport and metabolism;; General function prediction only	Molecular Function: catalytic activity (GO:0003824);;	K02503|2.9e-59|tca:662484|K02503 histidine triad (HIT) family protein | (RefSeq) histidine triad nucleotide-binding protein 1	--	[T]	Signal transduction mechanisms	HIT domain	Histidine triad nucleotide-binding protein 1 OS=Caenorhabditis elegans OX=6239 GN=hint-1 PE=4 SV=1	T	Signal transduction mechanisms	PREDICTED: histidine triad nucleotide-binding protein 1 [Aethina tumida]	molecular function: catalytic activity (GO:0003824)
gene-LOC109606369	LOC109606369	147.415	11581	151.336	11098	144.095	11414	228.057	17763	259.125	23869	225.563	17066	1.65E-09	0.723251	up	[O]	Posttranslational modification, protein turnover, chaperones	Molecular Function: ATP binding (GO:0005524);; Biological Process: protein refolding (GO:0042026);;	K04077|1.0e-284|dpa:109535768|K04077 chaperonin GroEL | (RefSeq) 60 kDa heat shock protein, mitochondrial	RNA degradation (ko03018)	[O]	Posttranslational modification, protein turnover, chaperones	TCP-1/cpn60 chaperonin family	Heat shock protein 60A OS=Drosophila melanogaster OX=7227 GN=Hsp60A PE=1 SV=3	O	Posttranslational modification, protein turnover, chaperones	PREDICTED: 60 kDa heat shock protein, mitochondrial-like [Aethina tumida]	molecular function: binding (GO:0005488);; biological process: cellular process (GO:0009987)
gene-LOC109604125	LOC109604125	6.65465	84	9.46153	111	9.67824	123	4.06778	51	2.30107	34	2.56297	31	0.000168917	-1.5001	down	--	--	--	--	--	--	--	--	--	--	--	PREDICTED: neuropeptide-like protein 31 [Aethina tumida]	--
gene-LOC109598454	LOC109598454	110.813	3839	120.281	3890	107.576	3758	63.1026	2168	58.0093	2357	53.5775	1788	1.42E-11	-0.919478	down	--	--	Biological Process: regulation of response to biotic stimulus (GO:0002831);; Biological Process: positive regulation of response to biotic stimulus (GO:0002833);; Molecular Function: molecular_function (GO:0003674);; Molecular Function: catalytic activity (GO:0003824);; Cellular Component: cellular_component (GO:0005575);; Cellular Component: cell (GO:0005623);; Cellular Component: plasma membran…	K18180|3.7e-29|acep:105621360|K18180 cytochrome c oxidase assembly factor 7 | (RefSeq) LOW QUALITY PROTEIN: uncharacterized protein LOC105621360	--	[O]	Posttranslational modification, protein turnover, chaperones	Gamma interferon inducible lysosomal thiol reductase (GILT)	GILT-like protein 1 OS=Drosophila melanogaster OX=7227 GN=GILT1 PE=1 SV=1	O	Posttranslational modification, protein turnover, chaperones	PREDICTED: gamma-interferon-inducible lysosomal thiol reductase-like [Aethina tumida]	biological process: biological regulation (GO:0065007);; molecular function: catalytic activity (GO:0003824);; cellular component: cell (GO:0005623);; cellular component: membrane (GO:0016020);; cellular component: cell part (GO:0044464);; biological process: metabolic process (GO:0008152);; biological process: single-organism process (GO:0044699)
gene-LOC109598775	LOC109598775	10.0122	584	13.9363	759	9.20593	542	4.96609	288	3.2874	225	3.95727	223	4.78E-08	-1.40475	down	--	--	Biological Process: fatty acid biosynthetic process (GO:0006633);; Cellular Component: integral component of membrane (GO:0016021);; Molecular Function: 3-oxo-arachidoyl-CoA synthase activity (GO:0102336);; Molecular Function: 3-oxo-cerotoyl-CoA synthase activity (GO:0102337);; Molecular Function: 3-oxo-lignoceronyl-CoA synthase activity (GO:0102338);;	K10250|2.6e-132|tca:657055|K10250 elongation of very long chain fatty acids protein 7 [EC:2.3.1.199] | (RefSeq) elongation of very long chain fatty acids protein AAEL008004	Fatty acid elongation (ko00062);; Biosynthesis of unsaturated fatty acids (ko01040);; Fatty acid metabolism (ko01212)	[I]	Lipid transport and metabolism	GNS1/SUR4 family	Elongation of very long chain fatty acids protein AAEL008004 OS=Aedes aegypti OX=7159 GN=AAEL008004 PE=2 SV=2	I	Lipid transport and metabolism	PREDICTED: elongation of very long chain fatty acids protein AAEL008004 [Aethina tumida]	biological process: metabolic process (GO:0008152);; biological process: cellular process (GO:0009987);; biological process: single-organism process (GO:0044699);; cellular component: membrane (GO:0016020);; cellular component: membrane part (GO:0044425);; molecular function: catalytic activity (GO:0003824)
gene-LOC109601545	LOC109601545	4.01907	446	3.17416	329	2.44855	274	1.71745	189	1.55244	202	1.17459	126	0.000256459	-1.07495	down	--	--	--	--	--	--	--	--	--	--	--	PREDICTED: basic proline-rich protein-like [Aethina tumida]	--
gene-LOC109596677	LOC109596677	32.1675	835	32.1242	778	36.0187	942	19.4297	500	16.2551	495	16.8201	421	2.35E-06	-0.899802	down	--	--	--	--	--	--	--	Haemolymph juvenile hormone binding protein (JHBP)	Protein takeout OS=Drosophila melanogaster OX=7227 GN=to PE=2 SV=1	S	Function unknown	PREDICTED: protein takeout-like [Aethina tumida]	--
gene-LOC109604253	LOC109604253	26.7593	924	21.0576	679	22.5445	785	18.3682	629	11.1069	450	13.0707	435	0.00163905	-0.692152	down	--	--	--	K19625|3.1e-19|tnl:113493729|K19625 retinaldehyde-binding protein 1 | (RefSeq) clavesin-1-like	--	[I]	Lipid transport and metabolism	CRAL/TRIO domain	--	I	Lipid transport and metabolism	PREDICTED: uncharacterized protein LOC109604253 [Aethina tumida]	--
gene-LOC109596858	LOC109596858	0.597864	48	0.81275	61	0.454993	37	0.186007	15	0.15268	15	0.11972	10	3.89E-05	-1.91925	down	--	--	Biological Process: cellular protein modification process (GO:0006464);;	K16608|2.2e-218|tca:657266|K16608 tubulin monoglycylase TTLL3/8 [EC:6.3.2.-] | (RefSeq) tubulin glycylase 3A-like	--	[O]	Posttranslational modification, protein turnover, chaperones	Tubulin-tyrosine ligase family	Tubulin glycylase 3A OS=Drosophila melanogaster OX=7227 GN=TTLL3A PE=1 SV=1	O	Posttranslational modification, protein turnover, chaperones	PREDICTED: tubulin glycylase 3A-like, partial [Aethina tumida]	biological process: metabolic process (GO:0008152);; biological process: cellular process (GO:0009987)
gene-LOC109600343	LOC109600343	108.086	3850	80.6301	2681	71.3834	2564	48.4757	1712	43.3401	1810	39.4234	1353	1.12E-08	-0.947357	down	--	--	--	--	--	--	--	--	--	--	--	PREDICTED: collagen alpha-1(VIII) chain-like [Aethina tumida]	--
gene-LOC109602689	LOC109602689	140.233	11884	153.374	12133	145.902	12468	233.023	19579	253.823	25222	233.679	19073	3.25E-10	0.748888	up	[O]	Posttranslational modification, protein turnover, chaperones	Molecular Function: ATP binding (GO:0005524);; Biological Process: protein folding (GO:0006457);; Molecular Function: unfolded protein binding (GO:0051082);;	K04043|0.0e+00|tca:664286|K04043 molecular chaperone DnaK | (RefSeq) heat shock 70 kDa protein cognate 5	RNA degradation (ko03018)	[O]	Posttranslational modification, protein turnover, chaperones	Hsp70 protein	Heat shock 70 kDa protein cognate 5 OS=Drosophila melanogaster OX=7227 GN=Hsc70-5 PE=1 SV=2	O	Posttranslational modification, protein turnover, chaperones	PREDICTED: LOW QUALITY PROTEIN: heat shock 70 kDa protein cognate 5-like [Aethina tumida]	molecular function: binding (GO:0005488);; biological process: cellular process (GO:0009987)
gene-LOC109605272	LOC109605272	8.95641	526	8.15428	447	5.52245	328	4.96525	289	5.16295	356	3.35342	191	0.00939635	-0.703477	down	[R]	General function prediction only	Molecular Function: GTPase activity (GO:0003924);; Molecular Function: GTP binding (GO:0005525);;	K07883|1.6e-113|tca:657757|K07883 Ras-related protein Rab-3C | (RefSeq) ras-related protein Rab-3	--	[U]	Intracellular trafficking, secretion, and vesicular transport	Ras family	Ras-related protein Rab-3 OS=Drosophila melanogaster OX=7227 GN=Rab3 PE=1 SV=1	U	Intracellular trafficking, secretion, and vesicular transport	PREDICTED: ras-related protein Rab-3 isoform X1 [Aethina tumida]	molecular function: catalytic activity (GO:0003824);; molecular function: binding (GO:0005488)
gene-LOC109608930	LOC109608930	198.301	6376	137.19	4118	79.3974	2574	56.3846	1798	73.8437	2784	53.4538	1656	4.83E-06	-1.12776	down	--	--	--	--	--	--	--	--	--	--	--	PREDICTED: elastin-like [Aethina tumida]	--
gene-LOC109602186	LOC109602186	1.15351	116	0.643739	62	0.912507	95	0.377422	38	0.2141	27	0.413616	42	0.000974879	-1.36665	down	--	--	Cellular Component: integral component of membrane (GO:0016021);;	--	--	--	--	--	--	T	Signal transduction mechanisms	PREDICTED: uncharacterized protein LOC109602186 isoform X1 [Aethina tumida]	cellular component: membrane (GO:0016020);; cellular component: membrane part (GO:0044425)
gene-LOC109605509	LOC109605509	23.0922	598	20.7445	501	23.905	624	10.6756	274	11.0131	334	9.1975	230	1.04E-06	-1.09612	down	--	--	Cellular Component: integral component of membrane (GO:0016021);;	--	--	[W]	Extracellular structures	FAR-17a/AIG1-like protein	--	W	Extracellular structures	PREDICTED: androgen-dependent TFPI-regulating protein-like [Aethina tumida]	cellular component: membrane (GO:0016020);; cellular component: membrane part (GO:0044425)
Aethina_tumida_newGene_524	--	1.0993	56	1.06705	51	0.929075	48	0.407773	21	0.137607	9	0.210742	11	4.59E-05	-1.94381	down	--	--	Molecular Function: UDP-glycosyltransferase activity (GO:0008194);; Molecular Function: transferase activity, transferring hexosyl groups (GO:0016758);;	K00699|6.6e-27|tca:657451|K00699 glucuronosyltransferase [EC:2.4.1.17] | (RefSeq) UDP-glucuronosyltransferase 2B9	Pentose and glucuronate interconversions (ko00040);; Ascorbate and aldarate metabolism (ko00053);; Retinol metabolism (ko00830);; Porphyrin and chlorophyll metabolism (ko00860);; Metabolism of xenobiotics by cytochrome P450 (ko00980);; Drug metabolism - cytochrome P450 (ko00982);; Drug metabolism - other enzymes (ko00983)	--	--	UDP-glucoronosyl and UDP-glucosyl transferase	--	G	Carbohydrate transport and metabolism	hypothetical protein FQR65_LT03259 [Abscondita terminalis]	molecular function: catalytic activity (GO:0003824)
gene-LOC109605206	LOC109605206	0.126041	42	0.167267	51	0.037066	13	0.364462	118	0.373402	143	0.141778	45	0.00588088	1.43758	up	--	--	Molecular Function: calcium ion binding (GO:0005509);; Cellular Component: integral component of membrane (GO:0016021);;	K17307|5.1e-19|lak:106153499|K17307 fibulin 1/2 | (RefSeq) fibulin-1 isoform X1	--	[T]	Signal transduction mechanisms	Calcium-binding EGF domain	Cubilin homolog OS=Caenorhabditis elegans OX=6239 GN=cubn-1 PE=1 SV=4	T	Signal transduction mechanisms	PREDICTED: fibrillin-1-like [Aethina tumida]	molecular function: binding (GO:0005488);; cellular component: membrane (GO:0016020);; cellular component: membrane part (GO:0044425)
gene-LOC109604002	LOC109604002	1.281	67	0.877195	43	0.894578	47	4.01357	208	4.34429	266	4.7411	238	1.40E-10	2.13446	up	[Q]	Secondary metabolites biosynthesis, transport and catabolism	Biological Process: lipid metabolic process (GO:0006629);; Cellular Component: integral component of membrane (GO:0016021);; Molecular Function: fatty-acyl-CoA reductase (alcohol-forming) activity (GO:0080019);;	K13356|1.1e-124|tca:656115|K13356 alcohol-forming fatty acyl-CoA reductase [EC:1.2.1.84] | (RefSeq) putative fatty acyl-CoA reductase CG5065	Peroxisome (ko04146)	[I]	Lipid transport and metabolism	Male sterility protein	Putative fatty acyl-CoA reductase CG5065 OS=Drosophila melanogaster OX=7227 GN=CG5065 PE=3 SV=1	I	Lipid transport and metabolism	PREDICTED: fatty acyl-CoA reductase 1-like [Aethina tumida]	biological process: metabolic process (GO:0008152);; biological process: single-organism process (GO:0044699);; cellular component: membrane (GO:0016020);; cellular component: membrane part (GO:0044425);; molecular function: catalytic activity (GO:0003824)
gene-LOC109605256	LOC109605256	23.9052	613	21.5411	516	21.3114	551	10.381	264	11.4154	343	11.0108	272	6.94E-06	-0.987207	down	[T]	Signal transduction mechanisms	Cellular Component: integral component of membrane (GO:0016021);;	K05770|9.2e-61|dpa:109535193|K05770 translocator protein | (RefSeq) translocator protein	Neuroactive ligand-receptor interaction (ko04080);; Apoptosis - fly (ko04214)	[T]	Signal transduction mechanisms	TspO/MBR family	--	T	Signal transduction mechanisms	PREDICTED: translocator protein [Aethina tumida]	cellular component: membrane (GO:0016020);; cellular component: membrane part (GO:0044425)
gene-LOC109601626	LOC109601626	27.7246	3045	49.8863	5113	43.1112	4773	111.232	12109	115.334	14849	115.943	12261	9.44E-16	1.53612	up	--	--	Molecular Function: lipid transporter activity (GO:0005319);; Cellular Component: cellular_component (GO:0005575);; Cellular Component: extracellular region (GO:0005576);; Biological Process: lipid transport (GO:0006869);;	--	--	--	--	Domain of unknown function (DUF1943)	Vitellogenin OS=Anthonomus grandis OX=7044 GN=VTG PE=3 SV=1	S	Function unknown	PREDICTED: LOW QUALITY PROTEIN: vitellogenin-like [Aethina tumida]	biological process: localization (GO:0051179);; molecular function: transporter activity (GO:0005215);; cellular component: extracellular region (GO:0005576);; biological process: single-organism process (GO:0044699)
Aethina_tumida_newGene_3946	--	5.71406	381	5.15782	321	3.74381	252	1.80116	119	1.47526	116	1.01961	66	7.04E-08	-1.72099	down	--	--	Molecular Function: protein binding (GO:0005515);;	--	--	--	--	Leucine rich repeat	--	T	Signal transduction mechanisms	--	molecular function: binding (GO:0005488)
Aethina_tumida_newGene_184	--	6.16245	374	5.7904	331	5.19258	321	2.63308	160	3.26804	235	3.29431	195	0.00131992	-0.851952	down	--	--	--	--	--	--	--	--	--	--	--	hypothetical protein LSTR_LSTR010008 [Laodelphax striatellus]	--
gene-LOC109607480	LOC109607480	1.70539	46	3.72344	92	1.64007	44	0.126524	4	0.2941	10	1.5299	39	0.00697282	-1.78812	down	--	--	Molecular Function: odorant binding (GO:0005549);;	--	--	--	--	PBP/GOBP family	--	S	Function unknown	PREDICTED: uncharacterized protein LOC109605914 [Aethina tumida]	molecular function: binding (GO:0005488)
gene-LOC109599568	LOC109599568	1.85899	61	1.84058	56	1.47109	48	0.938719	31	0.35082	14	0.314969	10	0.000691786	-1.62038	down	--	--	Molecular Function: G-protein coupled receptor activity (GO:0004930);; Cellular Component: integral component of membrane (GO:0016021);;	--	--	--	--	--	--	--	--	PREDICTED: uncharacterized protein LOC109599568 [Aethina tumida]	biological process: cellular process (GO:0009987);; biological process: signaling (GO:0023052);; biological process: single-organism process (GO:0044699);; biological process: response to stimulus (GO:0050896);; biological process: biological regulation (GO:0065007);; molecular function: signal transducer activity (GO:0004871);; molecular function: molecular transducer activity (GO:0060089);; cel…
gene-LOC109605073	LOC109605073	138.634	2513	125.163	2118	96.0025	1755	27.7766	500	78.0816	1660	32.3061	564	1.54E-05	-1.33256	down	--	--	Molecular Function: odorant binding (GO:0005549);;	--	--	--	--	PBP/GOBP family	--	--	--	PREDICTED: uncharacterized protein LOC109605073 [Aethina tumida]	molecular function: binding (GO:0005488)
gene-LOC109595877	LOC109595877	3.63237	115	2.55575	76	4.09941	131	1.19873	38	1.71091	64	1.69434	52	0.00312116	-1.11288	down	--	--	Molecular Function: G-protein coupled peptide receptor activity (GO:0008528);; Cellular Component: integral component of membrane (GO:0016021);;	K04282|5.8e-55|tca:657992|K04282 thyrotropin-releasing hormone receptor | (RefSeq) sex peptide receptor	Neuroactive ligand-receptor interaction (ko04080)	--	--	Serpentine type 7TM GPCR chemoreceptor Srw	--	S	Function unknown	PREDICTED: sex peptide receptor-like [Aethina tumida]	biological process: cellular process (GO:0009987);; biological process: signaling (GO:0023052);; biological process: single-organism process (GO:0044699);; biological process: response to stimulus (GO:0050896);; biological process: biological regulation (GO:0065007);; molecular function: signal transducer activity (GO:0004871);; molecular function: molecular transducer activity (GO:0060089);; cel…
gene-LOC109603415	LOC109603415	17.31	1237	15.9467	1064	13.545	976	44.2217	3132	53.3218	4466	37.0331	2548	9.36E-20	1.56262	up	[P]	Inorganic ion transport and metabolism	Cellular Component: integral component of membrane (GO:0016021);; Molecular Function: transmembrane transporter activity (GO:0022857);;	K08190|1.6e-225|tca:657632|K08190 MFS transporter, MCT family, solute carrier family 16 (monocarboxylic acid transporters), member 14 | (RefSeq) monocarboxylate transporter 12-B	--	[G]	Carbohydrate transport and metabolism	Major Facilitator Superfamily	--	G	Carbohydrate transport and metabolism	PREDICTED: LOW QUALITY PROTEIN: monocarboxylate transporter 14-like [Aethina tumida]	cellular component: membrane (GO:0016020);; cellular component: membrane part (GO:0044425);; biological process: localization (GO:0051179);; molecular function: transporter activity (GO:0005215)
gene-LOC109603057	LOC109603057	0.501158	19	0.381318	14	0.764296	29	1.21879	46	1.27869	56	1.46625	53	0.0037493	1.27222	up	--	--	Molecular Function: protein dimerization activity (GO:0046983);;	K09069|4.2e-59|dpa:109535802|K09069 twist | (RefSeq) twist-related protein 2-like	--	[K]	Transcription	Helix-loop-helix DNA-binding domain	Twist-related protein OS=Branchiostoma belcheri OX=7741 GN=TWIST PE=2 SV=1	K	Transcription	PREDICTED: twist-related protein 2-like [Aethina tumida]	molecular function: binding (GO:0005488)
gene-LOC109597230	LOC109597230	222.178	7173	182.223	5492	221.914	7224	92.0136	2946	60.1235	2276	110.566	3438	4.77E-10	-1.22011	down	[O]	Posttranslational modification, protein turnover, chaperones	Cellular Component: lytic vacuole (GO:0000323);; Molecular Function: molecular_function (GO:0003674);; Molecular Function: catalytic activity (GO:0003824);; Molecular Function: endopeptidase activity (GO:0004175);; Molecular Function: cysteine-type endopeptidase activity (GO:0004197);; Cellular Component: cellular_component (GO:0005575);; Cellular Component: extracellular region (GO:0005576);; Ce…	K01365|5.8e-48|clec:106662867|K01365 cathepsin L [EC:3.4.22.15] | (RefSeq) cathepsin L1-like	Autophagy - animal (ko04140);; Lysosome (ko04142);; Phagosome (ko04145)	[O]	Posttranslational modification, protein turnover, chaperones	Papain family cysteine protease	Crustapain OS=Pandalus borealis OX=6703 GN=Cys PE=1 SV=1	O	Posttranslational modification, protein turnover, chaperones	PREDICTED: zingipain-2-like [Aethina tumida]	cellular component: cell (GO:0005623);; cellular component: organelle (GO:0043226);; cellular component: cell part (GO:0044464);; molecular function: catalytic activity (GO:0003824);; biological process: metabolic process (GO:0008152);; cellular component: extracellular region (GO:0005576);; cellular component: extracellular region part (GO:0044421);; biological process: cellular process (GO:0009…
gene-LOC109602393	LOC109602393	2.15093	215	1.27296	119	0.725671	74	0.68476	68	0.693146	82	0.464324	45	0.00785997	-1.11708	down	[S]	Function unknown	Molecular Function: alpha-mannosidase activity (GO:0004559);; Biological Process: mannose metabolic process (GO:0006013);; Molecular Function: carbohydrate binding (GO:0030246);; Molecular Function: metal ion binding (GO:0046872);;	K12311|8.9e-273|tca:656928|K12311 lysosomal alpha-mannosidase [EC:3.2.1.24] | (RefSeq) lysosomal alpha-mannosidase	Other glycan degradation (ko00511);; Lysosome (ko04142)	[G]	Carbohydrate transport and metabolism	Glycosyl hydrolases family 38 N-terminal domain	Lysosomal alpha-mannosidase OS=Dictyostelium discoideum OX=44689 GN=manA PE=1 SV=2	G	Carbohydrate transport and metabolism	PREDICTED: lysosomal alpha-mannosidase-like [Aethina tumida]	molecular function: catalytic activity (GO:0003824);; biological process: metabolic process (GO:0008152);; biological process: single-organism process (GO:0044699);; molecular function: binding (GO:0005488)
gene-LOC109601435	LOC109601435	223.692	3220	209.156	2811	228.354	3315	133.736	1909	121.357	2049	130.923	1815	4.07E-08	-0.741873	down	--	--	Molecular Function: cytochrome-c oxidase activity (GO:0004129);; Cellular Component: integral component of membrane (GO:0016021);;	K02268|1.0e-25|tca:656527|K02268 cytochrome c oxidase subunit 6c | (RefSeq) cox-a; cytochrome c oxidase subunit 6C-1	Oxidative phosphorylation (ko00190)	--	--	Cytochrome c oxidase subunit VIc	--	I	Lipid transport and metabolism	PREDICTED: cytochrome c oxidase subunit 6C-like [Aethina tumida]	biological process: metabolic process (GO:0008152);; biological process: single-organism process (GO:0044699);; biological process: localization (GO:0051179);; molecular function: catalytic activity (GO:0003824);; molecular function: transporter activity (GO:0005215);; molecular function: electron carrier activity (GO:0009055);; cellular component: membrane (GO:0016020);; cellular component: memb…
gene-LOC109602522	LOC109602522	47.6942	4434	52.7523	4578	68.4351	6414	155.138	14298	122.221	13321	96.4524	8635	4.51E-10	1.17503	up	[R]	General function prediction only	--	K19519|1.7e-280|tca:660148|K19519 transforming growth factor-beta-induced protein | (RefSeq) transforming growth factor-beta-induced protein ig-h3	--	[MW]	Cell wall/membrane/envelope biogenesis;; Extracellular structures	Fasciclin domain	--	--	--	PREDICTED: LOW QUALITY PROTEIN: transforming growth factor-beta-induced protein ig-h3 [Aethina tumida]	--
gene-LOC109602481	LOC109602481	1586.14	49925	1471.21	43228	1767.29	56091	1056.04	32957	1048.21	38688	1011.81	30674	1.21E-06	-0.596598	down	[P]	Inorganic ion transport and metabolism	Molecular Function: ferroxidase activity (GO:0004322);; Biological Process: iron ion transport (GO:0006826);; Biological Process: cellular iron ion homeostasis (GO:0006879);; Molecular Function: ferric iron binding (GO:0008199);;	K00522|2.1e-70|dnx:107173194|K00522 ferritin heavy chain [EC:1.16.3.2] | (RefSeq) ferritin subunit	--	[P]	Inorganic ion transport and metabolism	Ferritin-like domain	Ferritin subunit OS=Aedes aegypti OX=7159 GN=FERH PE=1 SV=2	P	Inorganic ion transport and metabolism	PREDICTED: ferritin subunit [Aethina tumida]	biological process: metabolic process (GO:0008152);; biological process: single-organism process (GO:0044699);; molecular function: catalytic activity (GO:0003824);; biological process: localization (GO:0051179);; biological process: cellular process (GO:0009987);; biological process: biological regulation (GO:0065007);; molecular function: binding (GO:0005488)
gene-LOC109608487	LOC109608487	4.21155	132	4.39573	128	1.83332	58	1.50577	47	1.81928	67	1.4515	44	0.00908716	-1.07162	down	--	--	Cellular Component: extracellular region (GO:0005576);; Molecular Function: chitin binding (GO:0008061);;	--	--	--	--	Chitin binding Peritrophin-A domain	U-scoloptoxin(01)-Cw1a OS=Cormocephalus westwoodi OX=1096223 PE=3 SV=1	S	Function unknown	PREDICTED: LOW QUALITY PROTEIN: uncharacterized protein LOC109608487, partial [Aethina tumida]	cellular component: extracellular region (GO:0005576);; molecular function: binding (GO:0005488)
Aethina_tumida_newGene_3037	--	5.31185	53	4.50723	42	3.96473	40	2.99248	30	0.642008	8	1.07437	11	0.00474748	-1.47919	down	--	--	--	--	--	--	--	Fungal protease inhibitor	--	--	--	unnamed protein product [Callosobruchus maculatus]	--
gene-LOC109609095	LOC109609095	44.3736	1990	43.3855	1816	48.6796	2201	27.8705	1239	24.3909	1283	27.5877	1192	6.82E-07	-0.739181	down	[R]	General function prediction only	Cellular Component: lipid droplet (GO:0005811);; Cellular Component: integral component of membrane (GO:0016021);; Molecular Function: oxidoreductase activity, acting on the CH-OH group of donors, NAD or NADP as acceptor (GO:0016616);;	K15734|1.2e-93|tca:658820|K15734 all-trans-retinol dehydrogenase (NAD+) [EC:1.1.1.105] | (RefSeq) epidermal retinol dehydrogenase 2	Retinol metabolism (ko00830)	[Q]	Secondary metabolites biosynthesis, transport and catabolism	short chain dehydrogenase	--	Q	Secondary metabolites biosynthesis, transport and catabolism	PREDICTED: LOW QUALITY PROTEIN: short-chain dehydrogenase/reductase family 16C member 6-like [Aethina tumida]	cellular component: cell (GO:0005623);; cellular component: organelle (GO:0043226);; cellular component: cell part (GO:0044464);; cellular component: membrane (GO:0016020);; cellular component: membrane part (GO:0044425);; biological process: metabolic process (GO:0008152);; biological process: single-organism process (GO:0044699);; molecular function: catalytic activity (GO:0003824)
gene-LOC109601295	LOC109601295	16.9081	901	21.5052	1069	15.5987	838	5.54502	293	7.90793	494	4.50976	232	1.83E-10	-1.54577	down	--	--	Molecular Function: molecular_function (GO:0003674);; Molecular Function: structural molecule activity (GO:0005198);; Molecular Function: extracellular matrix structural constituent (GO:0005201);; Cellular Component: cellular_component (GO:0005575);; Cellular Component: extracellular region (GO:0005576);; Biological Process: multicellular organism development (GO:0007275);; Biological Process: mo…	K06237|2.7e-105|tca:659912|K06237 collagen type IV alpha | (RefSeq) collagen alpha-2(IV) chain	ECM-receptor interaction (ko04512)	--	--	--	--	W	Extracellular structures	PREDICTED: uncharacterized protein LOC109601295 [Aethina tumida]	molecular function: structural molecule activity (GO:0005198);; cellular component: extracellular region (GO:0005576);; biological process: multicellular organismal process (GO:0032501);; biological process: developmental process (GO:0032502);; biological process: single-organism process (GO:0044699);; cellular component: extracellular region part (GO:0044421)
gene-LOC109602399	LOC109602399	41.6283	4547	40.6953	4150	33.9878	3744	18.3629	1989	21.4116	2743	18.3658	1933	8.18E-12	-0.960886	down	--	--	Molecular Function: alpha-mannosidase activity (GO:0004559);; Biological Process: mannose metabolic process (GO:0006013);; Molecular Function: carbohydrate binding (GO:0030246);; Molecular Function: metal ion binding (GO:0046872);;	K12311|0.0e+00|tca:657014|K12311 lysosomal alpha-mannosidase [EC:3.2.1.24] | (RefSeq) lysosomal alpha-mannosidase	Other glycan degradation (ko00511);; Lysosome (ko04142)	[G]	Carbohydrate transport and metabolism	Glycosyl hydrolases family 38 N-terminal domain	Lysosomal alpha-mannosidase OS=Dictyostelium discoideum OX=44689 GN=manA PE=1 SV=2	G	Carbohydrate transport and metabolism	PREDICTED: LOW QUALITY PROTEIN: lysosomal alpha-mannosidase-like [Aethina tumida]	molecular function: catalytic activity (GO:0003824);; biological process: metabolic process (GO:0008152);; biological process: single-organism process (GO:0044699);; molecular function: binding (GO:0005488)
gene-LOC109604089	LOC109604089	13.1214	770	10.1054	553	11.2054	663	7.54575	439	8.57299	590	3.73478	211	0.00692462	-0.755132	down	--	--	Molecular Function: monocarboxylic acid transmembrane transporter activity (GO:0008028);; Biological Process: monocarboxylic acid transport (GO:0015718);; Cellular Component: integral component of membrane (GO:0016021);; Biological Process: transmembrane transport (GO:0055085);;	K08186|1.0e-87|pmac:106713518|K08186 MFS transporter, MCT family, solute carrier family 16 (monocarboxylic acid transporters), member 9 | (RefSeq) monocarboxylate transporter 9-like	--	[G]	Carbohydrate transport and metabolism	Major Facilitator Superfamily	--	G	Carbohydrate transport and metabolism	PREDICTED: monocarboxylate transporter 9-like [Aethina tumida]	biological process: single-organism process (GO:0044699);; biological process: localization (GO:0051179);; molecular function: transporter activity (GO:0005215);; cellular component: membrane (GO:0016020);; cellular component: membrane part (GO:0044425)
gene-LOC109596813	LOC109596813	6.2479	394	6.26881	369	5.64926	359	3.38034	211	2.06582	153	3.22683	196	0.000207118	-1.03422	down	[QV]	Secondary metabolites biosynthesis, transport and catabolism;; Defense mechanisms	Molecular Function: iron ion binding (GO:0005506);; Molecular Function: oxidoreductase activity, acting on paired donors, with incorporation or reduction of molecular oxygen (GO:0016705);; Molecular Function: heme binding (GO:0020037);;	K15001|1.1e-125|tca:662633|K15001 cytochrome P450 family 4 [EC:1.14.-.-] | (RefSeq) probable cytochrome P450 4aa1	--	[QI]	Secondary metabolites biosynthesis, transport and catabolism;; Lipid transport and metabolism	Cytochrome P450	Probable cytochrome P450 4aa1 OS=Drosophila melanogaster OX=7227 GN=Cyp4aa1 PE=2 SV=2	Q	Secondary metabolites biosynthesis, transport and catabolism	PREDICTED: probable cytochrome P450 4aa1 isoform X1 [Aethina tumida]	molecular function: binding (GO:0005488);; biological process: metabolic process (GO:0008152);; biological process: single-organism process (GO:0044699);; molecular function: catalytic activity (GO:0003824)
gene-LOC109600924	LOC109600924	5.10394	491	4.46006	401	3.89815	379	2.39701	229	1.99242	225	2.54911	237	0.000219454	-0.91775	down	[I]	Lipid transport and metabolism	Biological Process: lipid metabolic process (GO:0006629);;	K01052|4.7e-114|nvl:108556624|K01052 lysosomal acid lipase/cholesteryl ester hydrolase [EC:3.1.1.13] | (RefSeq) uncharacterized protein LOC108556624	Steroid biosynthesis (ko00100);; Lysosome (ko04142)	[I]	Lipid transport and metabolism	alpha/beta hydrolase fold	Lipase 1 OS=Drosophila melanogaster OX=7227 GN=Lip1 PE=2 SV=2	I	Lipid transport and metabolism	PREDICTED: uncharacterized protein LOC109600924 [Aethina tumida]	biological process: metabolic process (GO:0008152);; biological process: single-organism process (GO:0044699)
gene-LOC109596086	LOC109596086	297.711	5827	246.76	4509	248.377	4902	143.603	2787	155.495	3569	124.536	2348	1.84E-09	-0.865914	down	--	--	Molecular Function: structural constituent of cuticle (GO:0042302);;	K10385|1.3e-20|dpl:KGM_205914|K10385 loricrin | (RefSeq) cuticular protein RR-1 motif 8 precursor	--	--	--	Insect cuticle protein	Endocuticle structural glycoprotein SgAbd-4 OS=Schistocerca gregaria OX=7010 PE=1 SV=1	O	Posttranslational modification, protein turnover, chaperones	PREDICTED: LOW QUALITY PROTEIN: endocuticle structural glycoprotein SgAbd-4-like [Aethina tumida]	molecular function: structural molecule activity (GO:0005198)
gene-LOC109608546	LOC109608546	9.49257	559	7.13478	392	7.92563	471	5.76205	337	4.50185	311	5.17681	294	0.00684758	-0.63233	down	--	--	Cellular Component: integral component of membrane (GO:0016021);; Molecular Function: signaling receptor activity (GO:0038023);;	K04684|1.7e-17|ccar:109055633|K04684 transcription factor Sp1 | (RefSeq) transcription factor Sp1-like	Mitophagy - animal (ko04137);; TGF-beta signaling pathway (ko04350)	[RT]	General function prediction only;; Signal transduction mechanisms	Haemolysin-III related	Adiponectin receptor protein OS=Drosophila melanogaster OX=7227 GN=AdipoR PE=1 SV=2	T	Signal transduction mechanisms	PREDICTED: progestin and adipoQ receptor family member 4 [Aethina tumida]	cellular component: membrane (GO:0016020);; cellular component: membrane part (GO:0044425);; biological process: cellular process (GO:0009987);; biological process: signaling (GO:0023052);; biological process: single-organism process (GO:0044699);; biological process: response to stimulus (GO:0050896);; biological process: biological regulation (GO:0065007);; molecular function: signal transducer…
gene-LOC109599613	LOC109599613	4.92916	167	5.70409	180	4.36202	149	25.2073	844	23.581	934	19.7068	641	7.42E-22	2.22447	up	--	--	Molecular Function: protein binding (GO:0005515);; Molecular Function: kinase activity (GO:0016301);;	--	--	--	--	WD domain, G-beta repeat	--	S	Function unknown	PREDICTED: F-box/WD repeat-containing protein pof1 [Aethina tumida]	molecular function: binding (GO:0005488);; molecular function: catalytic activity (GO:0003824)
gene-LOC109608896	LOC109608896	21.0329	537	18.1677	433	11.5834	299	4.89283	124	5.33472	160	6.35212	157	1.18E-07	-1.56845	down	--	--	--	--	--	--	--	--	--	--	--	PREDICTED: glycine-rich protein 23-like [Aethina tumida]	--
Aethina_tumida_newGene_4012	--	112.606	1186	62.3025	613	69.7692	741	14.8275	155	32.7612	405	43.0299	437	3.97E-05	-1.38507	down	--	--	--	--	--	--	--	--	--	--	--	--	--
gene-LOC109600260	LOC109600260	1.65035	32	1.73347	32	2.84674	56	161.139	3095	1.34316	31	1.32988	25	0.000203793	4.70475	up	--	--	Cellular Component: extracellular space (GO:0005615);; Biological Process: humoral immune response (GO:0006959);; Biological Process: defense response to bacterium (GO:0042742);;	K20668|7.4e-12|dpa:109537395|K20668 defensin | (RefSeq) holotricin-1	Toll and Imd signaling pathway (ko04624)	--	--	Arthropod defensin	Defensin-2 OS=Stomoxys calcitrans OX=35570 GN=SMD2 PE=1 SV=1	--	--	PREDICTED: tenecin-1-like [Aethina tumida]	cellular component: extracellular region (GO:0005576);; cellular component: extracellular region part (GO:0044421);; biological process: immune system process (GO:0002376);; biological process: response to stimulus (GO:0050896);; biological process: multi-organism process (GO:0051704)
gene-LOC109596552	LOC109596552	215.521	25164	200.521	21855	182.382	21472	658.44	76223	623.416	85350	598.992	67359	1.23E-45	1.68915	up	[O]	Posttranslational modification, protein turnover, chaperones	Cellular Component: nucleus (GO:0005634);; Cellular Component: cytoplasm (GO:0005737);; Biological Process: protein ubiquitination (GO:0016567);; Biological Process: modification-dependent protein catabolic process (GO:0019941);; Molecular Function: protein tag (GO:0031386);; Molecular Function: ubiquitin protein ligase binding (GO:0031625);;	K08770|0.0e+00|aga:AgaP_AGAP001971|K08770 ubiquitin C | (RefSeq) AGAP001971-PA	Ubiquitin mediated proteolysis (ko04120);; Mitophagy - animal (ko04137)	[OR]	Posttranslational modification, protein turnover, chaperones;; General function prediction only	Ubiquitin family	Polyubiquitin-A OS=Caenorhabditis elegans OX=6239 GN=ubq-1 PE=3 SV=1	O	Posttranslational modification, protein turnover, chaperones	polyubiquitin-C [Halyomorpha halys]	cellular component: cell (GO:0005623);; cellular component: organelle (GO:0043226);; cellular component: cell part (GO:0044464);; biological process: metabolic process (GO:0008152);; biological process: cellular process (GO:0009987);; molecular function: protein tag (GO:0031386);; molecular function: binding (GO:0005488)
gene-LOC109594885	LOC109594885	13.0689	516	11.609	428	10.4498	416	7.04309	276	8.65977	401	6.49309	247	0.00871043	-0.620983	down	[O]	Posttranslational modification, protein turnover, chaperones	Molecular Function: serine-type endopeptidase activity (GO:0004252);; Cellular Component: extracellular space (GO:0005615);; Biological Process: proteolysis (GO:0006508);;	K23440|2.1e-97|aec:105154718|K23440 serine protease 56 [EC:3.4.21.-] | (RefSeq) proclotting enzyme-like	--	[E]	Amino acid transport and metabolism	Trypsin	Proclotting enzyme OS=Tachypleus tridentatus OX=6853 PE=1 SV=1	O	Posttranslational modification, protein turnover, chaperones	PREDICTED: LOW QUALITY PROTEIN: venom protease [Aethina tumida]	biological process: metabolic process (GO:0008152);; molecular function: catalytic activity (GO:0003824);; cellular component: extracellular region (GO:0005576);; cellular component: extracellular region part (GO:0044421)
gene-LOC109597161	LOC109597161	58.65	2818	63.2829	2827	53.4244	2578	91.9724	4383	91.689	5160	76.3611	3531	1.24E-05	0.608053	up	[G]	Carbohydrate transport and metabolism	Molecular Function: oxidoreductase activity (GO:0016491);;	K00773|1.6e-55|nai:NECAME_04010|K00773 queuine tRNA-ribosyltransferase [EC:2.4.2.29] | (RefSeq) tRNA-guanine transglycosylase	--	[CR]	Energy production and conversion;; General function prediction only	Zinc-binding dehydrogenase	--	C	Energy production and conversion	PREDICTED: uncharacterized protein LOC109597161 isoform X1 [Aethina tumida]	molecular function: catalytic activity (GO:0003824)
gene-LOC109596312	LOC109596312	10.6699	597	8.23869	431	8.52914	481	2.77019	154	2.51236	165	3.43346	185	2.72E-10	-1.61666	down	[QV]	Secondary metabolites biosynthesis, transport and catabolism;; Defense mechanisms	Molecular Function: monooxygenase activity (GO:0004497);; Molecular Function: iron ion binding (GO:0005506);; Cellular Component: cellular_component (GO:0005575);; Cellular Component: intracellular (GO:0005622);; Cellular Component: cell (GO:0005623);; Cellular Component: cytoplasm (GO:0005737);; Cellular Component: endoplasmic reticulum (GO:0005783);; Cellular Component: endomembrane system (GO:…	K15001|2.0e-135|tca:660088|K15001 cytochrome P450 family 4 [EC:1.14.-.-] | (RefSeq) uncharacterized LOC660088	--	[QI]	Secondary metabolites biosynthesis, transport and catabolism;; Lipid transport and metabolism	Cytochrome P450	Cytochrome P450 4d2 OS=Drosophila melanogaster OX=7227 GN=Cyp4d2 PE=2 SV=2	Q	Secondary metabolites biosynthesis, transport and catabolism	PREDICTED: cytochrome P450 4d2-like [Aethina tumida]	biological process: metabolic process (GO:0008152);; biological process: single-organism process (GO:0044699);; molecular function: catalytic activity (GO:0003824);; molecular function: binding (GO:0005488);; cellular component: cell (GO:0005623);; cellular component: cell part (GO:0044464);; cellular component: organelle (GO:0043226);; cellular component: membrane (GO:0016020);; cellular compone…
gene-LOC109597474	LOC109597474	27.5471	982	25.0562	833	26.9484	968	13.9296	492	11.0015	460	14.1097	484	1.13E-07	-0.993226	down	[V]	Defense mechanisms	Molecular Function: molecular_function (GO:0003674);; Molecular Function: catalytic activity (GO:0003824);; Molecular Function: transporter activity (GO:0005215);; Molecular Function: ATP binding (GO:0005524);; Cellular Component: cellular_component (GO:0005575);; Cellular Component: intracellular (GO:0005622);; Cellular Component: cell (GO:0005623);; Biological Process: transport (GO:0006810);; …	K05643|7.1e-31|dpa:109545684|K05643 ATP-binding cassette, subfamily A (ABC1), member 3 | (RefSeq) ATP-binding cassette sub-family A member 2-like	ABC transporters (ko02010)	[IR]	Lipid transport and metabolism;; General function prediction only	ABC transporter	--	Q	Secondary metabolites biosynthesis, transport and catabolism	PREDICTED: ABC transporter A family member 7-like [Aethina tumida]	molecular function: catalytic activity (GO:0003824);; molecular function: transporter activity (GO:0005215);; molecular function: binding (GO:0005488);; cellular component: cell (GO:0005623);; cellular component: cell part (GO:0044464);; biological process: localization (GO:0051179);; biological process: single-organism process (GO:0044699);; cellular component: membrane (GO:0016020);; cellular c…
gene-LOC109595423	LOC109595423	19.938	664	17.7309	552	18.9803	638	12.7452	421	10.3937	406	7.64477	246	0.000282801	-0.844913	down	--	--	Cellular Component: integral component of membrane (GO:0016021);;	--	--	--	--	Leucine rich repeat	--	--	--	PREDICTED: chondroadherin-like [Aethina tumida]	cellular component: membrane (GO:0016020);; cellular component: membrane part (GO:0044425)
gene-LOC109609399	LOC109609399	15.1507	729	17.9306	805	17.5472	851	9.99871	477	10.8347	611	7.46448	346	0.000135087	-0.803554	down	--	--	--	--	--	--	--	--	--	--	--	PREDICTED: uncharacterized protein LOC109609399 [Aethina tumida]	--
gene-LOC109604633	LOC109604633	1.10286	50	1.13663	48	0.752129	35	0.271817	13	0.373063	20	0.202304	9	0.00018606	-1.72296	down	[G]	Carbohydrate transport and metabolism	Biological Process: melanin biosynthetic process (GO:0042438);; Biological Process: male mating behavior (GO:0060179);;	K22203|2.3e-79|cqu:CpipJ_CPIJ002395|K22203 dopachrome tautomerase [EC:5.3.3.12] | (RefSeq) dopachrome conversion enzyme	Tyrosine metabolism (ko00350)	--	--	Major royal jelly protein	Protein yellow OS=Drosophila madeirensis OX=30013 GN=y PE=3 SV=1	G	Carbohydrate transport and metabolism	PREDICTED: protein yellow [Aethina tumida]	biological process: metabolic process (GO:0008152);; biological process: cellular process (GO:0009987);; biological process: single-organism process (GO:0044699);; biological process: reproduction (GO:0000003);; biological process: behavior (GO:0007610);; biological process: reproductive process (GO:0022414);; biological process: multicellular organismal process (GO:0032501);; biological process:…
gene-LOC109597530	LOC109597530	4.75545	568	4.14774	463	1.79573	217	1.4818	176	1.64308	231	1.3536	156	0.000323784	-1.20655	down	--	--	Biological Process: reproduction (GO:0000003);; Biological Process: negative regulation of transcription from RNA polymerase II promoter (GO:0000122);; Molecular Function: RNA polymerase II transcription factor activity, sequence-specific DNA binding (GO:0000981);; Biological Process: morphogenesis of an epithelium (GO:0002009);; Biological Process: instar larval or pupal development (GO:0002165)…	K09216|7.2e-273|tca:663753|K09216 ovo | (RefSeq) protein ovo	--	[K]	Transcription	Zinc-finger double domain	Transcriptional regulator ovo OS=Drosophila melanogaster OX=7227 GN=ovo PE=1 SV=2	K	Transcription	PREDICTED: LOW QUALITY PROTEIN: protein ovo-like [Aethina tumida]	biological process: reproduction (GO:0000003);; biological process: biological regulation (GO:0065007);; molecular function: nucleic acid binding transcription factor activity (GO:0001071);; biological process: developmental process (GO:0032502);; biological process: single-organism process (GO:0044699);; biological process: multicellular organismal process (GO:0032501);; biological process: repr…
Aethina_tumida_newGene_3949	--	9.27955	743	12.015	898	8.93797	699	7.15647	569	5.69507	512	6.52517	445	0.00130477	-0.669128	down	[P]	Inorganic ion transport and metabolism	Cellular Component: integral component of plasma membrane (GO:0005887);; Molecular Function: secondary active sulfate transmembrane transporter activity (GO:0008271);; Molecular Function: sulfate transmembrane transporter activity (GO:0015116);; Molecular Function: anion:anion antiporter activity (GO:0015301);;	K14708|3.3e-155|tca:657432|K14708 solute carrier family 26 (sodium-independent sulfate anion transporter), member 11 | (RefSeq) sodium-independent sulfate anion transporter-like	--	[P]	Inorganic ion transport and metabolism	Sulfate permease family	--	P	Inorganic ion transport and metabolism	PREDICTED: sodium-independent sulfate anion transporter-like isoform X2 [Tribolium castaneum]	cellular component: cell (GO:0005623);; cellular component: membrane (GO:0016020);; cellular component: membrane part (GO:0044425);; cellular component: cell part (GO:0044464);; biological process: single-organism process (GO:0044699);; biological process: localization (GO:0051179);; molecular function: transporter activity (GO:0005215)
Aethina_tumida_newGene_1143	--	58.4457	539	54.1827	467	76.9875	716	33.5747	307	33.8676	366	32.4595	289	0.0001463	-0.891833	down	--	--	--	--	--	--	--	--	--	--	--	--	--
gene-LOC109601956	LOC109601956	4.18436	312	4.36669	304	2.49399	188	1.22291	91	1.01373	89	0.937555	68	1.16E-07	-1.74895	down	[T]	Signal transduction mechanisms	Molecular Function: transcription factor activity, sequence-specific DNA binding (GO:0003700);; Cellular Component: nucleus (GO:0005634);; Cellular Component: transcription factor complex (GO:0005667);; Cellular Component: cytoplasm (GO:0005737);; Molecular Function: protein dimerization activity (GO:0046983);;	K02296|6.8e-296|tca:655516|K02296 aryl hydrocarbon receptor nuclear translocator-like protein 1 | (RefSeq) CYCLE	Circadian rhythm - fly (ko04711)	[K]	Transcription	PAS domain	Protein cycle OS=Drosophila melanogaster OX=7227 GN=cyc PE=1 SV=2	K	Transcription	PREDICTED: protein cycle [Aethina tumida]	biological process: biological regulation (GO:0065007);; molecular function: nucleic acid binding transcription factor activity (GO:0001071);; cellular component: cell (GO:0005623);; cellular component: organelle (GO:0043226);; cellular component: cell part (GO:0044464);; cellular component: macromolecular complex (GO:0032991);; molecular function: binding (GO:0005488)
gene-LOC109609580	LOC109609580	49.1099	559	61.3173	651	58.1306	667	30.4591	344	18.0744	241	29.2711	321	1.55E-05	-1.08485	down	--	--	--	--	--	--	--	Fungal protease inhibitor	--	--	--	PREDICTED: fungal protease inhibitor-1-like [Aethina tumida]	--
gene-LOC109605573	LOC109605573	11.4553	1075	10.207	894	10.2982	975	6.20616	578	6.49912	715	5.45254	493	1.16E-05	-0.777838	down	[G]	Carbohydrate transport and metabolism	Cellular Component: integral component of membrane (GO:0016021);; Molecular Function: transmembrane transporter activity (GO:0022857);;	K12301|7.7e-220|nvl:108558981|K12301 MFS transporter, ACS family, solute carrier family 17 (sodium-dependent inorganic phosphate cotransporter), member 5 | (RefSeq) sialin	Lysosome (ko04142)	[G]	Carbohydrate transport and metabolism	Major Facilitator Superfamily	Putative inorganic phosphate cotransporter OS=Drosophila ananassae OX=7217 GN=Picot PE=3 SV=1	G	Carbohydrate transport and metabolism	PREDICTED: sialin [Aethina tumida]	cellular component: membrane (GO:0016020);; cellular component: membrane part (GO:0044425);; biological process: localization (GO:0051179);; molecular function: transporter activity (GO:0005215)
gene-LOC109606191	LOC109606191	20.8141	1609	20.8793	1507	17.8038	1388	13.3331	1022	12.9787	1177	11.7818	877	4.81E-05	-0.60591	down	--	--	Cellular Component: neuron projection (GO:0043005);;	K06775|8.6e-173|tca:100142618|K06775 neuronal growth regulator 1 | (RefSeq) lachesin	--	[T]	Signal transduction mechanisms	Immunoglobulin I-set domain	Lachesin OS=Schistocerca americana OX=7009 GN=LAC PE=1 SV=1	T	Signal transduction mechanisms	PREDICTED: LOW QUALITY PROTEIN: lachesin-like [Aethina tumida]	cellular component: cell (GO:0005623);; cellular component: cell part (GO:0044464)
gene-LOC109596380	LOC109596380	9.79587	579	11.2319	620	11.5064	686	7.58469	445	6.46553	448	6.16859	352	0.00170103	-0.652356	down	--	--	Cellular Component: integral component of membrane (GO:0016021);;	--	--	--	--	--	--	--	--	PREDICTED: uncharacterized protein LOC109596380 [Aethina tumida]	cellular component: membrane (GO:0016020);; cellular component: membrane part (GO:0044425)
gene-LOC109603427	LOC109603427	3.13411	137	3.12589	128	2.26078	100	1.0809	47	1.24004	64	1.46998	62	0.0014349	-1.12447	down	--	--	Biological Process: multicellular organism development (GO:0007275);; Biological Process: sensory organ development (GO:0007423);; Biological Process: imaginal disc development (GO:0007444);; Biological Process: biological_process (GO:0008150);; Biological Process: tissue development (GO:0009888);; Cellular Component: integral component of membrane (GO:0016021);; Molecular Function: transferase a…	K01183|1.7e-13|dnx:107169645|K01183 chitinase [EC:3.2.1.14] | (RefSeq) nose resistant to fluoxetine protein 6-like	Amino sugar and nucleotide sugar metabolism (ko00520)	[R]	General function prediction only	Acyltransferase family	--	S	Function unknown	PREDICTED: nose resistant to fluoxetine protein 6-like [Aethina tumida]	biological process: multicellular organismal process (GO:0032501);; biological process: developmental process (GO:0032502);; biological process: single-organism process (GO:0044699);; cellular component: membrane (GO:0016020);; cellular component: membrane part (GO:0044425);; molecular function: catalytic activity (GO:0003824)
gene-LOC109607486	LOC109607486	29.9232	782	21.6313	528	24.2962	641	10.7928	280	12.0135	369	9.71486	245	1.88E-07	-1.18031	down	--	--	Cellular Component: extracellular region (GO:0005576);; Biological Process: defense response (GO:0006952);;	--	--	--	--	Thaumatin family	--	O	Posttranslational modification, protein turnover, chaperones	PREDICTED: pathogenesis-related protein 5-like [Aethina tumida]	cellular component: extracellular region (GO:0005576);; biological process: response to stimulus (GO:0050896)
gene-LOC109594481	LOC109594481	4.55452	313	5.15163	329	2.95628	205	2.55898	174	2.09912	169	2.19444	146	0.00469786	-0.843466	down	[R]	General function prediction only	Molecular Function: GTPase activity (GO:0003924);; Molecular Function: GTP binding (GO:0005525);;	K07914|8.0e-112|tca:662624|K07914 Ras-related protein Rab-37 | (RefSeq) ras-related protein Rab-37	--	[R]	General function prediction only	Ras family	Ras-related protein Rab-26 OS=Drosophila melanogaster OX=7227 GN=Rab26 PE=2 SV=2	U	Intracellular trafficking, secretion, and vesicular transport	PREDICTED: ras-related protein Rab-37-like isoform X1 [Aethina tumida]	molecular function: catalytic activity (GO:0003824);; molecular function: binding (GO:0005488)
gene-LOC109603117	LOC109603117	15.2493	897	17.2553	947	17.021	1009	8.34298	487	10.9199	753	9.77648	554	0.000123615	-0.732211	down	[I]	Lipid transport and metabolism	Molecular Function: hydrolase activity (GO:0016787);;	K01063|4.3e-131|acep:105624427|K01063 juvenile-hormone esterase [EC:3.1.1.59] | (RefSeq) uncharacterized protein LOC105624427	Insect hormone biosynthesis (ko00981)	[R]	General function prediction only	Carboxylesterase family	Venom carboxylesterase-6 OS=Apis mellifera OX=7460 PE=2 SV=1	G	Carbohydrate transport and metabolism	PREDICTED: LOW QUALITY PROTEIN: venom carboxylesterase-6-like [Aethina tumida]	molecular function: catalytic activity (GO:0003824)
gene-LOC109603108	LOC109603108	10.0095	545	10.5954	539	9.52491	523	19.0667	1029	13.771	879	13.6546	716	0.000846654	0.658344	up	[G]	Carbohydrate transport and metabolism	Molecular Function: UDP-glycosyltransferase activity (GO:0008194);; Cellular Component: integral component of membrane (GO:0016021);; Molecular Function: transferase activity, transferring hexosyl groups (GO:0016758);;	K00699|1.3e-121|nvl:108562718|K00699 glucuronosyltransferase [EC:2.4.1.17] | (RefSeq) UDP-glucuronosyltransferase 2C1-like	Pentose and glucuronate interconversions (ko00040);; Ascorbate and aldarate metabolism (ko00053);; Retinol metabolism (ko00830);; Porphyrin and chlorophyll metabolism (ko00860);; Metabolism of xenobiotics by cytochrome P450 (ko00980);; Drug metabolism - cytochrome P450 (ko00982);; Drug metabolism - other enzymes (ko00983)	[GC]	Carbohydrate transport and metabolism;; Energy production and conversion	UDP-glucoronosyl and UDP-glucosyl transferase	UDP-glucosyltransferase 2 OS=Dactylopius coccus OX=765876 GN=UTG2 PE=1 SV=1	G	Carbohydrate transport and metabolism	PREDICTED: UDP-glucuronosyltransferase 2B9-like [Aethina tumida]	molecular function: catalytic activity (GO:0003824);; cellular component: membrane (GO:0016020);; cellular component: membrane part (GO:0044425)
gene-LOC109597121	LOC109597121	29.6231	921	22.0249	639	16.0849	504	16.2597	501	12.1309	442	12.5073	375	0.00423299	-0.687498	down	[V]	Defense mechanisms	Molecular Function: molecular_function (GO:0003674);; Molecular Function: catalytic activity (GO:0003824);; Molecular Function: transporter activity (GO:0005215);; Molecular Function: ATP binding (GO:0005524);; Cellular Component: cellular_component (GO:0005575);; Cellular Component: intracellular (GO:0005622);; Cellular Component: cell (GO:0005623);; Biological Process: transport (GO:0006810);; …	K05643|4.2e-44|api:100168860|K05643 ATP-binding cassette, subfamily A (ABC1), member 3 | (RefSeq) ATP-binding cassette sub-family A member 3 isoform X1	ABC transporters (ko02010)	[IR]	Lipid transport and metabolism;; General function prediction only	ABC transporter	ABC transporter ced-7 OS=Caenorhabditis elegans OX=6239 GN=ced-7 PE=1 SV=6	Q	Secondary metabolites biosynthesis, transport and catabolism	PREDICTED: ATP-binding cassette sub-family A member 3-like [Aethina tumida]	molecular function: catalytic activity (GO:0003824);; molecular function: transporter activity (GO:0005215);; molecular function: binding (GO:0005488);; cellular component: cell (GO:0005623);; cellular component: cell part (GO:0044464);; biological process: localization (GO:0051179);; biological process: single-organism process (GO:0044699);; cellular component: membrane (GO:0016020);; cellular c…
gene-LOC109594927	LOC109594927	345.902	6293	272.768	4633	194.026	3560	91.6621	1654	187.51	4001	174.148	3052	0.00132014	-0.79492	down	--	--	--	--	--	--	--	--	--	--	--	PREDICTED: uncharacterized protein LOC109594927 [Aethina tumida]	--
gene-LOC109601808	LOC109601808	2.40648	73	1.99835	57	3.29631	101	5.86066	177	3.96516	141	5.27744	155	0.00436965	0.998784	up	--	--	--	--	--	--	--	Domain of unknown function (DUF4779)	--	--	--	PREDICTED: uncharacterized protein LOC109601808 [Aethina tumida]	--
gene-LOC109594145	LOC109594145	37.1349	985	32.0023	792	32.823	878	18.3304	482	15.9908	497	14.5278	371	7.99E-08	-1.02603	down	--	--	--	--	--	--	--	Haemolymph juvenile hormone binding protein (JHBP)	--	S	Function unknown	PREDICTED: uncharacterized protein LOC109594145 [Aethina tumida]	--
gene-LOC109603765	LOC109603765	2.16532	126	2.25292	122	1.9031	112	3.20116	184	5.0244	342	3.59631	201	0.00246769	0.940194	up	[M]	Cell wall/membrane/envelope biogenesis	Biological Process: sodium ion transport (GO:0006814);; Molecular Function: symporter activity (GO:0015293);; Cellular Component: integral component of membrane (GO:0016021);;	K14388|2.1e-197|tca:657482|K14388 solute carrier family 5 (sodium-coupled monocarboxylate transporter), member 8/12 | (RefSeq) sodium-coupled monocarboxylate transporter 2	--	[P]	Inorganic ion transport and metabolism	Sodium:solute symporter family	Putative sodium-dependent multivitamin transporter OS=Drosophila melanogaster OX=7227 GN=CG32669 PE=2 SV=1	P	Inorganic ion transport and metabolism	PREDICTED: LOW QUALITY PROTEIN: sodium-coupled monocarboxylate transporter 1-like [Aethina tumida]	biological process: localization (GO:0051179);; molecular function: transporter activity (GO:0005215);; cellular component: membrane (GO:0016020);; cellular component: membrane part (GO:0044425)
gene-LOC109608492	LOC109608492	1.75673	137	1.54299	112	0.749178	59	0.456172	36	0.607287	56	0.543863	41	0.00204267	-1.26661	down	--	--	Molecular Function: metalloendopeptidase activity (GO:0004222);; Biological Process: integrin-mediated signaling pathway (GO:0007229);;	K08632|0.0e+00|tca:663910|K08632 a disintegrin and metalloproteinase with thrombospondin motifs 18 [EC:3.4.24.-] | (RefSeq) A disintegrin and metalloproteinase with thrombospondin motifs 7	--	[O]	Posttranslational modification, protein turnover, chaperones	Reprolysin (M12B) family zinc metalloprotease	A disintegrin and metalloproteinase with thrombospondin motifs adt-1 OS=Caenorhabditis elegans OX=6239 GN=adt-1 PE=2 SV=1	O	Posttranslational modification, protein turnover, chaperones	PREDICTED: A disintegrin and metalloproteinase with thrombospondin motifs 18 [Aethina tumida]	biological process: metabolic process (GO:0008152);; molecular function: catalytic activity (GO:0003824);; biological process: cellular process (GO:0009987);; biological process: signaling (GO:0023052);; biological process: single-organism process (GO:0044699);; biological process: response to stimulus (GO:0050896);; biological process: biological regulation (GO:0065007)
gene-LOC109594911	LOC109594911	2.77548	135	3.26262	148	2.84994	139	0.784351	38	1.70987	97	1.7617	82	0.00703508	-1.0218	down	--	--	--	--	--	--	--	--	--	--	--	PREDICTED: uncharacterized protein LOC109594911 [Aethina tumida]	--
gene-LOC109595792	LOC109595792	261.712	3318	262.306	3105	331.038	4232	171.648	2158	165.054	2454	174.602	2132	2.02E-06	-0.709352	down	--	--	Molecular Function: cytochrome-c oxidase activity (GO:0004129);; Cellular Component: integral component of membrane (GO:0016021);;	K02273|1.3e-10|tca:107398271|K02273 cytochrome c oxidase subunit 8 | (RefSeq) uncharacterized LOC107398271	Oxidative phosphorylation (ko00190)	--	--	Cytochrome oxidase c subunit VIII	--	--	--	PREDICTED: uncharacterized protein LOC109595792 [Aethina tumida]	biological process: metabolic process (GO:0008152);; biological process: single-organism process (GO:0044699);; biological process: localization (GO:0051179);; molecular function: catalytic activity (GO:0003824);; molecular function: transporter activity (GO:0005215);; molecular function: electron carrier activity (GO:0009055);; cellular component: membrane (GO:0016020);; cellular component: memb…
gene-LOC109605545	LOC109605545	10.5942	252	21.5666	478	16.6456	399	3.13376	74	6.54822	183	10.6658	244	0.00294425	-1.2239	down	--	--	--	--	--	--	--	--	--	--	--	PREDICTED: sarcoplasmic reticulum histidine-rich calcium-binding protein-like [Aethina tumida]	--
gene-LOC109603471	LOC109603471	8.8264	325	8.39036	289	12.0111	446	4.9205	180	6.19345	268	5.93627	211	0.00732672	-0.741277	down	--	--	Cellular Component: integral component of membrane (GO:0016021);;	K15117|1.7e-121|tca:660903|K15117 solute carrier family 25, member 34/35 | (RefSeq) solute carrier family 25 member 35	--	[C]	Energy production and conversion	Mitochondrial carrier protein	Mitochondrial substrate carrier family protein ucpA OS=Dictyostelium discoideum OX=44689 GN=ucpA PE=3 SV=1	C	Energy production and conversion	PREDICTED: LOW QUALITY PROTEIN: solute carrier family 25 member 35-like [Aethina tumida]	cellular component: membrane (GO:0016020);; cellular component: membrane part (GO:0044425)
gene-LOC109594476	LOC109594476	4.33495	275	4.88406	289	3.62494	232	1.92937	122	2.3844	177	2.91536	178	0.00729204	-0.788694	down	[E]	Amino acid transport and metabolism	Molecular Function: L-amino acid transmembrane transporter activity (GO:0015179);; Cellular Component: integral component of membrane (GO:0016021);;	K13781|6.3e-232|tca:660956|K13781 solute carrier family 7 (L-type amino acid transporter), member 8 | (RefSeq) large neutral amino acids transporter small subunit 1	--	[E]	Amino acid transport and metabolism	Amino acid permease	Amino acid transporter protein 6 OS=Caenorhabditis elegans OX=6239 GN=aat-6 PE=1 SV=2	E	Amino acid transport and metabolism	PREDICTED: large neutral amino acids transporter small subunit 1 [Aethina tumida]	biological process: single-organism process (GO:0044699);; biological process: localization (GO:0051179);; molecular function: transporter activity (GO:0005215);; cellular component: membrane (GO:0016020);; cellular component: membrane part (GO:0044425)
gene-LOC109594303	LOC109594303	1.62111	87	2.96388	148	2.34815	127	0.458269	25	1.3968	88	0.990366	51	0.00516044	-1.23187	down	[QV]	Secondary metabolites biosynthesis, transport and catabolism;; Defense mechanisms	Molecular Function: monooxygenase activity (GO:0004497);; Molecular Function: iron ion binding (GO:0005506);; Cellular Component: integral component of membrane (GO:0016021);; Molecular Function: oxidoreductase activity, acting on paired donors, with incorporation or reduction of molecular oxygen (GO:0016705);; Molecular Function: heme binding (GO:0020037);;	K14999|5.7e-175|tca:659213|K14999 cytochrome P450 family 6 [EC:1.14.-.-] | (RefSeq) cytochrome P450-like protein	--	[Q]	Secondary metabolites biosynthesis, transport and catabolism	Cytochrome P450	Cytochrome P450 6k1 OS=Blattella germanica OX=6973 GN=CYP6K1 PE=2 SV=1	Q	Secondary metabolites biosynthesis, transport and catabolism	PREDICTED: LOW QUALITY PROTEIN: cytochrome P450 6k1-like [Aethina tumida]	biological process: metabolic process (GO:0008152);; biological process: single-organism process (GO:0044699);; molecular function: catalytic activity (GO:0003824);; molecular function: binding (GO:0005488);; cellular component: membrane (GO:0016020);; cellular component: membrane part (GO:0044425)
gene-LOC109598059	LOC109598059	33.4814	1711	17.7434	847	26.9349	1388	49.7649	2521	40.8879	2450	34.5875	1702	0.000762036	0.715721	up	[G]	Carbohydrate transport and metabolism	Molecular Function: phosphoglycerate kinase activity (GO:0004618);; Molecular Function: ATP binding (GO:0005524);; Biological Process: glycolytic process (GO:0006096);;	K00927|2.7e-48|haw:110374463|K00927 phosphoglycerate kinase [EC:2.7.2.3] | (RefSeq) phosphoglycerate kinase	Glycolysis / Gluconeogenesis (ko00010);; Carbon metabolism (ko01200);; Biosynthesis of amino acids (ko01230)	[G]	Carbohydrate transport and metabolism	Phosphoglycerate kinase	Phosphoglycerate kinase OS=Schistosoma mansoni OX=6183 GN=PGK PE=1 SV=1	G	Carbohydrate transport and metabolism	PREDICTED: phosphoglycerate kinase-like [Aethina tumida]	biological process: metabolic process (GO:0008152);; biological process: cellular process (GO:0009987);; molecular function: catalytic activity (GO:0003824);; molecular function: binding (GO:0005488);; biological process: single-organism process (GO:0044699)
gene-LOC109604698	LOC109604698	11.3943	758	10.1263	629	9.94606	667	8.10021	534	5.87006	458	6.41866	411	0.00356382	-0.592251	down	[O]	Posttranslational modification, protein turnover, chaperones	Molecular Function: aminoacyl-tRNA editing activity (GO:0002161);; Molecular Function: serine-type endopeptidase activity (GO:0004252);; Molecular Function: leucine-tRNA ligase activity (GO:0004823);; Molecular Function: ATP binding (GO:0005524);; Biological Process: leucyl-tRNA aminoacylation (GO:0006429);; Biological Process: proteolysis (GO:0006508);;	K09640|2.7e-132|nvl:108557453|K09640 transmembrane protease serine 9 [EC:3.4.21.-] | (RefSeq) LOW QUALITY PROTEIN: polyserase-2-like	--	[E]	Amino acid transport and metabolism	Trypsin	Trypsin-7 OS=Anopheles gambiae OX=7165 GN=TRYP7 PE=2 SV=2	O	Posttranslational modification, protein turnover, chaperones	PREDICTED: serine protease 53-like [Aethina tumida]	molecular function: catalytic activity (GO:0003824);; biological process: metabolic process (GO:0008152);; molecular function: binding (GO:0005488);; biological process: cellular process (GO:0009987);; biological process: single-organism process (GO:0044699)
gene-LOC109597889	LOC109597889	2.63865	296	2.53409	265	1.11561	127	0.642766	72	0.947724	125	0.530683	58	0.000134497	-1.50853	down	--	--	--	--	--	--	--	--	--	--	--	PREDICTED: uncharacterized protein LOC109597889 [Aethina tumida]	--
gene-LOC109595924	LOC109595924	10.2881	350	11.8695	376	16.1299	551	147.535	4952	111.724	4436	101.63	3315	1.86E-55	3.26104	up	[IQR]	Lipid transport and metabolism;; Secondary metabolites biosynthesis, transport and catabolism;; General function prediction only	--	K00069|1.4e-103|tca:100142328|K00069 15-hydroxyprostaglandin dehydrogenase (NAD) [EC:1.1.1.141] | (RefSeq) 15-hydroxyprostaglandin dehydrogenase [NAD(+)]	--	[IR]	Lipid transport and metabolism;; General function prediction only	short chain dehydrogenase	Alcohol dehydrogenase 2 OS=Ceratitis capitata OX=7213 GN=ADH2 PE=3 SV=1	Q	Secondary metabolites biosynthesis, transport and catabolism	PREDICTED: 15-hydroxyprostaglandin dehydrogenase [NAD(+)]-like [Aethina tumida]	--
Aethina_tumida_newGene_18	--	1.28163	45	1.32999	43	2.00188	63	0.674222	24	0.237603	11	0.499856	18	0.0010816	-1.53246	down	--	--	--	--	--	--	--	--	--	--	--	--	--
gene-LOC109607346	LOC109607346	15.6008	1230	15.6847	1154	10.9799	873	8.46588	662	6.98486	646	6.2309	473	3.01E-06	-0.924602	down	[E]	Amino acid transport and metabolism	Molecular Function: carboxy-lyase activity (GO:0016831);; Biological Process: carboxylic acid metabolic process (GO:0019752);; Molecular Function: pyridoxal phosphate binding (GO:0030170);;	K01580|3.8e-283|tca:663315|K01580 glutamate decarboxylase [EC:4.1.1.15] | (RefSeq) glutamate decarboxylase	Alanine, aspartate and glutamate metabolism (ko00250);; beta-Alanine metabolism (ko00410);; Taurine and hypotaurine metabolism (ko00430);; Butanoate metabolism (ko00650)	[E]	Amino acid transport and metabolism	Pyridoxal-dependent decarboxylase conserved domain	Glutamate decarboxylase OS=Drosophila melanogaster OX=7227 GN=Gad1 PE=2 SV=2	E	Amino acid transport and metabolism	PREDICTED: glutamate decarboxylase [Aethina tumida]	molecular function: catalytic activity (GO:0003824);; biological process: metabolic process (GO:0008152);; biological process: cellular process (GO:0009987);; biological process: single-organism process (GO:0044699);; molecular function: binding (GO:0005488)
gene-LOC109598448	LOC109598448	4.99205	149	3.16403	88	2.11183	64	1.38134	41	1.28206	45	1.24315	36	0.000985022	-1.34262	down	--	--	--	--	--	--	--	--	--	--	--	PREDICTED: uncharacterized protein LOC109598448 [Aethina tumida]	--
gene-LOC109598532	LOC109598532	20.2822	1404	18.1995	1193	17.3352	1216	13.3962	918	11.435	928	10.9835	723	0.000115987	-0.619658	down	[O]	Posttranslational modification, protein turnover, chaperones	--	K09532|2.8e-81|tca:658021|K09532 DnaJ homolog subfamily C member 12 | (RefSeq) J domain-containing protein	--	[O]	Posttranslational modification, protein turnover, chaperones	DnaJ domain	J domain-containing protein OS=Manduca sexta OX=7130 GN=jdp PE=2 SV=1	O	Posttranslational modification, protein turnover, chaperones	PREDICTED: J domain-containing protein isoform X2 [Aethina tumida]	--
gene-LOC109599112	LOC109599112	3.1686	119	3.51076	123	4.35661	165	11.4027	424	7.48728	330	10.7036	387	9.63E-07	1.45047	up	[G]	Carbohydrate transport and metabolism	Molecular Function: glucuronosyltransferase activity (GO:0015020);; Cellular Component: integral component of membrane (GO:0016021);;	K04628|6.2e-88|dpa:109536734|K04628 ceramide galactosyltransferase [EC:2.4.1.47] | (RefSeq) UDP-glucuronosyltransferase 2B2-like	Ether lipid metabolism (ko00565);; Sphingolipid metabolism (ko00600)	[GC]	Carbohydrate transport and metabolism;; Energy production and conversion	UDP-glucoronosyl and UDP-glucosyl transferase	UDP-glycosyltransferase UGT5 OS=Dactylopius coccus OX=765876 GN=UGT5 PE=1 SV=1	G	Carbohydrate transport and metabolism	PREDICTED: UDP-glucuronosyltransferase 2B2-like [Aethina tumida]	molecular function: catalytic activity (GO:0003824);; cellular component: membrane (GO:0016020);; cellular component: membrane part (GO:0044425)
gene-LOC109600044	LOC109600044	26.5291	2165	25.0471	1945	22.34	1905	13.559	1046	13.191	1260	10.1087	776	7.46E-11	-1.02666	down	--	--	Molecular Function: sphingomyelin phosphodiesterase activity (GO:0004767);; Cellular Component: extracellular space (GO:0005615);; Cellular Component: lysosome (GO:0005764);; Biological Process: sphingomyelin catabolic process (GO:0006685);; Molecular Function: phosphoric diester hydrolase activity (GO:0008081);; Molecular Function: hydrolase activity, acting on glycosyl bonds (GO:0016798);; Biol…	K12350|0.0e+00|dpa:109544875|K12350 sphingomyelin phosphodiesterase [EC:3.1.4.12] | (RefSeq) sphingomyelin phosphodiesterase-like isoform X1	Sphingolipid metabolism (ko00600);; Lysosome (ko04142)	[I]	Lipid transport and metabolism	Calcineurin-like phosphoesterase	Sphingomyelin phosphodiesterase B OS=Dictyostelium discoideum OX=44689 GN=sgmB PE=3 SV=1	I	Lipid transport and metabolism	PREDICTED: sphingomyelin phosphodiesterase isoform X1 [Aethina tumida]	molecular function: catalytic activity (GO:0003824);; cellular component: extracellular region (GO:0005576);; cellular component: extracellular region part (GO:0044421);; cellular component: cell (GO:0005623);; cellular component: organelle (GO:0043226);; cellular component: cell part (GO:0044464);; biological process: metabolic process (GO:0008152);; biological process: cellular process (GO:0009…
gene-LOC109608200	LOC109608200	7.38599	368	7.57609	353	7.06488	355	13.4356	664	9.90536	579	10.0767	484	0.00415351	0.634602	up	[P]	Inorganic ion transport and metabolism	Molecular Function: cation transmembrane transporter activity (GO:0008324);; Cellular Component: integral component of membrane (GO:0016021);;	K14689|1.1e-147|tca:655654|K14689 solute carrier family 30 (zinc transporter), member 2 | (RefSeq) zinc transporter 2	--	[P]	Inorganic ion transport and metabolism	Cation efflux family	Probable zinc transporter protein DDB_G0283629 OS=Dictyostelium discoideum OX=44689 GN=DDB_G0283629 PE=3 SV=1	P	Inorganic ion transport and metabolism	PREDICTED: zinc transporter 2-like [Aethina tumida]	biological process: localization (GO:0051179);; molecular function: transporter activity (GO:0005215);; cellular component: membrane (GO:0016020);; cellular component: membrane part (GO:0044425)
gene-LOC109608874	LOC109608874	60.3332	2997	57.3	2657	49.2341	2466	37.3	1837	37.5917	2190	32.3497	1548	3.04E-05	-0.599652	down	--	--	Cellular Component: integral component of membrane (GO:0016021);;	K15112|6.3e-143|dpa:109538192|K15112 solute carrier family 25 (mitochondrial uncoupling protein), member 27 | (RefSeq) mitochondrial uncoupling protein 4 isoform X1	--	[C]	Energy production and conversion	Mitochondrial carrier protein	Mitochondrial uncoupling protein 4C OS=Drosophila melanogaster OX=7227 GN=Ucp4C PE=2 SV=1	C	Energy production and conversion	PREDICTED: mitochondrial uncoupling protein 4-like [Aethina tumida]	cellular component: membrane (GO:0016020);; cellular component: membrane part (GO:0044425)
gene-LOC109605531	LOC109605531	63.2328	2639	98.324	3831	84.54	3558	44.6504	1848	44.4657	2176	39.1501	1574	1.59E-07	-0.907168	down	[ER]	Amino acid transport and metabolism;; General function prediction only	Molecular Function: L-iditol 2-dehydrogenase activity (GO:0003939);; Biological Process: sorbitol catabolic process (GO:0006062);; Molecular Function: zinc ion binding (GO:0008270);;	K00008|8.8e-162|tca:661035|K00008 L-iditol 2-dehydrogenase [EC:1.1.1.14] | (RefSeq) sorbitol dehydrogenase	Pentose and glucuronate interconversions (ko00040);; Fructose and mannose metabolism (ko00051)	[Q]	Secondary metabolites biosynthesis, transport and catabolism	Alcohol dehydrogenase GroES-like domain	Sorbitol dehydrogenase OS=Bombyx mori OX=7091 GN=SDH PE=2 SV=1	Q	Secondary metabolites biosynthesis, transport and catabolism	PREDICTED: LOW QUALITY PROTEIN: sorbitol dehydrogenase-like [Aethina tumida]	biological process: metabolic process (GO:0008152);; biological process: single-organism process (GO:0044699);; molecular function: catalytic activity (GO:0003824);; biological process: cellular process (GO:0009987);; molecular function: binding (GO:0005488)
gene-LOC109599969	LOC109599969	15.3782	546	14.0985	467	12.4124	445	4.66043	164	4.8253	201	3.78462	130	1.23E-10	-1.61672	down	[I]	Lipid transport and metabolism	Biological Process: fatty acid biosynthetic process (GO:0006633);; Cellular Component: integral component of membrane (GO:0016021);; Molecular Function: oxidoreductase activity, acting on paired donors, with oxidation of a pair of donors resulting in the reduction of molecular oxygen to two molecules of water (GO:0016717);;	K00507|7.3e-99|dpa:109533380|K00507 stearoyl-CoA desaturase (Delta-9 desaturase) [EC:1.14.19.1] | (RefSeq) LOW QUALITY PROTEIN: acyl-CoA desaturase-like	Biosynthesis of unsaturated fatty acids (ko01040);; Fatty acid metabolism (ko01212)	[I]	Lipid transport and metabolism	--	Acyl-CoA Delta(11) desaturase OS=Choristoneura rosaceana OX=27543 PE=1 SV=1	I	Lipid transport and metabolism	PREDICTED: acyl-CoA desaturase-like [Aethina tumida]	biological process: metabolic process (GO:0008152);; biological process: cellular process (GO:0009987);; biological process: single-organism process (GO:0044699);; cellular component: membrane (GO:0016020);; cellular component: membrane part (GO:0044425);; molecular function: catalytic activity (GO:0003824)
gene-LOC109594923	LOC109594923	5.2724	377	6.47849	432	4.60906	332	3.27246	232	2.73012	229	1.84882	128	0.000427308	-1.01953	down	[G]	Carbohydrate transport and metabolism	Molecular Function: catalytic activity (GO:0003824);; Biological Process: carbohydrate metabolic process (GO:0005975);;	K01187|2.0e-185|tca:664111|K01187 alpha-glucosidase [EC:3.2.1.20] | (RefSeq) maltase 2	Galactose metabolism (ko00052);; Starch and sucrose metabolism (ko00500)	[G]	Carbohydrate transport and metabolism	Alpha amylase, catalytic domain	Maltase 2 OS=Drosophila virilis OX=7244 GN=Mal-B2 PE=3 SV=2	G	Carbohydrate transport and metabolism	PREDICTED: maltase 2-like [Aethina tumida]	molecular function: catalytic activity (GO:0003824);; biological process: metabolic process (GO:0008152)
gene-LOC109597296	LOC109597296	119.6	5828	121.423	5524	119.403	5867	1669.81	80673	1622.3	92693	1583.95	74337	1.39E-198	3.79316	up	[O]	Posttranslational modification, protein turnover, chaperones	Biological Process: protein folding (GO:0006457);; Molecular Function: unfolded protein binding (GO:0051082);;	K09511|4.6e-171|dpa:109540964|K09511 DnaJ homolog subfamily B member 5 | (RefSeq) dnaJ protein homolog 1	--	[O]	Posttranslational modification, protein turnover, chaperones	DnaJ C terminal domain	DnaJ protein homolog 1 OS=Drosophila melanogaster OX=7227 GN=DnaJ-1 PE=1 SV=3	O	Posttranslational modification, protein turnover, chaperones	PREDICTED: dnaJ protein homolog 1-like [Aethina tumida]	biological process: cellular process (GO:0009987);; molecular function: binding (GO:0005488)
gene-LOC109596608	LOC109596608	3.20265	348	2.22682	234	2.43409	266	0.761369	76	0.910094	129	0.901567	99	7.23E-07	-1.53168	down	--	--	--	--	--	--	--	Protein of unknown function (DUF1431)	--	--	--	PREDICTED: uncharacterized protein LOC109596608 isoform X1 [Aethina tumida]	--
gene-LOC109609045	LOC109609045	37.7996	3207	28.8585	2301	37.1612	3185	74.3591	6317	51.5136	5183	47.7325	3950	9.19E-06	0.786308	up	[Q]	Secondary metabolites biosynthesis, transport and catabolism	Molecular Function: molecular_function (GO:0003674);; Molecular Function: catalytic activity (GO:0003824);; Molecular Function: catalase activity (GO:0004096);; Molecular Function: peroxidase activity (GO:0004601);; Biological Process: response to oxidative stress (GO:0006979);; Biological Process: biological_process (GO:0008150);; Biological Process: metabolic process (GO:0008152);; Biological P…	K19511|4.3e-192|tca:658096|K19511 peroxidase [EC:1.11.1.7] | (RefSeq) GLEAN_04551; peroxidase	--	[R]	General function prediction only	Animal haem peroxidase	Peroxidase OS=Drosophila melanogaster OX=7227 GN=Pxd PE=2 SV=2	S	Function unknown	PREDICTED: peroxidase-like [Aethina tumida]	molecular function: catalytic activity (GO:0003824);; biological process: metabolic process (GO:0008152);; biological process: cellular process (GO:0009987);; biological process: single-organism process (GO:0044699);; biological process: response to stimulus (GO:0050896);; biological process: detoxification (GO:0098754);; molecular function: antioxidant activity (GO:0016209);; molecular function:…
gene-LOC109604819	LOC109604819	3.79085	162	10.878	432	11.5777	497	15.8816	670	15.6863	783	20.2808	831	0.00269668	1.0072	up	--	--	Biological Process: lipid catabolic process (GO:0016042);; Molecular Function: hydrolase activity, acting on ester bonds (GO:0016788);;	K01052|3.4e-141|tca:661878|K01052 lysosomal acid lipase/cholesteryl ester hydrolase [EC:3.1.1.13] | (RefSeq) lipase 3-like	Steroid biosynthesis (ko00100);; Lysosome (ko04142)	[I]	Lipid transport and metabolism	Partial alpha/beta-hydrolase lipase region	Lipase 1 OS=Drosophila melanogaster OX=7227 GN=Lip1 PE=2 SV=2	I	Lipid transport and metabolism	PREDICTED: lipase 3-like [Aethina tumida]	biological process: metabolic process (GO:0008152);; biological process: single-organism process (GO:0044699);; molecular function: catalytic activity (GO:0003824)
gene-LOC109604382	LOC109604382	8.361	214	0.763292	19	0	0	35.9087	910	73.5372	2204	36.7249	904	0.000143725	4.06335	up	--	--	Biological Process: mitochondrial fission (GO:0000266);; Cellular Component: mitochondrial outer membrane (GO:0005741);; Cellular Component: integral component of membrane (GO:0016021);;	K17969|7.4e-62|tca:661051|K17969 mitochondrial fission 1 protein | (RefSeq) mitochondrial fission 1 protein	Mitophagy - animal (ko04137)	[M]	Cell wall/membrane/envelope biogenesis	Fis1 C-terminal tetratricopeptide repeat	Mitochondrial fission 1 protein OS=Drosophila melanogaster OX=7227 GN=Fis1 PE=2 SV=1	M	Cell wall/membrane/envelope biogenesis	PREDICTED: mitochondrial fission 1 protein-like [Aethina tumida]	biological process: cellular process (GO:0009987);; biological process: cellular component organization or biogenesis (GO:0071840);; cellular component: cell (GO:0005623);; cellular component: membrane (GO:0016020);; cellular component: organelle (GO:0043226);; cellular component: organelle part (GO:0044422);; cellular component: cell part (GO:0044464);; cellular component: membrane part (GO:0044…
gene-LOC109599655	LOC109599655	8.21175	364	14.8226	613	10.1857	455	3.51205	155	3.01468	157	4.05763	173	3.11E-08	-1.61423	down	[S]	Function unknown	--	--	--	[T]	Signal transduction mechanisms	TraB family	--	T	Signal transduction mechanisms	PREDICTED: LOW QUALITY PROTEIN: traB domain-containing protein-like [Aethina tumida]	--
gene-LOC109598999	LOC109598999	14.528	483	15.6085	488	16.1168	546	10.3526	340	9.19089	356	8.62267	282	0.0019511	-0.686432	down	--	--	Cellular Component: integral component of membrane (GO:0016021);;	--	--	[S]	Function unknown	Uncharacterized conserved protein (DUF2181)	--	S	Function unknown	PREDICTED: protein FAM151A isoform X2 [Aethina tumida]	cellular component: membrane (GO:0016020);; cellular component: membrane part (GO:0044425)
gene-LOC109597878	LOC109597878	1.75669	310	2.26635	373	1.17573	209	0.992446	174	1.01626	210	0.779078	133	0.00601395	-0.854732	down	--	--	Biological Process: reproduction (GO:0000003);; Biological Process: negative regulation of transcription from RNA polymerase II promoter (GO:0000122);; Biological Process: regulation of alternative mRNA splicing, via spliceosome (GO:0000381);; Molecular Function: transcription regulatory region sequence-specific DNA binding (GO:0000976);; Molecular Function: RNA polymerase II regulatory region se…	K19871|0.0e+00|tca:103313104|K19871 sal-like protein | (RefSeq) sal, spalt; homeotic protein spalt-major	--	[K]	Transcription	Zinc-finger double domain	Homeotic protein spalt-major OS=Drosophila melanogaster OX=7227 GN=salm PE=1 SV=3	K	Transcription	PREDICTED: LOW QUALITY PROTEIN: homeotic protein spalt-major-like [Aethina tumida]	biological process: reproduction (GO:0000003);; biological process: biological regulation (GO:0065007);; molecular function: binding (GO:0005488);; biological process: multicellular organismal process (GO:0032501);; biological process: developmental process (GO:0032502);; biological process: single-organism process (GO:0044699);; biological process: cellular process (GO:0009987);; biological proc…
Aethina_tumida_newGene_3553	--	13.5556	1207	11.4477	949	9.49256	847	2.23322	165	2.06919	211	2.82447	232	5.15E-24	-2.34309	down	--	--	Biological Process: reproduction (GO:0000003);; Biological Process: system process (GO:0003008);; Molecular Function: molecular_function (GO:0003674);; Molecular Function: transporter activity (GO:0005215);; Molecular Function: ion channel activity (GO:0005216);; Molecular Function: calcium activated cation channel activity (GO:0005227);; Molecular Function: cation channel activity (GO:0005261);;…	--	--	--	--	--	--	S	Function unknown	--	biological process: reproduction (GO:0000003);; biological process: multicellular organismal process (GO:0032501);; molecular function: transporter activity (GO:0005215);; biological process: localization (GO:0051179);; biological process: response to stimulus (GO:0050896);; biological process: behavior (GO:0007610);; biological process: reproductive process (GO:0022414);; biological process: mul…
gene-LOC109596650	LOC109596650	1.26613	157	0.911288	105	0.928098	116	0.476516	59	0.540202	79	0.382681	46	0.00177438	-1.09515	down	--	--	Cellular Component: integral component of membrane (GO:0016021);;	K06532|1.1e-269|tca:103315239|K06532 prominin 1 | (RefSeq) prominin-1-A	--	[R]	General function prediction only	Prominin	--	S	Function unknown	PREDICTED: LOW QUALITY PROTEIN: prominin-1 [Aethina tumida]	cellular component: membrane (GO:0016020);; cellular component: membrane part (GO:0044425)
gene-LOC109608984	LOC109608984	1.65949	90	1.54081	78	1.27851	70	0.215017	12	0.657035	42	0.625934	33	0.000679653	-1.51115	down	--	--	Molecular Function: calcium-dependent cysteine-type endopeptidase activity (GO:0004198);; Molecular Function: calcium ion binding (GO:0005509);; Biological Process: proteolysis (GO:0006508);;	K08585|2.5e-136|mdl:103569420|K08585 calpain, invertebrate [EC:3.4.22.-] | (RefSeq) calpain-A isoform X1	--	[OT]	Posttranslational modification, protein turnover, chaperones;; Signal transduction mechanisms	Calpain family cysteine protease	Calpain-A OS=Drosophila melanogaster OX=7227 GN=CalpA PE=1 SV=2	--	--	PREDICTED: calpain-A-like [Aethina tumida]	biological process: metabolic process (GO:0008152);; molecular function: catalytic activity (GO:0003824);; molecular function: binding (GO:0005488)
gene-LOC109598307	LOC109598307	42.9841	978	45.8208	973	56.2945	1291	29.9504	676	31.5282	841	26.8303	588	0.000220323	-0.682809	down	--	--	--	--	--	--	--	Single domain von Willebrand factor type C	--	--	--	PREDICTED: uncharacterized protein LOC109598307 [Aethina tumida]	--
gene-LOC109609494	LOC109609494	4.19256	397	3.13935	278	2.75379	263	2.28508	215	1.48945	166	1.80242	165	0.00549588	-0.814664	down	--	--	Molecular Function: G-protein alpha-subunit binding (GO:0001965);; Molecular Function: molecular_function (GO:0003674);; Molecular Function: GDP-dissociation inhibitor activity (GO:0005092);; Molecular Function: GTPase activator activity (GO:0005096);; Molecular Function: binding (GO:0005488);; Molecular Function: protein binding (GO:0005515);; Cellular Component: cellular_component (GO:0005575);…	K16449|2.2e-77|tca:661591|K16449 regulator of G-protein signaling | (RefSeq) regulator of G-protein signaling 17	--	[T]	Signal transduction mechanisms	Regulator of G protein signaling domain	Regulator of G-protein signaling rgs-2 OS=Caenorhabditis elegans OX=6239 GN=rgs-2 PE=1 SV=1	T	Signal transduction mechanisms	PREDICTED: regulator of G-protein signaling 20 [Aethina tumida]	molecular function: binding (GO:0005488);; biological process: biological regulation (GO:0065007);; molecular function: molecular function regulator (GO:0098772);; cellular component: cell (GO:0005623);; cellular component: cell part (GO:0044464);; cellular component: membrane (GO:0016020)
gene-LOC109605612	LOC109605612	25.1193	774	25.0498	721	30.6903	954	14.4936	443	14.6597	530	15.6962	466	3.00E-05	-0.816815	down	[S]	Function unknown	Biological Process: peptide secretion (GO:0002790);; Cellular Component: cellular_component (GO:0005575);; Cellular Component: intracellular (GO:0005622);; Cellular Component: cell (GO:0005623);; Cellular Component: cytoplasm (GO:0005737);; Cellular Component: Golgi apparatus (GO:0005794);; Cellular Component: cytosol (GO:0005829);; Biological Process: transport (GO:0006810);; Biological Process:…	--	--	[S]	Function unknown	Transport and Golgi organisation 2	Transport and Golgi organization protein 2 OS=Drosophila melanogaster OX=7227 GN=Tango2 PE=2 SV=2	S	Function unknown	PREDICTED: LOW QUALITY PROTEIN: transport and Golgi organization protein 2 [Aethina tumida]	biological process: single-organism process (GO:0044699);; biological process: localization (GO:0051179);; cellular component: cell (GO:0005623);; cellular component: cell part (GO:0044464);; cellular component: organelle (GO:0043226);; biological process: cellular process (GO:0009987);; biological process: cellular component organization or biogenesis (GO:0071840)
gene-LOC109600227	LOC109600227	12.5042	378	13.9547	393	13.5592	413	9.32226	279	6.06559	215	7.81528	228	0.0033744	-0.753777	down	--	--	Cellular Component: integral component of membrane (GO:0016021);;	--	--	--	--	--	--	--	--	PREDICTED: uncharacterized protein LOC109600227 [Aethina tumida]	cellular component: membrane (GO:0016020);; cellular component: membrane part (GO:0044425)
gene-LOC109596502	LOC109596502	4.23836	89	3.63538	71	3.59446	76	10.1087	209	6.63217	163	15.4595	311	3.98E-05	1.51722	up	--	--	Molecular Function: kinase activity (GO:0016301);;	K23437|1.2e-07|tca:663775|K23437 cytosolic carboxypeptidase protein 2/3 [EC:3.4.17.-] | (RefSeq) uncharacterized LOC663775	--	--	--	Ecdysteroid kinase	--	--	--	PREDICTED: uncharacterized protein LOC109596502 [Aethina tumida]	molecular function: catalytic activity (GO:0003824)
gene-LOC109608481	LOC109608481	9.78342	495	8.76997	414	6.72997	343	4.16448	209	4.97715	295	3.28636	160	0.00026147	-0.98194	down	[G]	Carbohydrate transport and metabolism	Molecular Function: hydrolase activity, hydrolyzing O-glycosyl compounds (GO:0004553);; Biological Process: carbohydrate metabolic process (GO:0005975);; Molecular Function: chitin binding (GO:0008061);;	K01183|8.1e-189|dpa:109542459|K01183 chitinase [EC:3.2.1.14] | (RefSeq) probable chitinase 2	Amino sugar and nucleotide sugar metabolism (ko00520)	[G]	Carbohydrate transport and metabolism	Glycosyl hydrolases family 18	Probable chitinase 2 OS=Drosophila melanogaster OX=7227 GN=Cht2 PE=1 SV=1	G	Carbohydrate transport and metabolism	PREDICTED: probable chitinase 2 [Aethina tumida]	molecular function: catalytic activity (GO:0003824);; biological process: metabolic process (GO:0008152);; molecular function: binding (GO:0005488)
gene-LOC109598457	LOC109598457	13.5136	306	17.5377	370	23.4345	534	31.2748	701	25.9057	687	27.2044	593	0.00637177	0.659354	up	--	--	Cellular Component: mediator complex (GO:0016592);;	K15152|2.0e-59|tca:657892|K15152 mediator of RNA polymerase II transcription subunit 21 | (RefSeq) mediator of RNA polymerase II transcription subunit 21	--	[K]	Transcription	Subunit 21 of Mediator complex	Mediator of RNA polymerase II transcription subunit 21 OS=Aedes aegypti OX=7159 GN=MED21 PE=3 SV=1	K	Transcription	PREDICTED: mediator of RNA polymerase II transcription subunit 21 [Aethina tumida]	cellular component: cell (GO:0005623);; cellular component: membrane-enclosed lumen (GO:0031974);; cellular component: macromolecular complex (GO:0032991);; cellular component: organelle (GO:0043226);; cellular component: organelle part (GO:0044422);; cellular component: cell part (GO:0044464)
gene-LOC109604226	LOC109604226	0.666552	26	0.691473	25	0.619757	25	1.99004	76	2.31602	105	1.83531	68	2.59E-05	1.64429	up	--	--	--	--	--	--	--	Ecdysteroid kinase	--	--	--	PREDICTED: uncharacterized protein LOC109604226 [Aethina tumida]	--
gene-LOC109600761	LOC109600761	37.2217	563	27.5368	389	33.4796	510	14.185	213	15.5567	276	14.2773	208	3.42E-06	-1.11896	down	--	--	Molecular Function: lipid binding (GO:0008289);;	K08752|5.5e-16|zne:110838776|K08752 fatty acid-binding protein 3, muscle and heart | (RefSeq) fatty acid-binding protein, adipocyte-like	--	[I]	Lipid transport and metabolism	Lipocalin / cytosolic fatty-acid binding protein family	Sodium/calcium exchanger regulatory protein 1 OS=Doryteuthis pealeii OX=1051067 PE=1 SV=1	--	--	PREDICTED: fatty acid-binding protein, liver-like [Aethina tumida]	molecular function: binding (GO:0005488)
gene-LOC109597253	LOC109597253	19.008	1260	19.4731	1205	15.6258	1044	11.2095	737	8.95769	696	11.1068	709	1.78E-05	-0.754708	down	--	--	Molecular Function: transcription factor activity, sequence-specific DNA binding (GO:0003700);; Cellular Component: nucleus (GO:0005634);; Cellular Component: host cell nucleus (GO:0042025);; Molecular Function: sequence-specific DNA binding (GO:0043565);;	K09442|3.8e-172|tca:656847|K09442 SAM pointed domain-containing ETS transcription factor | (RefSeq) DNA-binding protein D-ETS-4	--	[K]	Transcription	Ets-domain	DNA-binding protein D-ETS-4 OS=Drosophila melanogaster OX=7227 GN=Ets98B PE=2 SV=3	K	Transcription	PREDICTED: LOW QUALITY PROTEIN: DNA-binding protein D-ETS-4 [Aethina tumida]	biological process: biological regulation (GO:0065007);; molecular function: nucleic acid binding transcription factor activity (GO:0001071);; cellular component: cell (GO:0005623);; cellular component: organelle (GO:0043226);; cellular component: cell part (GO:0044464);; cellular component: other organism (GO:0044215);; cellular component: other organism part (GO:0044217);; molecular function: b…
Aethina_tumida_newGene_4011	--	332.342	7164	293.259	5901	238.076	5175	147.953	3163	120.627	3049	165.974	3446	4.04E-09	-0.952581	down	--	--	--	--	--	--	--	--	--	--	--	--	--
Aethina_tumida_newGene_3260	--	96.8337	1059	92.6223	945	117.368	1294	67.7474	735	61.763	792	62.6249	660	0.000298909	-0.641948	down	--	--	Cellular Component: integral component of membrane (GO:0016021);;	K03945|9.6e-20|tca:656487|K03945 NADH dehydrogenase (ubiquinone) 1 alpha subcomplex subunit 1 | (RefSeq) hypothetical protein	Oxidative phosphorylation (ko00190)	--	--	NADH-ubiquinone oxidoreductase MWFE subunit	--	S	Function unknown	uncharacterized protein LOC108916762 [Anoplophora glabripennis]	cellular component: membrane (GO:0016020);; cellular component: membrane part (GO:0044425)
gene-LOC109603597	LOC109603597	11.7419	369	7.01452	206	9.42712	299	3.48079	109	2.67812	99	3.20135	97	7.16E-07	-1.55075	down	[T]	Signal transduction mechanisms	Biological Process: cell morphogenesis (GO:0000902);; Biological Process: cell morphogenesis involved in differentiation (GO:0000904);; Biological Process: instar larval or pupal development (GO:0002165);; Molecular Function: molecular_function (GO:0003674);; Molecular Function: catalytic activity (GO:0003824);; Molecular Function: phosphoprotein phosphatase activity (GO:0004721);; Molecular Func…	K18034|9.0e-53|zne:110840101|K18034 receptor-type tyrosine-protein phosphatase H [EC:3.1.3.48] | (RefSeq) receptor-type tyrosine-protein phosphatase H-like isoform X1	--	[T]	Signal transduction mechanisms	Protein-tyrosine phosphatase	Tyrosine-protein phosphatase 10D OS=Drosophila melanogaster OX=7227 GN=Ptp10D PE=1 SV=4	T	Signal transduction mechanisms	PREDICTED: tyrosine-protein phosphatase non-receptor type 20-like isoform X1 [Aethina tumida]	biological process: cellular process (GO:0009987);; biological process: developmental process (GO:0032502);; biological process: single-organism process (GO:0044699);; biological process: cellular component organization or biogenesis (GO:0071840);; biological process: multicellular organismal process (GO:0032501);; molecular function: catalytic activity (GO:0003824);; biological process: metaboli…
Aethina_tumida_newGene_1875	--	3.53719	41	3.11201	34	4.63597	54	13.3916	152	2.71634	37	13.4891	149	0.00806815	1.39434	up	--	--	Cellular Component: endoplasmic reticulum (GO:0005783);; Molecular Function: heparin binding (GO:0008201);; Cellular Component: endomembrane system (GO:0012505);; Molecular Function: receptor antagonist activity (GO:0048019);; Biological Process: regulation of receptor-mediated endocytosis (GO:0048259);; Molecular Function: low-density lipoprotein particle receptor binding (GO:0050750);;	--	--	[OUTIV]	Posttranslational modification, protein turnover, chaperones;; Intracellular trafficking, secretion, and vesicular transport;; Signal transduction mechanisms;; Lipid transport and metabolism;; Defense mechanisms	Alpha-2-macroglobulin RAP, N-terminal domain	--	--	--	PREDICTED: LOW QUALITY PROTEIN: alpha-2-macroglobulin receptor-associated protein [Aethina tumida]	cellular component: cell (GO:0005623);; cellular component: organelle (GO:0043226);; cellular component: cell part (GO:0044464);; molecular function: binding (GO:0005488);; biological process: biological regulation (GO:0065007);; molecular function: molecular function regulator (GO:0098772)
gene-LOC109596395	LOC109596395	38.2687	2632	39.3255	2525	40.0461	2777	10.5635	721	11.2895	911	11.2967	749	6.50E-33	-1.79026	down	--	--	Biological Process: negative regulation of transcription from RNA polymerase II promoter (GO:0000122);; Molecular Function: RNA polymerase II transcription factor activity, sequence-specific DNA binding (GO:0000981);; Biological Process: embryonic development via the syncytial blastoderm (GO:0001700);; Biological Process: morphogenesis of an epithelium (GO:0002009);; Biological Process: instar la…	K13943|1.1e-46|tca:660041|K13943 cabut | (RefSeq) Krueppel-like factor 11	--	[R]	General function prediction only	Zinc finger, C2H2 type	Dendritic arbor reduction protein 1 OS=Drosophila melanogaster OX=7227 GN=dar1 PE=2 SV=2	K	Transcription	PREDICTED: Krueppel-like factor 11 [Aethina tumida]	biological process: biological regulation (GO:0065007);; molecular function: nucleic acid binding transcription factor activity (GO:0001071);; biological process: multicellular organismal process (GO:0032501);; biological process: developmental process (GO:0032502);; biological process: single-organism process (GO:0044699);; molecular function: binding (GO:0005488);; cellular component: cell (GO:…
gene-LOC109599542	LOC109599542	197.321	15428	209.9	15320	209.684	16531	347.406	26931	361.767	33167	339.916	25597	8.90E-12	0.801156	up	[O]	Posttranslational modification, protein turnover, chaperones	Molecular Function: ATP binding (GO:0005524);; Biological Process: protein refolding (GO:0042026);;	K04077|1.3e-287|dpa:109535768|K04077 chaperonin GroEL | (RefSeq) 60 kDa heat shock protein, mitochondrial	RNA degradation (ko03018)	[O]	Posttranslational modification, protein turnover, chaperones	TCP-1/cpn60 chaperonin family	Heat shock protein 60A OS=Drosophila melanogaster OX=7227 GN=Hsp60A PE=1 SV=3	O	Posttranslational modification, protein turnover, chaperones	PREDICTED: 60 kDa heat shock protein, mitochondrial-like [Aethina tumida]	molecular function: binding (GO:0005488);; biological process: cellular process (GO:0009987)
gene-LOC109601194	LOC109601194	36.1747	947	19.5382	478	32.6065	861	14.5431	378	14.8045	455	13.7578	347	3.62E-05	-0.997205	down	[C]	Energy production and conversion	Molecular Function: oxidoreductase activity (GO:0016491);;	K15890|2.1e-74|tca:658696|K15890 NADP+-dependent farnesol dehydrogenase [EC:1.1.1.216] | (RefSeq) farnesol dehydrogenase	Terpenoid backbone biosynthesis (ko00900);; Insect hormone biosynthesis (ko00981)	[Q]	Secondary metabolites biosynthesis, transport and catabolism	short chain dehydrogenase	Farnesol dehydrogenase OS=Aedes aegypti OX=7159 GN=SDR-1 PE=1 SV=2	Q	Secondary metabolites biosynthesis, transport and catabolism	PREDICTED: farnesol dehydrogenase-like [Aethina tumida]	molecular function: catalytic activity (GO:0003824)
gene-LOC109594914	LOC109594914	16.3678	915	13.8738	724	11.2311	633	9.16114	508	8.13101	533	8.30805	448	0.00112797	-0.65612	down	--	--	Molecular Function: hydrolase activity, hydrolyzing O-glycosyl compounds (GO:0004553);; Biological Process: carbohydrate metabolic process (GO:0005975);; Cellular Component: integral component of membrane (GO:0016021);;	K12316|2.4e-65|nvl:108561339|K12316 lysosomal alpha-glucosidase [EC:3.2.1.20] | (RefSeq) lysosomal alpha-glucosidase-like	Galactose metabolism (ko00052);; Starch and sucrose metabolism (ko00500);; Lysosome (ko04142)	--	--	Glycosyl hydrolases family 31	--	G	Carbohydrate transport and metabolism	PREDICTED: LOW QUALITY PROTEIN: uncharacterized protein LOC109594914, partial [Aethina tumida]	molecular function: catalytic activity (GO:0003824);; biological process: metabolic process (GO:0008152);; cellular component: membrane (GO:0016020);; cellular component: membrane part (GO:0044425)
gene-LOC109601898	LOC109601898	18.9488	1216	17.6359	1056	14.6287	946	8.43351	537	12.0373	906	9.2397	571	0.000133139	-0.742733	down	[P]	Inorganic ion transport and metabolism	Molecular Function: sulfuric ester hydrolase activity (GO:0008484);;	K01135|4.8e-157|dpa:109539982|K01135 arylsulfatase B [EC:3.1.6.12] | (RefSeq) arylsulfatase B-like	Glycosaminoglycan degradation (ko00531);; Lysosome (ko04142)	[R]	General function prediction only	Sulfatase	Arylsulfatase OS=Strongylocentrotus purpuratus OX=7668 PE=2 SV=1	P	Inorganic ion transport and metabolism	PREDICTED: arylsulfatase B-like [Aethina tumida]	molecular function: catalytic activity (GO:0003824)
gene-LOC109606254	LOC109606254	4.92382	151	5.68097	163	7.88004	243	1.37787	42	1.80304	65	1.29637	39	3.89E-08	-1.99642	down	--	--	--	--	--	--	--	--	--	--	--	PREDICTED: gamma-gliadin-like [Aethina tumida]	--
Aethina_tumida_newGene_1144	--	21.9461	215	25.1313	229	29.4609	290	9.97815	97	10.8729	125	9.57129	90	1.85E-05	-1.29325	down	--	--	--	--	--	--	--	--	--	--	--	--	--
gene-LOC109594810	LOC109594810	6.12639	349	6.77607	361	3.98186	229	9.16213	518	9.59326	641	9.08162	499	0.00192178	0.761818	up	--	--	Molecular Function: calcium ion binding (GO:0005509);; Molecular Function: collagen binding (GO:0005518);; Cellular Component: extracellular space (GO:0005615);; Biological Process: anatomical structure development (GO:0048856);; Molecular Function: extracellular matrix binding (GO:0050840);;	K04661|3.9e-122|tca:100141662|K04661 follistatin | (RefSeq) Fst; follistatin	TGF-beta signaling pathway (ko04350)	[R]	General function prediction only	Kazal-type serine protease inhibitor domain	--	S	Function unknown	PREDICTED: LOW QUALITY PROTEIN: follistatin [Aethina tumida]	molecular function: binding (GO:0005488);; cellular component: extracellular region (GO:0005576);; cellular component: extracellular region part (GO:0044421);; biological process: developmental process (GO:0032502)
gene-LOC109597040	LOC109597040	4.66514	297	2.54659	151	3.14814	202	1.34529	85	1.12919	85	1.67602	103	0.000246878	-1.27526	down	[T]	Signal transduction mechanisms	Molecular Function: guanylate cyclase activity (GO:0004383);; Molecular Function: heme binding (GO:0020037);; Biological Process: intracellular signal transduction (GO:0035556);;	K01769|3.7e-261|tca:663008|K01769 guanylate cyclase, other [EC:4.6.1.2] | (RefSeq) soluble guanylate cyclase 89Db	Purine metabolism (ko00230)	[F]	Nucleotide transport and metabolism	Heme NO binding associated	Soluble guanylate cyclase 89Db OS=Drosophila melanogaster OX=7227 GN=Gyc89Db PE=1 SV=1	F	Nucleotide transport and metabolism	PREDICTED: LOW QUALITY PROTEIN: soluble guanylate cyclase 89Db-like [Aethina tumida]	molecular function: catalytic activity (GO:0003824);; molecular function: binding (GO:0005488);; biological process: cellular process (GO:0009987);; biological process: signaling (GO:0023052);; biological process: single-organism process (GO:0044699);; biological process: response to stimulus (GO:0050896);; biological process: biological regulation (GO:0065007)
gene-LOC109598938	LOC109598938	9.23578	526	6.99695	372	7.43907	427	14.4691	817	12.4623	832	11.343	622	0.000366282	0.729381	up	--	--	Cellular Component: endomembrane system (GO:0012505);; Cellular Component: integral component of membrane (GO:0016021);; Molecular Function: ubiquitin protein ligase activity (GO:0061630);;	K23789|1.9e-104|pcf:106790259|K23789 RING finger protein 145 [EC:2.3.2.27] | (RefSeq) uncharacterized protein LOC106790259	--	--	--	Ring finger domain	--	O	Posttranslational modification, protein turnover, chaperones	PREDICTED: LOW QUALITY PROTEIN: ERAD-associated E3 ubiquitin-protein ligase HRD1B-like [Aethina tumida]	cellular component: cell (GO:0005623);; cellular component: cell part (GO:0044464);; cellular component: membrane (GO:0016020);; cellular component: membrane part (GO:0044425);; biological process: metabolic process (GO:0008152);; biological process: cellular process (GO:0009987);; molecular function: catalytic activity (GO:0003824)
gene-LOC109595163	LOC109595163	107.973	2328	115.575	2326	111.178	2417	74.8782	1601	60.5641	1531	75.3287	1564	2.36E-05	-0.633567	down	--	--	Biological Process: sterol transport (GO:0015918);; Molecular Function: sterol binding (GO:0032934);;	K13443|3.2e-39|nvl:108558736|K13443 Niemann-Pick C2 protein | (RefSeq) ecdysteroid-regulated 16 kDa protein-like	Lysosome (ko04142)	--	--	ML domain	--	S	Function unknown	PREDICTED: LOW QUALITY PROTEIN: protein NPC2 homolog [Aethina tumida]	biological process: single-organism process (GO:0044699);; biological process: localization (GO:0051179);; molecular function: binding (GO:0005488)
gene-LOC109598594	LOC109598594	126.198	3981	114.793	3381	87.8793	2796	54.8913	1717	36.4983	1350	38.913	1183	5.00E-13	-1.29924	down	[J]	Translation, ribosomal structure and biogenesis	Cellular Component: cytosol (GO:0005829);; Biological Process: regulation of gluconeogenesis (GO:0006111);; Biological Process: one-carbon metabolic process (GO:0006730);; Molecular Function: glycine binding (GO:0016594);; Molecular Function: glycine N-methyltransferase activity (GO:0017174);; Biological Process: methylation (GO:0032259);; Molecular Function: identical protein binding (GO:0042802…	K00552|4.2e-141|tca:662005|K00552 glycine N-methyltransferase [EC:2.1.1.20] | (RefSeq) glycine N-methyltransferase	Glycine, serine and threonine metabolism (ko00260)	--	--	Methyltransferase domain	--	H	Coenzyme transport and metabolism	PREDICTED: glycine N-methyltransferase [Aethina tumida]	cellular component: cell (GO:0005623);; cellular component: cell part (GO:0044464);; biological process: biological regulation (GO:0065007);; biological process: metabolic process (GO:0008152);; biological process: cellular process (GO:0009987);; biological process: single-organism process (GO:0044699);; molecular function: binding (GO:0005488);; molecular function: catalytic activity (GO:0003824…
gene-LOC109604577	LOC109604577	0.3311	24	0.793959	53	0.286824	21	1.05498	75	1.38002	116	0.785144	54	0.00863798	1.22502	up	--	--	Cellular Component: MKS complex (GO:0036038);; Biological Process: cilium assembly (GO:0060271);;	K19382|1.1e-120|dpa:109544922|K19382 tectonic-1/3 | (RefSeq) tectonic-1	--	--	--	Protein of unknown function (DUF1619)	--	T	Signal transduction mechanisms	PREDICTED: LOW QUALITY PROTEIN: tectonic-1 [Aethina tumida]	cellular component: cell (GO:0005623);; cellular component: macromolecular complex (GO:0032991);; cellular component: organelle (GO:0043226);; cellular component: organelle part (GO:0044422);; cellular component: cell part (GO:0044464);; biological process: cellular process (GO:0009987);; biological process: single-organism process (GO:0044699);; biological process: cellular component organizatio…
Aethina_tumida_newGene_1064	--	3.26191	126	2.39023	91	2.04757	92	7.93138	326	7.39858	346	8.88057	343	5.24E-09	1.67515	up	--	--	--	--	--	--	--	--	--	--	--	--	--
gene-LOC109597089	LOC109597089	55.1616	2597	64.5991	2839	56.9043	2702	31.6721	1479	37.5239	2072	35.7574	1622	1.65E-06	-0.714013	down	[IQR]	Lipid transport and metabolism;; Secondary metabolites biosynthesis, transport and catabolism;; General function prediction only	Cellular Component: integral component of membrane (GO:0016021);;	K00019|3.1e-184|tca:655745|K00019 3-hydroxybutyrate dehydrogenase [EC:1.1.1.30] | (RefSeq) D-beta-hydroxybutyrate dehydrogenase, mitochondrial	Synthesis and degradation of ketone bodies (ko00072);; Butanoate metabolism (ko00650)	[QR]	Secondary metabolites biosynthesis, transport and catabolism;; General function prediction only	short chain dehydrogenase	--	Q	Secondary metabolites biosynthesis, transport and catabolism	PREDICTED: LOW QUALITY PROTEIN: D-beta-hydroxybutyrate dehydrogenase, mitochondrial [Aethina tumida]	cellular component: membrane (GO:0016020);; cellular component: membrane part (GO:0044425)
gene-LOC109607833	LOC109607833	9.70832	448	9.25874	399	7.99864	373	6.83645	313	4.55194	247	5.36482	239	0.00928778	-0.651018	down	--	--	Molecular Function: molecular_function (GO:0003674);; Molecular Function: catalytic activity (GO:0003824);; Biological Process: chromatin organization (GO:0006325);; Biological Process: cellular protein modification process (GO:0006464);; Biological Process: nitrogen compound metabolic process (GO:0006807);; Biological Process: response to stress (GO:0006950);; Biological Process: organelle organ…	K08069|2.9e-41|tca:103313730|K08069 pantetheine hydrolase [EC:3.5.1.92] | (RefSeq) vanin-like protein 1	Pantothenate and CoA biosynthesis (ko00770)	--	--	Carbon-nitrogen hydrolase	Vanin-like protein 2 OS=Drosophila melanogaster OX=7227 GN=CG32751 PE=2 SV=2	E	Amino acid transport and metabolism	PREDICTED: vanin-like protein 1 [Aethina tumida]	molecular function: catalytic activity (GO:0003824);; biological process: cellular process (GO:0009987);; biological process: cellular component organization or biogenesis (GO:0071840);; biological process: metabolic process (GO:0008152);; biological process: response to stimulus (GO:0050896);; cellular component: membrane (GO:0016020);; cellular component: membrane part (GO:0044425)
gene-LOC109600266	LOC109600266	3.19271	158	2.03723	94	2.62069	131	0.636612	32	1.75738	102	0.846692	41	0.00428437	-1.21198	down	--	--	Molecular Function: sodium channel activity (GO:0005272);; Cellular Component: integral component of membrane (GO:0016021);; Cellular Component: neuron projection membrane (GO:0032589);; Biological Process: synapse organization (GO:0050808);;	K06774|2.8e-29|tca:655055|K06774 neurotrimin | (RefSeq) hemicentin-2	--	[T]	Signal transduction mechanisms	Immunoglobulin I-set domain	--	T	Signal transduction mechanisms	PREDICTED: zwei Ig domain protein zig-8-like [Aethina tumida]	biological process: localization (GO:0051179);; molecular function: transporter activity (GO:0005215);; cellular component: membrane (GO:0016020);; cellular component: membrane part (GO:0044425);; cellular component: cell (GO:0005623);; cellular component: cell part (GO:0044464);; biological process: cellular process (GO:0009987);; biological process: single-organism process (GO:0044699);; biolog…
gene-LOC109596101	LOC109596101	103.178	4171	76.4649	2886	56.779	2315	23.1745	929	36.2005	1716	24.7512	964	6.55E-11	-1.44471	down	--	--	Molecular Function: catalytic activity (GO:0003824);; Biological Process: carbohydrate metabolic process (GO:0005975);;	--	--	--	--	--	Chitin deacetylase 7 OS=Bombyx mori OX=7091 GN=CDA7 PE=1 SV=1	G	Carbohydrate transport and metabolism	PREDICTED: uncharacterized protein LOC109596101 [Aethina tumida]	molecular function: catalytic activity (GO:0003824);; biological process: metabolic process (GO:0008152)
gene-LOC109597709	LOC109597709	59.3038	3706	53.7559	3136	62.2115	3920	44.358	2748	34.5025	2528	27.4644	1653	5.24E-05	-0.688731	down	[O]	Posttranslational modification, protein turnover, chaperones	Cellular Component: extracellular space (GO:0005615);;	K04525|1.4e-33|gfr:102041207|K04525 serpin A | (RefSeq) alpha-1-antitrypsin-like	--	[V]	Defense mechanisms	Serpin (serine protease inhibitor)	Serine protease inhibitor 28Dc OS=Drosophila melanogaster OX=7227 GN=Spn28Dc PE=2 SV=2	V	Defense mechanisms	PREDICTED: LOW QUALITY PROTEIN: serpin B13 [Aethina tumida]	cellular component: extracellular region (GO:0005576);; cellular component: extracellular region part (GO:0044421)
gene-LOC109601704	LOC109601704	1.65481	77	1.43141	62	1.0081	48	0	0	0	0	0	0	5.68E-21	-8.98842	down	[G]	Carbohydrate transport and metabolism	Molecular Function: molecular_function (GO:0003674);; Molecular Function: transporter activity (GO:0005215);; Molecular Function: sugar:proton symporter activity (GO:0005351);; Molecular Function: glucose transmembrane transporter activity (GO:0005355);; Molecular Function: cation:sugar symporter activity (GO:0005402);; Biological Process: transport (GO:0006810);; Biological Process: ion transpor…	K09103|7.8e-46|pxy:105393233|K09103 early B-cell factor | (RefSeq) transcription factor collier	--	[R]	General function prediction only	Sugar (and other) transporter	Facilitated trehalose transporter Tret1 OS=Polypedilum vanderplanki OX=319348 GN=Tret1 PE=1 SV=1	P	Inorganic ion transport and metabolism	PREDICTED: facilitated trehalose transporter Tret1-like [Aethina tumida]	molecular function: transporter activity (GO:0005215);; biological process: single-organism process (GO:0044699);; biological process: localization (GO:0051179);; cellular component: membrane (GO:0016020);; cellular component: membrane part (GO:0044425)
gene-LOC109600091	LOC109600091	2.1619	126	2.60215	142	3.04233	179	4.5343	262	4.09203	280	4.20686	236	0.00966943	0.745994	up	--	--	Cellular Component: membrane (GO:0016020);; Molecular Function: transferase activity, transferring glycosyl groups (GO:0016757);;	K13675|3.5e-163|tca:656626|K13675 UDP-glucose:O-linked fucose beta-1,3-glucosyltransferase [EC:2.4.1.-] | (RefSeq) beta-1,3-glucosyltransferase	Other types of O-glycan biosynthesis (ko00514)	[G]	Carbohydrate transport and metabolism	Fringe-like	--	G	Carbohydrate transport and metabolism	PREDICTED: beta-1,3-glucosyltransferase [Aethina tumida]	cellular component: membrane (GO:0016020);; molecular function: catalytic activity (GO:0003824)
gene-LOC109599489	LOC109599489	25.3976	4437	24.5606	4005	17.0748	3008	13.0314	2257	15.4826	3171	12.1563	2046	4.03E-05	-0.679576	down	[R]	General function prediction only	Molecular Function: endopeptidase inhibitor activity (GO:0004866);; Cellular Component: extracellular region (GO:0005576);; Cellular Component: extracellular space (GO:0005615);;	K03910|3.1e-145|phi:102100027|K03910 alpha-2-macroglobulin | (RefSeq) alpha-2-macroglobulin	--	[O]	Posttranslational modification, protein turnover, chaperones	A-macroglobulin TED domain	--	O	Posttranslational modification, protein turnover, chaperones	PREDICTED: LOW QUALITY PROTEIN: murinoglobulin-2-like [Aethina tumida]	biological process: biological regulation (GO:0065007);; molecular function: molecular function regulator (GO:0098772);; cellular component: extracellular region (GO:0005576);; cellular component: extracellular region part (GO:0044421)
gene-LOC109601186	LOC109601186	55.0996	1746	51.2757	1517	46.0723	1472	25.8991	814	22.7309	845	23.7363	725	1.44E-11	-1.03761	down	--	--	Cellular Component: extracellular region (GO:0005576);; Molecular Function: chitin binding (GO:0008061);;	K15174|5.9e-60|clec:106668192|K15174 RNA polymerase II-associated factor 1 | (RefSeq) RNA polymerase II-associated factor 1 homolog isoform X2	--	--	--	Chitin binding Peritrophin-A domain	--	S	Function unknown	PREDICTED: probable chitinase 3 [Aethina tumida]	cellular component: extracellular region (GO:0005576);; molecular function: binding (GO:0005488)
gene-LOC109605577	LOC109605577	11.0467	507	10.3751	444	11.2967	524	4.91281	227	4.28633	232	4.25625	190	1.35E-07	-1.23302	down	--	--	Molecular Function: acid phosphatase activity (GO:0003993);;	K19283|2.5e-109|tca:660300|K19283 prostatic aicd phosphatase [EC:3.1.3.2 3.1.3.5] | (RefSeq) venom acid phosphatase Acph-1	--	[I]	Lipid transport and metabolism	Histidine phosphatase superfamily (branch 2)	Venom acid phosphatase Acph-1 OS=Apis mellifera OX=7460 PE=1 SV=1	I	Lipid transport and metabolism	PREDICTED: prostatic acid phosphatase-like [Aethina tumida]	biological process: metabolic process (GO:0008152);; biological process: cellular process (GO:0009987);; molecular function: catalytic activity (GO:0003824)
gene-LOC109596875	LOC109596875	5.31328	165	6.88881	199	8.9732	280	4.68042	144	2.79978	102	2.85831	85	0.00399838	-1.00751	down	--	--	Cellular Component: integral component of membrane (GO:0016021);;	K23879|2.5e-22|nni:104012326|K23879 progranulin | (RefSeq) TMEM98; LOW QUALITY PROTEIN: transmembrane protein 98	--	--	--	--	--	S	Function unknown	PREDICTED: transmembrane protein 98-like [Aethina tumida]	cellular component: membrane (GO:0016020);; cellular component: membrane part (GO:0044425)
gene-LOC109608862	LOC109608862	22.7344	971	20.5104	818	15.1973	655	9.68809	411	11.7023	586	11.5949	477	0.000173891	-0.78302	down	[T]	Signal transduction mechanisms	Molecular Function: calcium ion binding (GO:0005509);; Biological Process: calcium-mediated signaling (GO:0019722);;	K02183|5.3e-97|tca:659938|K02183 calmodulin | (RefSeq) neo-calmodulin	Phosphatidylinositol signaling system (ko04070);; Phototransduction - fly (ko04745)	[T]	Signal transduction mechanisms	EF hand	Calmodulin, flagellar OS=Naegleria gruberi OX=5762 GN=CAM1 PE=2 SV=1	T	Signal transduction mechanisms	PREDICTED: calmodulin-beta-like isoform X1 [Aethina tumida]	molecular function: binding (GO:0005488);; biological process: cellular process (GO:0009987);; biological process: signaling (GO:0023052);; biological process: single-organism process (GO:0044699);; biological process: response to stimulus (GO:0050896);; biological process: biological regulation (GO:0065007)
gene-LOC109602659	LOC109602659	8.72255	514	10.3492	555	8.3085	491	14.4693	829	14.8293	977	16.598	916	5.58E-05	0.752237	up	--	--	Cellular Component: cytoplasm (GO:0005737);; Biological Process: protein transport (GO:0015031);;	--	--	[R]	General function prediction only	Arrestin (or S-antigen), N-terminal domain	--	S	Function unknown	PREDICTED: arrestin domain-containing protein 3-like [Aethina tumida]	cellular component: cell (GO:0005623);; cellular component: cell part (GO:0044464);; biological process: localization (GO:0051179)
Aethina_tumida_newGene_4095	--	45.2481	668	36.5965	505	36.5706	545	19.6649	288	9.65353	168	14.7164	210	3.94E-07	-1.39258	down	--	--	--	--	--	--	--	--	--	--	--	--	--
gene-LOC109596671	LOC109596671	5.90597	130	4.27527	88	4.65843	103	155.472	3370	7.534	194	9.02029	190	2.40E-05	3.54289	up	--	--	Molecular Function: odorant binding (GO:0005549);;	--	--	--	--	PBP/GOBP family	--	--	--	PREDICTED: uncharacterized protein LOC109596671 [Aethina tumida]	molecular function: binding (GO:0005488)
gene-LOC109601216	LOC109601216	711.316	34039	508.321	22707	340.002	16406	189.017	8968	288.65	16197	223.45	10299	3.42E-07	-1.10665	down	--	--	--	--	--	--	--	--	--	--	--	PREDICTED: elastin-like [Aethina tumida]	--
gene-LOC109597640	LOC109597640	16.2166	1242	13.5596	969	9.73457	752	7.33513	557	6.79064	610	6.95541	513	2.43E-05	-0.865371	down	--	--	Biological Process: embryonic axis specification (GO:0000578);; Biological Process: embryonic epithelial tube formation (GO:0001838);; Biological Process: morphogenesis of an epithelium (GO:0002009);; Biological Process: regionalization (GO:0003002);; Biological Process: aminoglycan metabolic process (GO:0006022);; Biological Process: aminoglycan biosynthetic process (GO:0006023);; Biological Pro…	K19750|1.6e-10|tnl:113495089|K19750 dynein assembly factor 1, axonemal | (RefSeq) leucine-rich repeat and IQ domain-containing protein 1-like	--	[D]	Cell cycle control, cell division, chromosome partitioning	Electron transfer DM13	Protein Skeletor, isoforms B/C OS=Drosophila melanogaster OX=7227 GN=Skeletor PE=1 SV=2	D	Cell cycle control, cell division, chromosome partitioning	PREDICTED: LOW QUALITY PROTEIN: protein Skeletor, isoforms B/C [Aethina tumida]	biological process: multicellular organismal process (GO:0032501);; biological process: developmental process (GO:0032502);; biological process: single-organism process (GO:0044699);; biological process: metabolic process (GO:0008152);; biological process: biological regulation (GO:0065007);; biological process: cellular process (GO:0009987);; biological process: signaling (GO:0023052);; biologic…
Aethina_tumida_newGene_232	--	56.1122	1478	45.4482	1118	53.3104	1416	25.9906	679	22.9786	710	27.3933	695	6.72E-09	-0.985047	down	--	--	--	--	--	--	--	--	--	--	--	--	--
gene-LOC109603290	LOC109603290	2.66608	211	2.80679	207	1.77812	142	1.08194	85	1.32653	123	0.889432	68	0.00122986	-1.08984	down	[G]	Carbohydrate transport and metabolism	Molecular Function: transcription factor activity, sequence-specific DNA binding (GO:0003700);; Molecular Function: hexosaminidase activity (GO:0015929);; Cellular Component: integral component of membrane (GO:0016021);; Molecular Function: sequence-specific DNA binding (GO:0043565);;	K14459|1.1e-257|tca:656874|K14459 hexosaminidase [EC:3.2.1.52] | (RefSeq) hexosaminidase D	Other glycan degradation (ko00511);; Various types of N-glycan biosynthesis (ko00513)	--	--	Glycosyl hydrolase family 20, catalytic domain	--	S	Function unknown	PREDICTED: LOW QUALITY PROTEIN: hexosaminidase D-like [Aethina tumida]	biological process: biological regulation (GO:0065007);; molecular function: nucleic acid binding transcription factor activity (GO:0001071);; molecular function: catalytic activity (GO:0003824);; cellular component: membrane (GO:0016020);; cellular component: membrane part (GO:0044425);; molecular function: binding (GO:0005488)
gene-LOC109609017	LOC109609017	15.4062	2670	16.1363	2614	11.9843	2095	9.80481	1654	10.0925	2032	8.38055	1398	0.000160132	-0.598504	down	[T]	Signal transduction mechanisms	Molecular Function: voltage-gated potassium channel activity (GO:0005249);; Cellular Component: voltage-gated potassium channel complex (GO:0008076);; Biological Process: regulation of ion transmembrane transport (GO:0034765);; Biological Process: protein homooligomerization (GO:0051260);;	K04874|1.2e-279|tca:100142279|K04874 potassium voltage-gated channel Shaker-related subfamily A member 1 | (RefSeq) potassium voltage-gated channel protein Shaker	--	[P]	Inorganic ion transport and metabolism	Ion transport protein	Potassium voltage-gated channel protein Shaker OS=Drosophila melanogaster OX=7227 GN=Sh PE=1 SV=3	P	Inorganic ion transport and metabolism	PREDICTED: potassium voltage-gated channel protein Shaker isoform X1 [Aethina tumida]	biological process: cellular process (GO:0009987);; biological process: single-organism process (GO:0044699);; biological process: localization (GO:0051179);; biological process: biological regulation (GO:0065007);; molecular function: transporter activity (GO:0005215);; cellular component: cell (GO:0005623);; cellular component: membrane (GO:0016020);; cellular component: macromolecular complex …
gene-LOC109606373	LOC109606373	5.49876	311	9.3766	494	6.90389	393	14.3195	801	12.7106	841	11.3682	618	0.000263274	0.850094	up	[QV]	Secondary metabolites biosynthesis, transport and catabolism;; Defense mechanisms	Molecular Function: monooxygenase activity (GO:0004497);; Molecular Function: iron ion binding (GO:0005506);; Molecular Function: oxidoreductase activity, acting on paired donors, with incorporation or reduction of molecular oxygen (GO:0016705);; Molecular Function: heme binding (GO:0020037);; Biological Process: oxidation-reduction process (GO:0055114);;	K07427|2.6e-90|nvl:108564892|K07427 docosahexaenoic acid omega-hydroxylase [EC:1.14.14.79] | (RefSeq) cytochrome P450 4C1-like	--	[QI]	Secondary metabolites biosynthesis, transport and catabolism;; Lipid transport and metabolism	Cytochrome P450	Cytochrome P450 4C1 OS=Blaberus discoidalis OX=6981 GN=CYP4C1 PE=2 SV=1	Q	Secondary metabolites biosynthesis, transport and catabolism	PREDICTED: cytochrome P450 4C1-like [Aethina tumida]	biological process: metabolic process (GO:0008152);; biological process: single-organism process (GO:0044699);; molecular function: catalytic activity (GO:0003824);; molecular function: binding (GO:0005488)
gene-LOC109596574	LOC109596574	1.04703	39	0.945242	33	0.908019	34	0.360564	14	0.085613	4	0.390298	14	0.000757556	-1.73272	down	[O]	Posttranslational modification, protein turnover, chaperones	Cellular Component: sex chromosome (GO:0000803);; Cellular Component: Y chromosome (GO:0000806);; Molecular Function: molecular_function (GO:0003674);; Molecular Function: catalytic activity (GO:0003824);; Molecular Function: thioredoxin-disulfide reductase activity (GO:0004791);; Cellular Component: cellular_component (GO:0005575);; Cellular Component: intracellular (GO:0005622);; Cellular Compo…	K03671|7.7e-14|clec:112127379|K03671 thioredoxin 1 | (RefSeq) thioredoxin-2-like	--	[O]	Posttranslational modification, protein turnover, chaperones	Thioredoxin	Thioredoxin-T OS=Drosophila melanogaster OX=7227 GN=TrxT PE=2 SV=1	O	Posttranslational modification, protein turnover, chaperones	PREDICTED: FK506-binding protein 5-like [Aethina tumida]	cellular component: cell (GO:0005623);; cellular component: organelle (GO:0043226);; cellular component: cell part (GO:0044464);; molecular function: catalytic activity (GO:0003824);; biological process: metabolic process (GO:0008152);; biological process: cellular process (GO:0009987);; biological process: single-organism process (GO:0044699);; biological process: response to stimulus (GO:005089…
gene-LOC109606204	LOC109606204	31.5389	1171	38.0043	1318	46.0425	1724	15.5377	572	18.7113	815	16.7992	601	1.74E-09	-1.14576	down	--	--	--	--	--	--	--	--	--	--	--	PREDICTED: uncharacterized protein LOC109606204 [Aethina tumida]	--
gene-LOC109607472	LOC109607472	0.855099	43	0.797859	37	0.557014	28	5.56101	272	1.30335	76	1.34644	64	0.00051938	1.90105	up	[O]	Posttranslational modification, protein turnover, chaperones	Biological Process: response to protozoan (GO:0001562);; Molecular Function: serine-type endopeptidase activity (GO:0004252);; Cellular Component: cellular_component (GO:0005575);; Cellular Component: extracellular region (GO:0005576);; Cellular Component: extracellular space (GO:0005615);; Biological Process: proteolysis (GO:0006508);; Biological Process: response to stress (GO:0006950);; Biolog…	K09640|4.3e-51|dmo:Dmoj_GI24876|K09640 transmembrane protease serine 9 [EC:3.4.21.-] | (RefSeq) uncharacterized protein	--	[E]	Amino acid transport and metabolism	Trypsin	Serine protease easter OS=Drosophila melanogaster OX=7227 GN=ea PE=1 SV=3	O	Posttranslational modification, protein turnover, chaperones	PREDICTED: serine protease easter-like [Aethina tumida]	biological process: response to stimulus (GO:0050896);; biological process: multi-organism process (GO:0051704);; biological process: metabolic process (GO:0008152);; molecular function: catalytic activity (GO:0003824);; cellular component: extracellular region (GO:0005576);; cellular component: extracellular region part (GO:0044421)
gene-LOC109603686	LOC109603686	40.0811	696	36.2947	588	48.0736	842	29.2317	503	24.869	506	24.4973	410	0.00221038	-0.631375	down	--	--	--	--	--	--	--	--	--	--	--	PREDICTED: uncharacterized protein LOC109603686 [Aethina tumida]	--
gene-LOC109607151	LOC109607151	2.99571	1313	2.26958	929	2.78752	1232	1.41513	615	1.12154	577	1.25504	530	1.02E-08	-1.05199	down	--	--	Molecular Function: microtubule motor activity (GO:0003777);; Molecular Function: ATP binding (GO:0005524);; Biological Process: microtubule-based movement (GO:0007018);; Cellular Component: dynein complex (GO:0030286);;	K10408|0.0e+00|tca:657902|K10408 dynein heavy chain, axonemal | (RefSeq) dynein heavy chain 3, axonemal	--	[Z]	Cytoskeleton	Hydrolytic ATP binding site of dynein motor region	Dynein beta chain, ciliary OS=Tripneustes gratilla OX=7673 PE=1 SV=1	Z	Cytoskeleton	PREDICTED: LOW QUALITY PROTEIN: dynein heavy chain 3, axonemal-like [Aethina tumida]	molecular function: catalytic activity (GO:0003824);; molecular function: binding (GO:0005488);; biological process: cellular process (GO:0009987);; biological process: single-organism process (GO:0044699);; cellular component: cell (GO:0005623);; cellular component: macromolecular complex (GO:0032991);; cellular component: organelle (GO:0043226);; cellular component: organelle part (GO:0044422);…
gene-LOC109596933	LOC109596933	4.04543	284	3.32823	218	3.05986	217	1.95752	136	1.92741	159	1.51212	102	0.00193752	-0.912466	down	--	--	Cellular Component: cyclin-dependent protein kinase 5 holoenzyme complex (GO:0016533);; Molecular Function: cyclin-dependent protein serine/threonine kinase activator activity (GO:0061575);;	K11716|2.5e-167|tca:664019|K11716 cyclin-dependent kinase 5 activator 1 | (RefSeq) cyclin-dependent kinase 5 activator 1	--	[D]	Cell cycle control, cell division, chromosome partitioning	Cyclin-dependent kinase 5 activator protein	Cyclin-dependent kinase 5 activator 1 OS=Caenorhabditis elegans OX=6239 GN=cdka-1 PE=2 SV=2	D	Cell cycle control, cell division, chromosome partitioning	PREDICTED: cyclin-dependent kinase 5 activator 1 [Aethina tumida]	cellular component: macromolecular complex (GO:0032991);; biological process: biological regulation (GO:0065007);; molecular function: molecular function regulator (GO:0098772)
gene-LOC109605491	LOC109605491	8.06516	411	10.495	499	10.0138	514	4.89261	247	4.25591	254	4.37394	215	1.53E-05	-1.04609	down	[I]	Lipid transport and metabolism	Cellular Component: integral component of membrane (GO:0016021);;	K20656|5.2e-123|tca:664259|K20656 plasmanylethanolamine desaturase [EC:1.14.19.77] | (RefSeq) transmembrane protein 189	Ether lipid metabolism (ko00565)	[O]	Posttranslational modification, protein turnover, chaperones	B domain of TMEM189, localisation domain	--	O	Posttranslational modification, protein turnover, chaperones	PREDICTED: LOW QUALITY PROTEIN: transmembrane protein 189, partial [Aethina tumida]	cellular component: membrane (GO:0016020);; cellular component: membrane part (GO:0044425)
gene-LOC109598147	LOC109598147	27.4084	609	24.8823	516	20.784	466	17.3419	382	15.7427	410	13.9496	299	0.00767558	-0.597291	down	[G]	Carbohydrate transport and metabolism	Molecular Function: aldose 1-epimerase activity (GO:0004034);; Biological Process: glucose metabolic process (GO:0006006);; Molecular Function: carbohydrate binding (GO:0030246);; Biological Process: galactose catabolic process via UDP-galactose (GO:0033499);;	K01785|7.5e-41|tca:659272|K01785 aldose 1-epimerase [EC:5.1.3.3] | (RefSeq) aldose 1-epimerase	Glycolysis / Gluconeogenesis (ko00010);; Galactose metabolism (ko00052)	[G]	Carbohydrate transport and metabolism	Aldose 1-epimerase	--	G	Carbohydrate transport and metabolism	PREDICTED: aldose 1-epimerase-like [Aethina tumida]	molecular function: catalytic activity (GO:0003824);; biological process: metabolic process (GO:0008152);; biological process: single-organism process (GO:0044699);; molecular function: binding (GO:0005488)
Aethina_tumida_newGene_309	--	0	0	0	0	0	0	5.72245	40	6.66506	54	6.07663	41	5.73E-18	8.4655	up	--	--	--	--	--	--	--	--	--	--	--	--	--
[truncated: 616 more rows]
