# Supplementary material for: Transcriptomic Plasticity in the Small Hive Beetle (Aethina tumida) Under Heat Stress
Source: Insects. 2025 Aug 21;16(8):868. doi: 10.3390/insects16080868 (PMC12386877; doi:10.3390/insects16080868)
Supplement: Supplementary file 1 [file insects-16-00868-s001.zip › Table S5.xls]

## Sheet: Table S4
Table S5 DEGs of 25℃ vs 46℃ comparison
#ID	gene_name	HNB25-1_FPKM	HNB25-1_count	HNB25-2_FPKM	HNB25-2_count	HNB25-3_FPKM	HNB25-3_count	HNB46-1_FPKM	HNB46-1_count	HNB46-2_FPKM	HNB46-2_count	HNB46-3_FPKM	HNB46-3_count	Pvalue	log2FC	regulated	COG_class	COG_class_annotation	GO_annotation	KEGG_annotation	KEGG_pathway_annotation	KOG_class	KOG_class_annotation	Pfam_annotation	Swiss_Prot_annotation	eggNOG_class	eggNOG_class_annotation	NR_annotation	GO_second_level_annotation
Aethina_tumida_newGene_1640	--	325.974	14492	418.02	17348	303.244	13594	531.279	23545	2097.11	99228	687.159	31698	9.66E-06	1.61889	up	--	--	--	--	--	--	--	--	--	--	--	hypothetical protein TcasGA2_TC002334 [Tribolium castaneum]	--
gene-LOC109601231	LOC109601231	7.83232	313	3.60894	135	6.28685	253	2.53994	101	2.38971	102	2.31626	96	8.84E-05	-1.3237	down	--	--	Molecular Function: calcium ion binding (GO:0005509);;	K17495|5.8e-35|xla:108713658|K17495 CUB and sushi domain-containing protein | (RefSeq) svep1.L; sushi, von Willebrand factor type A, EGF and pentraxin domain containing 1 L homeolog	--	--	--	Sushi repeat (SCR repeat)	--	--	--	PREDICTED: sushi, von Willebrand factor type A, EGF and pentraxin domain-containing protein 1-like [Aethina tumida]	molecular function: binding (GO:0005488)
gene-LOC109606625	LOC109606625	4.26409	252	3.76654	208	4.37855	261	2.30999	137	2.53158	160	2.22564	137	0.00200017	-0.842071	down	--	--	Molecular Function: sodium channel activity (GO:0005272);; Cellular Component: integral component of membrane (GO:0016021);;	K03440|7.9e-175|tca:107398717|K03440 acid-sensing ion channel, other | (RefSeq) pickpocket protein 28-like	--	[PT]	Inorganic ion transport and metabolism;; Signal transduction mechanisms	Amiloride-sensitive sodium channel	Pickpocket protein 28 OS=Drosophila melanogaster OX=7227 GN=ppk28 PE=1 SV=2	P	Inorganic ion transport and metabolism	PREDICTED: pickpocket protein 28-like [Aethina tumida]	biological process: localization (GO:0051179);; molecular function: transporter activity (GO:0005215);; cellular component: membrane (GO:0016020);; cellular component: membrane part (GO:0044425)
gene-LOC109603506	LOC109603506	10.8767	696	9.38357	565	8.43192	544	5.81983	369	5.57375	379	3.18249	211	7.29E-05	-1.02106	down	--	--	--	--	--	--	--	--	--	--	--	PREDICTED: uncharacterized protein LOC109603506 isoform X1 [Aethina tumida]	--
Aethina_tumida_newGene_3286	--	6.58639	628	7.57238	674	5.18958	499	3.17092	302	2.93535	298	2.11448	210	3.42E-07	-1.26694	down	--	--	Molecular Function: protein tyrosine phosphatase activity (GO:0004725);;	K06776|5.4e-97|lak:106162145|K06776 receptor-type tyrosine-protein phosphatase kappa [EC:3.1.3.48] | (RefSeq) receptor-type tyrosine-protein phosphatase epsilon isoform X1	--	[T]	Signal transduction mechanisms	Protein-tyrosine phosphatase	Tyrosine-protein phosphatase 99A OS=Drosophila melanogaster OX=7227 GN=Ptp99A PE=2 SV=2	T	Signal transduction mechanisms	PREDICTED: receptor-type tyrosine-protein phosphatase kappa isoform X2 [Tribolium castaneum]	biological process: metabolic process (GO:0008152);; biological process: cellular process (GO:0009987);; molecular function: catalytic activity (GO:0003824)
gene-LOC109598109	LOC109598109	186.192	2085	186.222	1947	225.519	2547	115.484	1290	95.9841	1144	108.08	1256	4.27E-10	-0.941265	down	--	--	Molecular Function: ubiquinol-cytochrome-c reductase activity (GO:0008121);;	K00418|1.5e-32|tca:658931|K00418 ubiquinol-cytochrome c reductase subunit 8 | (RefSeq) UqcrQ, ucrQ; ubiquinol-cytochrome c reductase, complex III subunit VII	Oxidative phosphorylation (ko00190)	[C]	Energy production and conversion	UcrQ family	--	C	Energy production and conversion	PREDICTED: cytochrome b-c1 complex subunit 8 [Aethina tumida]	biological process: metabolic process (GO:0008152);; biological process: single-organism process (GO:0044699);; biological process: localization (GO:0051179);; molecular function: catalytic activity (GO:0003824);; molecular function: transporter activity (GO:0005215)
gene-LOC109603953	LOC109603953	14.2233	654	18.642	801	14.3454	664	11.3627	522	9.27018	455	9.87726	473	0.00134397	-0.661059	down	--	--	--	K20910|6.8e-23|gfr:102045163|K20910 thioredoxin-interacting protein | (RefSeq) TXNIP; thioredoxin interacting protein	NOD-like receptor signaling pathway (ko04621)	[R]	General function prediction only	Arrestin (or S-antigen), C-terminal domain	--	S	Function unknown	PREDICTED: arrestin domain-containing protein 4 isoform X1 [Aethina tumida]	--
gene-LOC109600953	LOC109600953	16.7136	404	15.7433	355	9.87591	241	9.05936	219	6.24192	161	8.85881	222	0.004337	-0.83647	down	--	--	Cellular Component: integral component of plasma membrane (GO:0005887);; Cellular Component: integral component of membrane (GO:0016021);;	K06497|2.5e-08|tca:655796|K06497 CD63 antigen | (RefSeq) CD63 antigen	Lysosome (ko04142)	--	--	Tetraspanin family	--	S	Function unknown	PREDICTED: 23 kDa integral membrane protein-like [Aethina tumida]	cellular component: cell (GO:0005623);; cellular component: membrane (GO:0016020);; cellular component: membrane part (GO:0044425);; cellular component: cell part (GO:0044464)
gene-LOC109596401	LOC109596401	51.7818	3664	47.6153	3145	44.8174	3198	28.1959	1989	32.0205	2412	29.7732	2186	7.32E-09	-0.715489	down	--	--	Molecular Function: transcription factor activity, sequence-specific DNA binding (GO:0003700);;	K12114|3.3e-144|tca:660017|K12114 vrille | (RefSeq) argo, vri, vrille; uncharacterized LOC660017	Circadian rhythm - fly (ko04711)	[K]	Transcription	Basic region leucine zipper	--	K	Transcription	PREDICTED: LOW QUALITY PROTEIN: nuclear factor interleukin-3-regulated protein [Aethina tumida]	biological process: biological regulation (GO:0065007);; molecular function: nucleic acid binding transcription factor activity (GO:0001071)
gene-LOC109604142	LOC109604142	2.08077	42	3.63517	68	1.85265	38	1.25954	25	0.656494	14	0.741616	16	0.000881205	-1.53654	down	--	--	--	--	--	--	--	--	--	--	--	PREDICTED: uncharacterized protein LOC109604142 [Aethina tumida]	--
gene-LOC109598726	LOC109598726	8.54124	410	11.324	507	8.05407	390	17.6336	843	13.8586	707	13.5486	674	0.00250813	0.653276	up	[HR]	Coenzyme transport and metabolism;; General function prediction only	Molecular Function: molecular_function (GO:0003674);; Molecular Function: catalytic activity (GO:0003824);; Molecular Function: epoxide hydrolase activity (GO:0004301);; Cellular Component: endoplasmic reticulum membrane (GO:0005789);; Biological Process: lipid metabolic process (GO:0006629);; Biological Process: sesquiterpenoid metabolic process (GO:0006714);; Biological Process: juvenile hormon…	K10719|2.1e-101|tca:659305|K10719 juvenile hormone epoxide hydrolase | (RefSeq) Tcjheh-r5; juvenile hormone epoxide hydrolase-like protein 5	Insect hormone biosynthesis (ko00981)	[R]	General function prediction only	Epoxide hydrolase N terminus	Juvenile hormone epoxide hydrolase OS=Bombyx mori OX=7091 GN=JHEH PE=1 SV=1	O	Posttranslational modification, protein turnover, chaperones	PREDICTED: juvenile hormone epoxide hydrolase-like [Aethina tumida]	molecular function: catalytic activity (GO:0003824);; cellular component: cell (GO:0005623);; cellular component: membrane (GO:0016020);; cellular component: organelle (GO:0043226);; cellular component: organelle part (GO:0044422);; cellular component: membrane part (GO:0044425);; cellular component: cell part (GO:0044464);; biological process: metabolic process (GO:0008152);; biological process:…
gene-LOC109600394	LOC109600394	2.16583	197	3.24682	276	1.74516	160	1.47043	134	0.387498	38	1.00159	95	0.00231666	-1.3456	down	[G]	Carbohydrate transport and metabolism	Molecular Function: molecular_function (GO:0003674);; Molecular Function: catalytic activity (GO:0003824);; Molecular Function: hydrolase activity, hydrolyzing O-glycosyl compounds (GO:0004553);; Molecular Function: beta-mannosidase activity (GO:0004567);; Biological Process: carbohydrate metabolic process (GO:0005975);; Molecular Function: mannosidase activity (GO:0015923);; Molecular Function: …	K01192|1.7e-222|tca:663233|K01192 beta-mannosidase [EC:3.2.1.25] | (RefSeq) beta-mannosidase-like	Other glycan degradation (ko00511);; Lysosome (ko04142)	[G]	Carbohydrate transport and metabolism	Ig-fold domain	Probable beta-mannosidase OS=Caenorhabditis elegans OX=6239 GN=C33G3.4 PE=1 SV=1	G	Carbohydrate transport and metabolism	PREDICTED: beta-mannosidase-like [Aethina tumida]	molecular function: catalytic activity (GO:0003824);; biological process: metabolic process (GO:0008152)
gene-LOC109599575	LOC109599575	15.5123	696	15.5086	649	10.9609	496	7.59704	341	6.99743	333	8.92775	411	0.000108017	-0.87301	down	[I]	Lipid transport and metabolism	Biological Process: lipid metabolic process (GO:0006629);; Biological Process: lipid catabolic process (GO:0016042);; Molecular Function: hydrolase activity, acting on ester bonds (GO:0016788);;	K01052|2.4e-102|dpa:109535251|K01052 lysosomal acid lipase/cholesteryl ester hydrolase [EC:3.1.1.13] | (RefSeq) gastric triacylglycerol lipase-like isoform X1	Steroid biosynthesis (ko00100);; Lysosome (ko04142)	[I]	Lipid transport and metabolism	Partial alpha/beta-hydrolase lipase region	Lipase 1 OS=Drosophila melanogaster OX=7227 GN=Lip1 PE=2 SV=2	I	Lipid transport and metabolism	PREDICTED: lipase member K-like isoform X1 [Aethina tumida]	biological process: metabolic process (GO:0008152);; biological process: single-organism process (GO:0044699);; molecular function: catalytic activity (GO:0003824)
Aethina_tumida_newGene_4265	--	3.38509	96	2.75318	73	2.99	86	0.127747	4	0.253248	8	0.272407	9	2.68E-15	-3.68857	down	--	--	Molecular Function: hydrolase activity (GO:0016787);;	--	--	--	--	--	--	L	Replication, recombination and repair	venom carboxylesterase-6-like [Anoplophora glabripennis]	molecular function: catalytic activity (GO:0003824)
gene-LOC109604296	LOC109604296	112.176	4821	75.5487	3031	94.926	4114	57.6446	2470	74.5023	3408	60.7796	2711	0.000171	-0.586485	down	--	--	Molecular Function: aspartic-type endopeptidase activity (GO:0004190);;	K01379|9.4e-141|lak:106181895|K01379 cathepsin D [EC:3.4.23.5] | (RefSeq) lysosomal aspartic protease isoform X1	Autophagy - animal (ko04140);; Lysosome (ko04142)	[O]	Posttranslational modification, protein turnover, chaperones	Eukaryotic aspartyl protease	Lysosomal aspartic protease OS=Aedes aegypti OX=7159 GN=AAEL006169 PE=1 SV=2	O	Posttranslational modification, protein turnover, chaperones	PREDICTED: lysosomal aspartic protease-like [Aethina tumida]	biological process: metabolic process (GO:0008152);; molecular function: catalytic activity (GO:0003824)
gene-LOC109602550	LOC109602550	36.3383	807	30.7828	638	32.2156	721	9.79552	217	4.30044	102	8.50947	196	1.36E-13	-2.16608	down	--	--	--	--	--	--	--	--	--	--	--	PREDICTED: uncharacterized protein LOC109602550 [Aethina tumida]	--
gene-LOC109604888	LOC109604888	99.2322	7986	95.3054	7160	88.7331	7201	66.1645	5308	63.5471	5443	63.7042	5320	6.01E-07	-0.585542	down	[C]	Energy production and conversion	Molecular Function: glycerol-3-phosphate dehydrogenase activity (GO:0004368);; Molecular Function: calcium ion binding (GO:0005509);; Biological Process: glycerol-3-phosphate metabolic process (GO:0006072);; Cellular Component: glycerol-3-phosphate dehydrogenase complex (GO:0009331);; Cellular Component: integral component of membrane (GO:0016021);;	K00111|0.0e+00|tca:656064|K00111 glycerol-3-phosphate dehydrogenase [EC:1.1.5.3] | (RefSeq) glycerol-3-phosphate dehydrogenase, mitochondrial	Glycerophospholipid metabolism (ko00564)	[C]	Energy production and conversion	FAD dependent oxidoreductase	Probable glycerol-3-phosphate dehydrogenase, mitochondrial OS=Caenorhabditis elegans OX=6239 GN=gpdh-3 PE=3 SV=2	C	Energy production and conversion	PREDICTED: LOW QUALITY PROTEIN: glycerol-3-phosphate dehydrogenase, mitochondrial-like [Aethina tumida]	biological process: metabolic process (GO:0008152);; biological process: single-organism process (GO:0044699);; molecular function: catalytic activity (GO:0003824);; molecular function: binding (GO:0005488);; biological process: cellular process (GO:0009987);; cellular component: cell (GO:0005623);; cellular component: macromolecular complex (GO:0032991);; cellular component: cell part (GO:004446…
gene-LOC109601029	LOC109601029	517.686	7765	455.223	6374	498.284	7536	116.425	1741	78.9396	1261	78.3137	1219	4.51E-50	-2.46134	down	--	--	--	--	--	--	--	--	--	--	--	PREDICTED: uncharacterized protein LOC109601029 [Aethina tumida]	--
gene-LOC109601718	LOC109601718	186.598	7606	185.212	7047	204.143	8390	104.358	4240	105.144	4562	103.282	4368	2.55E-14	-0.917987	down	[B]	Chromatin structure and dynamics	Molecular Function: protein binding (GO:0005515);;	K15223|3.7e-50|tca:654949|K15223 upstream activation factor subunit UAF30 | (RefSeq) upstream activation factor subunit spp27	--	[K]	Transcription	SWIB/MDM2 domain	--	K	Transcription	PREDICTED: ABC transporter F family member 4 [Aethina tumida]	molecular function: binding (GO:0005488)
gene-LOC109607624	LOC109607624	25.3028	662	25.7295	628	21.5385	568	6.34755	166	11.263	314	5.28434	144	2.55E-09	-1.69813	down	--	--	Cellular Component: extracellular region (GO:0005576);; Biological Process: defense response (GO:0006952);;	--	--	--	--	Thaumatin family	--	O	Posttranslational modification, protein turnover, chaperones	PREDICTED: pathogenesis-related protein 5-like [Aethina tumida]	cellular component: extracellular region (GO:0005576);; biological process: response to stimulus (GO:0050896)
gene-LOC109604654	LOC109604654	133.816	1836	113.969	1460	100.648	1393	67.5782	925	52.1589	762	84.3662	1202	2.11E-05	-0.801973	down	--	--	Molecular Function: structural constituent of cuticle (GO:0042302);;	K10385|1.9e-19|nvl:108569102|K10385 loricrin | (RefSeq) pupal cuticle protein 20-like isoform X1	--	--	--	Insect cuticle protein	Flexible cuticle protein 12 OS=Hyalophora cecropia OX=7123 GN=CP12 PE=2 SV=1	S	Function unknown	PREDICTED: flexible cuticle protein 12-like [Aethina tumida]	molecular function: structural molecule activity (GO:0005198)
Aethina_tumida_newGene_4006	--	900.406	8902	835.313	7710	558.975	5573	395.344	3897	285.269	3002	544.967	5591	1.42E-05	-0.933371	down	--	--	--	--	--	--	--	--	--	--	--	--	--
gene-LOC109601364	LOC109601364	14.8074	2374	15.0923	2265	10.9751	1777	11.2402	1801	9.29084	1581	6.73248	1112	0.000769904	-0.622981	down	--	--	Cellular Component: integral component of membrane (GO:0016021);; Molecular Function: transmembrane transporter activity (GO:0022857);;	K20283|6.6e-290|tca:659628|K20283 golgin subfamily A member 4 | (RefSeq) uncharacterized LOC659628	--	--	--	--	--	--	--	PREDICTED: uncharacterized protein LOC109601364 isoform X1 [Aethina tumida]	cellular component: membrane (GO:0016020);; cellular component: membrane part (GO:0044425);; biological process: localization (GO:0051179);; molecular function: transporter activity (GO:0005215)
gene-LOC109604827	LOC109604827	11.5732	691	10.2729	575	5.79679	351	5.99573	358	5.64579	364	5.82227	363	0.0087075	-0.684851	down	--	--	Molecular Function: transmembrane signaling receptor activity (GO:0004888);; Molecular Function: extracellular ligand-gated ion channel activity (GO:0005230);; Cellular Component: plasma membrane (GO:0005886);; Cellular Component: integral component of membrane (GO:0016021);;	K05195|3.4e-238|nvl:108565022|K05195 glycine receptor alpha-3 | (RefSeq) glutamate-gated chloride channel isoform X1	Neuroactive ligand-receptor interaction (ko04080)	[T]	Signal transduction mechanisms	Neurotransmitter-gated ion-channel ligand binding domain	Glutamate-gated chloride channel OS=Drosophila melanogaster OX=7227 GN=GluClalpha PE=1 SV=2	T	Signal transduction mechanisms	PREDICTED: glutamate-gated chloride channel isoform X1 [Aethina tumida]	biological process: cellular process (GO:0009987);; biological process: signaling (GO:0023052);; biological process: single-organism process (GO:0044699);; biological process: response to stimulus (GO:0050896);; biological process: biological regulation (GO:0065007);; molecular function: signal transducer activity (GO:0004871);; molecular function: molecular transducer activity (GO:0060089);; bio…
gene-LOC109607538	LOC109607538	61.9739	1776	48.815	1306	72.7594	2103	29.6637	848	37.1359	1133	28.5572	849	3.72E-08	-0.983881	down	[O]	Posttranslational modification, protein turnover, chaperones	Molecular Function: serine-type endopeptidase activity (GO:0004252);;	K01312|7.9e-64|dpa:109542892|K01312 trypsin [EC:3.4.21.4] | (RefSeq) trypsin 3A1-like isoform X1	Neuroactive ligand-receptor interaction (ko04080)	[E]	Amino acid transport and metabolism	Trypsin	Trypsin-3 OS=Anopheles gambiae OX=7165 GN=TRYP3 PE=2 SV=5	O	Posttranslational modification, protein turnover, chaperones	PREDICTED: trypsin-3-like [Aethina tumida]	biological process: metabolic process (GO:0008152);; molecular function: catalytic activity (GO:0003824)
Aethina_tumida_newGene_4266	--	6.57864	211	5.74678	171	3.68212	119	0.310798	11	0.718883	25	0.47364	16	1.74E-15	-3.37709	down	[I]	Lipid transport and metabolism	--	K01049|3.9e-59|aplc:110985192|K01049 acetylcholinesterase [EC:3.1.1.7] | (RefSeq) cholinesterase 1-like	Glycerophospholipid metabolism (ko00564)	[R]	General function prediction only	Carboxylesterase family	Esterase E4 OS=Myzus persicae OX=13164 PE=1 SV=1	L	Replication, recombination and repair	PREDICTED: liver carboxylesterase 1-like [Aethina tumida]	--
gene-LOC109602547	LOC109602547	13.2539	619	6.46917	282	6.01995	284	2.16786	101	2.06528	103	2.95801	144	7.52E-08	-1.86142	down	--	--	Molecular Function: nucleoside transmembrane transporter activity (GO:0005337);; Cellular Component: plasma membrane (GO:0005886);; Cellular Component: integral component of membrane (GO:0016021);; Biological Process: nucleoside transmembrane transport (GO:1901642);;	K15014|2.0e-70|tca:660420|K15014 solute carrier family 29 (equilibrative nucleoside transporter), member 1/2/3 | (RefSeq) equilibrative nucleoside transporter 3	--	[F]	Nucleotide transport and metabolism	Nucleoside transporter	--	F	Nucleotide transport and metabolism	PREDICTED: equilibrative nucleoside transporter 3-like [Aethina tumida]	biological process: single-organism process (GO:0044699);; biological process: localization (GO:0051179);; molecular function: transporter activity (GO:0005215);; cellular component: cell (GO:0005623);; cellular component: membrane (GO:0016020);; cellular component: cell part (GO:0044464);; cellular component: membrane part (GO:0044425)
gene-LOC109609517	LOC109609517	82.256	1702	90.9816	1757	106.115	2213	48.6252	1003	46.4152	1022	53.1346	1141	7.12E-10	-0.95254	down	--	--	Molecular Function: molecular_function (GO:0003674);; Molecular Function: lysozyme activity (GO:0003796);; Molecular Function: catalytic activity (GO:0003824);; Molecular Function: hydrolase activity, hydrolyzing O-glycosyl compounds (GO:0004553);; Cellular Component: cellular_component (GO:0005575);; Cellular Component: extracellular region (GO:0005576);; Cellular Component: extracellular space …	K01185|6.4e-52|tca:100142316|K01185 lysozyme [EC:3.2.1.17] | (RefSeq) lysozyme-like	--	--	--	C-type lysozyme/alpha-lactalbumin family	Lysozyme OS=Bombyx mori OX=7091 PE=1 SV=1	G	Carbohydrate transport and metabolism	PREDICTED: lysozyme-like [Aethina tumida]	molecular function: catalytic activity (GO:0003824);; cellular component: extracellular region (GO:0005576);; cellular component: extracellular region part (GO:0044421);; biological process: response to stimulus (GO:0050896);; biological process: metabolic process (GO:0008152);; biological process: multi-organism process (GO:0051704);; biological process: cellular process (GO:0009987)
gene-LOC109607677	LOC109607677	3.17438	278	2.89448	236	1.77494	157	5.58817	487	5.72609	532	5.33238	483	6.36E-05	1.05093	up	[KL]	Transcription;; Replication, recombination and repair	Molecular Function: ATP binding (GO:0005524);;	K10876|0.0e+00|tca:656719|K10876 RAD54-like protein 2 [EC:3.6.4.12] | (RefSeq) helicase ARIP4	--	[R]	General function prediction only	SNF2 family N-terminal domain	Transcriptional regulator ATRX homolog OS=Drosophila melanogaster OX=7227 GN=XNP PE=1 SV=2	A	RNA processing and modification	PREDICTED: LOW QUALITY PROTEIN: helicase ARIP4-like [Aethina tumida]	molecular function: binding (GO:0005488)
gene-LOC109600777	LOC109600777	33.0175	4654	33.0767	4352	25.569	3634	17.7363	2492	16.2493	2438	12.1518	1778	6.60E-11	-1.02494	down	--	--	Cellular Component: integral component of membrane (GO:0016021);; Cellular Component: sarcomere (GO:0030017);;	K12567|0.0e+00|tca:660101|K12567 titin [EC:2.7.11.1] | (RefSeq) titin homolog	--	[Z]	Cytoskeleton	Immunoglobulin I-set domain	Twitchin OS=Caenorhabditis elegans OX=6239 GN=unc-22 PE=1 SV=3	Z	Cytoskeleton	PREDICTED: titin homolog [Aethina tumida]	cellular component: membrane (GO:0016020);; cellular component: membrane part (GO:0044425);; cellular component: cell (GO:0005623);; cellular component: organelle (GO:0043226);; cellular component: organelle part (GO:0044422);; cellular component: cell part (GO:0044464);; cellular component: supramolecular complex (GO:0099080)
gene-LOC109604653	LOC109604653	19.5275	253	11.8955	144	5.24563	69	4.87581	63	3.38299	47	6.31421	85	0.00301045	-1.35021	down	--	--	Molecular Function: structural constituent of cuticle (GO:0042302);;	K10385|6.5e-20|nvl:108569102|K10385 loricrin | (RefSeq) pupal cuticle protein 20-like isoform X1	--	--	--	Insect cuticle protein	Flexible cuticle protein 12 OS=Hyalophora cecropia OX=7123 GN=CP12 PE=2 SV=1	S	Function unknown	PREDICTED: flexible cuticle protein 12-like [Aethina tumida]	molecular function: structural molecule activity (GO:0005198)
gene-LOC109601397	LOC109601397	22.1839	1131	23.6158	1124	20.0937	1033	50.7636	2580	32.341	1755	30.3041	1604	7.02E-05	0.748716	up	--	--	Molecular Function: fatty acid elongase activity (GO:0009922);; Biological Process: fatty acid elongation, saturated fatty acid (GO:0019367);; Biological Process: sphingolipid biosynthetic process (GO:0030148);; Cellular Component: integral component of endoplasmic reticulum membrane (GO:0030176);; Biological Process: fatty acid elongation, monounsaturated fatty acid (GO:0034625);; Biological Pro…	K10250|2.6e-152|tca:660257|K10250 elongation of very long chain fatty acids protein 7 [EC:2.3.1.199] | (RefSeq) elongation of very long chain fatty acids protein AAEL008004	Fatty acid elongation (ko00062);; Biosynthesis of unsaturated fatty acids (ko01040);; Fatty acid metabolism (ko01212)	[I]	Lipid transport and metabolism	GNS1/SUR4 family	Elongation of very long chain fatty acids protein AAEL008004 OS=Aedes aegypti OX=7159 GN=AAEL008004 PE=2 SV=2	I	Lipid transport and metabolism	PREDICTED: LOW QUALITY PROTEIN: elongation of very long chain fatty acids protein AAEL008004-like [Aethina tumida]	molecular function: catalytic activity (GO:0003824);; biological process: metabolic process (GO:0008152);; biological process: cellular process (GO:0009987);; biological process: single-organism process (GO:0044699);; cellular component: cell (GO:0005623);; cellular component: membrane (GO:0016020);; cellular component: organelle (GO:0043226);; cellular component: organelle part (GO:0044422);; ce…
gene-LOC109596431	LOC109596431	5.80828	383	4.80398	296	4.3007	286	3.32766	219	2.49183	175	2.51161	172	0.00119592	-0.872054	down	--	--	Molecular Function: ATP binding (GO:0005524);; Biological Process: cellular protein modification process (GO:0006464);;	K16600|1.1e-248|tca:100141602|K16600 tubulin polyglutamylase TTLL2 [EC:6.-.-.-] | (RefSeq) probable tubulin polyglutamylase TTLL2	--	[O]	Posttranslational modification, protein turnover, chaperones	Tubulin-tyrosine ligase family	Probable beta-tubulin polyglutamylase OS=Tetrahymena thermophila (strain SB210) OX=312017 GN=Ttll6a PE=3 SV=2	O	Posttranslational modification, protein turnover, chaperones	PREDICTED: probable tubulin polyglutamylase TTLL2 [Aethina tumida]	molecular function: binding (GO:0005488);; biological process: metabolic process (GO:0008152);; biological process: cellular process (GO:0009987)
gene-LOC109607750	LOC109607750	3.0348	120	0.670519	25	2.18932	87	4.00946	157	5.91392	248	5.45245	223	0.00261491	1.34111	up	[Q]	Secondary metabolites biosynthesis, transport and catabolism	Molecular Function: oxidoreductase activity (GO:0016491);;	K00002|7.5e-96|tca:659743|K00002 alcohol dehydrogenase (NADP+) [EC:1.1.1.2] | (RefSeq) aldose reductase	Glycolysis / Gluconeogenesis (ko00010);; Pentose and glucuronate interconversions (ko00040);; Glycerolipid metabolism (ko00561)	[R]	General function prediction only	Aldo/keto reductase family	Aldose reductase A OS=Dictyostelium discoideum OX=44689 GN=alrA PE=2 SV=1	S	Function unknown	PREDICTED: aldose reductase-related protein 2-like [Aethina tumida]	molecular function: catalytic activity (GO:0003824)
gene-LOC109594437	LOC109594437	3.35828	744	5.56733	1152	3.42589	766	2.80237	619	2.14509	506	1.99802	460	0.000255257	-0.866442	down	--	--	Biological Process: microtubule cytoskeleton organization (GO:0000226);; Biological Process: system process (GO:0003008);; Cellular Component: cellular_component (GO:0005575);; Cellular Component: intracellular (GO:0005622);; Cellular Component: cell (GO:0005623);; Cellular Component: cytoskeleton (GO:0005856);; Cellular Component: cilium (GO:0005929);; Biological Process: organelle organization …	K16469|0.0e+00|tca:654969|K16469 rootletin | (RefSeq) rootletin	--	--	--	Ciliary rootlet component, centrosome cohesion	--	S	Function unknown	PREDICTED: LOW QUALITY PROTEIN: rootletin-like [Aethina tumida]	biological process: cellular process (GO:0009987);; biological process: cellular component organization or biogenesis (GO:0071840);; biological process: multicellular organismal process (GO:0032501);; cellular component: cell (GO:0005623);; cellular component: cell part (GO:0044464);; cellular component: organelle (GO:0043226);; biological process: behavior (GO:0007610);; biological process: sing…
gene-LOC109609178	LOC109609178	1.20162	133	0.784253	81	1.07383	119	0.459396	51	0.318539	38	0.241549	28	3.93E-05	-1.60331	down	--	--	--	K08131|1.7e-101|tca:100141619|K08131 collagen type IX alpha | (RefSeq) collagen alpha-3(IX) chain	ECM-receptor interaction (ko04512)	[W]	Extracellular structures	Collagen triple helix repeat (20 copies)	--	W	Extracellular structures	PREDICTED: collagen alpha-1(IX) chain-like isoform X1 [Aethina tumida]	--
gene-LOC109598772	LOC109598772	2.90636	116	3.8736	145	3.87399	156	11.0059	438	7.26131	309	7.29658	302	3.50E-05	1.22186	up	--	--	Biological Process: fatty acid biosynthetic process (GO:0006633);; Cellular Component: integral component of membrane (GO:0016021);; Molecular Function: 3-oxo-arachidoyl-CoA synthase activity (GO:0102336);; Molecular Function: 3-oxo-cerotoyl-CoA synthase activity (GO:0102337);; Molecular Function: 3-oxo-lignoceronyl-CoA synthase activity (GO:0102338);;	K10249|1.3e-69|bmor:105841414|K10249 elongation of very long chain fatty acids protein 4 [EC:2.3.1.199] | (RefSeq) elongation of very long chain fatty acids protein 7-like	Fatty acid elongation (ko00062);; Biosynthesis of unsaturated fatty acids (ko01040);; Fatty acid metabolism (ko01212)	[I]	Lipid transport and metabolism	GNS1/SUR4 family	Elongation of very long chain fatty acids protein AAEL008004 OS=Aedes aegypti OX=7159 GN=AAEL008004 PE=2 SV=2	I	Lipid transport and metabolism	PREDICTED: elongation of very long chain fatty acids protein AAEL008004-like [Aethina tumida]	biological process: metabolic process (GO:0008152);; biological process: cellular process (GO:0009987);; biological process: single-organism process (GO:0044699);; cellular component: membrane (GO:0016020);; cellular component: membrane part (GO:0044425);; molecular function: catalytic activity (GO:0003824)
gene-LOC109600567	LOC109600567	17.7727	1866	15.3315	1503	12.4497	1318	10.301	1079	4.86374	544	8.73932	953	5.85E-05	-0.958841	down	--	--	Molecular Function: kinase activity (GO:0016301);;	K14552|1.8e-26|pmac:106717711|K14552 NET1-associated nuclear protein 1 (U3 small nucleolar RNA-associated protein 17) | (RefSeq) WD repeat-containing protein 75-like	Ribosome biogenesis in eukaryotes (ko03008)	--	--	Ecdysteroid kinase	--	S	Function unknown	PREDICTED: uncharacterized protein LOC109600567 [Aethina tumida]	molecular function: catalytic activity (GO:0003824)
Aethina_tumida_newGene_2768	--	1.71114	127	2.67873	182	1.47467	111	4.83309	352	3.93136	310	3.44858	265	0.000841662	1.02341	up	[O]	Posttranslational modification, protein turnover, chaperones	Molecular Function: ATP binding (GO:0005524);; Cellular Component: nucleus (GO:0005634);; Cellular Component: cytoplasm (GO:0005737);; Cellular Component: cytosol (GO:0005829);; Cellular Component: plasma membrane (GO:0005886);; Biological Process: response to unfolded protein (GO:0006986);; Cellular Component: integral component of membrane (GO:0016021);; Biological Process: vesicle-mediated tra…	K03283|6.5e-278|tca:655234|K03283 heat shock 70kDa protein 1/2/6/8 | (RefSeq) heat shock protein TC005094	Spliceosome (ko03040);; Protein processing in endoplasmic reticulum (ko04141);; Endocytosis (ko04144);; Longevity regulating pathway - multiple species (ko04213)	[O]	Posttranslational modification, protein turnover, chaperones	Hsp70 protein	Major heat shock 70 kDa protein Ba OS=Drosophila melanogaster OX=7227 GN=Hsp70Ba PE=2 SV=2	O	Posttranslational modification, protein turnover, chaperones	heat shock protein TC005094 [Tribolium castaneum]	molecular function: binding (GO:0005488);; cellular component: cell (GO:0005623);; cellular component: organelle (GO:0043226);; cellular component: cell part (GO:0044464);; cellular component: membrane (GO:0016020);; biological process: response to stimulus (GO:0050896);; cellular component: membrane part (GO:0044425);; biological process: localization (GO:0051179);; molecular function: catalytic…
gene-LOC109605543	LOC109605543	22.3658	1524	24.2021	1539	28.0044	1923	46.6276	3166	40.4935	2935	45.2151	3195	2.13E-08	0.789321	up	[P]	Inorganic ion transport and metabolism	Cellular Component: integral component of membrane (GO:0016021);; Molecular Function: metal ion transmembrane transporter activity (GO:0046873);;	K21398|4.7e-207|dpa:109542846|K21398 natural resistance-associated macrophage protein 2 | (RefSeq) protein Malvolio-like	Lysosome (ko04142)	[P]	Inorganic ion transport and metabolism	Natural resistance-associated macrophage protein	Protein Malvolio OS=Drosophila melanogaster OX=7227 GN=Mvl PE=2 SV=2	P	Inorganic ion transport and metabolism	PREDICTED: LOW QUALITY PROTEIN: protein Malvolio-like [Aethina tumida]	cellular component: membrane (GO:0016020);; cellular component: membrane part (GO:0044425);; biological process: localization (GO:0051179);; molecular function: transporter activity (GO:0005215)
gene-LOC109599622	LOC109599622	15.7537	1108	18.8018	1234	16.3112	1156	39.3293	2756	21.1309	1581	20.4162	1489	0.00418232	0.633072	up	[O]	Posttranslational modification, protein turnover, chaperones	Molecular Function: ATP binding (GO:0005524);; Cellular Component: nucleus (GO:0005634);; Cellular Component: cytoplasm (GO:0005737);; Cellular Component: cytosol (GO:0005829);; Cellular Component: plasma membrane (GO:0005886);; Biological Process: response to unfolded protein (GO:0006986);; Biological Process: vesicle-mediated transport (GO:0016192);; Molecular Function: ATPase activity (GO:0016…	K03283|0.0e+00|tca:662326|K03283 heat shock 70kDa protein 1/2/6/8 | (RefSeq) heat shock 70 kDa protein cognate 2	Spliceosome (ko03040);; Protein processing in endoplasmic reticulum (ko04141);; Endocytosis (ko04144);; Longevity regulating pathway - multiple species (ko04213)	[O]	Posttranslational modification, protein turnover, chaperones	Hsp70 protein	Heat shock 70 kDa protein cognate 2 OS=Drosophila melanogaster OX=7227 GN=Hsc70-2 PE=1 SV=2	O	Posttranslational modification, protein turnover, chaperones	PREDICTED: heat shock 70 kDa protein cognate 2-like [Aethina tumida]	molecular function: binding (GO:0005488);; cellular component: cell (GO:0005623);; cellular component: organelle (GO:0043226);; cellular component: cell part (GO:0044464);; cellular component: membrane (GO:0016020);; biological process: response to stimulus (GO:0050896);; biological process: localization (GO:0051179);; molecular function: catalytic activity (GO:0003824);; biological process: cell…
gene-LOC109606511	LOC109606511	105.196	1529	93.461	1268	94.1	1379	61.6312	893	38.8427	601	54.8956	828	5.27E-07	-0.947133	down	--	--	Biological Process: sensory perception of chemical stimulus (GO:0007606);; Molecular Function: taste receptor activity (GO:0008527);; Cellular Component: integral component of membrane (GO:0016021);; Molecular Function: structural constituent of cuticle (GO:0042302);;	K10385|6.2e-25|nvl:108569102|K10385 loricrin | (RefSeq) pupal cuticle protein 20-like isoform X1	--	--	--	Insect cuticle protein	Endocuticle structural glycoprotein SgAbd-8 OS=Schistocerca gregaria OX=7010 PE=1 SV=1	S	Function unknown	PREDICTED: endocuticle structural glycoprotein SgAbd-8-like [Aethina tumida]	biological process: multicellular organismal process (GO:0032501);; biological process: cellular process (GO:0009987);; biological process: signaling (GO:0023052);; biological process: single-organism process (GO:0044699);; biological process: response to stimulus (GO:0050896);; biological process: biological regulation (GO:0065007);; molecular function: signal transducer activity (GO:0004871);; …
gene-LOC109605667	LOC109605667	15.7385	1450	17.6075	1504	7.42983	686	20.8876	1919	21.2304	2072	23.772	2268	0.00464272	0.665558	up	--	--	Cellular Component: cellular_component (GO:0005575);; Cellular Component: intracellular (GO:0005622);; Cellular Component: cell (GO:0005623);; Cellular Component: cytoplasm (GO:0005737);; Cellular Component: endosome (GO:0005768);; Cellular Component: late endosome (GO:0005770);; Biological Process: protein targeting (GO:0006605);; Biological Process: protein targeting to vacuole (GO:0006623);; B…	K19525|1.6e-70|tca:655913|K19525 vacuolar protein sorting-associated protein 13A/C | (RefSeq) vacuolar protein sorting-associated protein 13C	--	[U]	Intracellular trafficking, secretion, and vesicular transport	Vacuolar sorting-associated protein 13, N-terminal	Vacuolar protein sorting-associated protein 13 OS=Drosophila melanogaster OX=7227 GN=Vps13 PE=1 SV=2	U	Intracellular trafficking, secretion, and vesicular transport	PREDICTED: vacuolar protein sorting-associated protein 13A-like isoform X1 [Aethina tumida]	cellular component: cell (GO:0005623);; cellular component: cell part (GO:0044464);; cellular component: organelle (GO:0043226);; biological process: localization (GO:0051179);; biological process: metabolic process (GO:0008152);; cellular component: membrane (GO:0016020);; cellular component: organelle part (GO:0044422)
gene-LOC109599646	LOC109599646	12.7553	806	13.7644	812	15.1041	963	8.39585	529	9.86599	664	10.1802	668	0.00160673	-0.586693	down	[P]	Inorganic ion transport and metabolism	Molecular Function: N-acetylglucosamine-6-sulfatase activity (GO:0008449);; Biological Process: glycosaminoglycan metabolic process (GO:0030203);;	K01137|1.4e-157|tca:662227|K01137 N-acetylglucosamine-6-sulfatase [EC:3.1.6.14] | (RefSeq) N-acetylglucosamine-6-sulfatase	Glycosaminoglycan degradation (ko00531);; Lysosome (ko04142)	[G]	Carbohydrate transport and metabolism	Sulfatase	Extracellular sulfatase SULF-1 homolog OS=Drosophila melanogaster OX=7227 GN=Sulf1 PE=1 SV=1	G	Carbohydrate transport and metabolism	PREDICTED: LOW QUALITY PROTEIN: N-acetylglucosamine-6-sulfatase-like [Aethina tumida]	molecular function: catalytic activity (GO:0003824);; biological process: metabolic process (GO:0008152)
gene-LOC109606241	LOC109606241	26.7978	778	19.781	536	26.1415	765	19.635	569	14.9967	464	13.2177	399	0.00405799	-0.637671	down	[QV]	Secondary metabolites biosynthesis, transport and catabolism;; Defense mechanisms	Molecular Function: iron ion binding (GO:0005506);; Cellular Component: integral component of membrane (GO:0016021);; Molecular Function: oxidoreductase activity, acting on paired donors, with incorporation or reduction of molecular oxygen (GO:0016705);; Molecular Function: heme binding (GO:0020037);; Biological Process: oxidation-reduction process (GO:0055114);;	K14999|1.1e-31|api:100165972|K14999 cytochrome P450 family 6 [EC:1.14.-.-] | (RefSeq) probable cytochrome P450 6a13	--	[Q]	Secondary metabolites biosynthesis, transport and catabolism	Cytochrome P450	Probable cytochrome P450 6a13 OS=Drosophila melanogaster OX=7227 GN=Cyp6a13 PE=2 SV=1	Q	Secondary metabolites biosynthesis, transport and catabolism	PREDICTED: probable cytochrome P450 6a13 [Aethina tumida]	molecular function: binding (GO:0005488);; cellular component: membrane (GO:0016020);; cellular component: membrane part (GO:0044425);; biological process: metabolic process (GO:0008152);; biological process: single-organism process (GO:0044699);; molecular function: catalytic activity (GO:0003824)
gene-LOC109609059	LOC109609059	51.1259	2583	52.6042	2481	32.1745	1639	22.7999	1148	14.3944	774	19.678	1032	3.34E-10	-1.28698	down	--	--	Molecular Function: structural constituent of cuticle (GO:0042302);;	--	--	--	--	Insect cuticle protein	Endocuticle structural glycoprotein SgAbd-9 OS=Schistocerca gregaria OX=7010 PE=1 SV=1	S	Function unknown	PREDICTED: skin secretory protein xP2-like [Aethina tumida]	molecular function: structural molecule activity (GO:0005198)
gene-LOC109600933	LOC109600933	10.1361	429	12.7479	503	10.4094	444	29.6374	1248	27.5348	1238	31.1845	1367	3.87E-14	1.37066	up	--	--	Biological Process: lipid catabolic process (GO:0016042);; Molecular Function: hydrolase activity, acting on ester bonds (GO:0016788);;	K01052|2.0e-61|cqu:CpipJ_CPIJ002723|K01052 lysosomal acid lipase/cholesteryl ester hydrolase [EC:3.1.1.13] | (RefSeq) lysosomal acid lipase	Steroid biosynthesis (ko00100);; Lysosome (ko04142)	[I]	Lipid transport and metabolism	alpha/beta hydrolase fold	--	I	Lipid transport and metabolism	PREDICTED: lipase 3-like [Aethina tumida]	biological process: metabolic process (GO:0008152);; biological process: single-organism process (GO:0044699);; molecular function: catalytic activity (GO:0003824)
gene-LOC109598538	LOC109598538	36.0118	1692	41.9272	1839	33.7769	1601	23.9331	1121	22.8045	1141	29.4619	1437	0.000182157	-0.586106	down	[I]	Lipid transport and metabolism	Biological Process: lipid catabolic process (GO:0016042);; Molecular Function: hydrolase activity, acting on ester bonds (GO:0016788);;	K01052|5.8e-149|tca:664277|K01052 lysosomal acid lipase/cholesteryl ester hydrolase [EC:3.1.1.13] | (RefSeq) lipase 3	Steroid biosynthesis (ko00100);; Lysosome (ko04142)	[I]	Lipid transport and metabolism	Partial alpha/beta-hydrolase lipase region	Lipase 3 OS=Drosophila melanogaster OX=7227 GN=Lip3 PE=2 SV=1	I	Lipid transport and metabolism	PREDICTED: lipase 3-like [Aethina tumida]	biological process: metabolic process (GO:0008152);; biological process: single-organism process (GO:0044699);; molecular function: catalytic activity (GO:0003824)
gene-LOC109596668	LOC109596668	10.7447	245	8.46237	180	15.8324	364	31.61	718	16.4746	400	39.8503	942	0.00010175	1.2898	up	--	--	Molecular Function: odorant binding (GO:0005549);;	--	--	--	--	PBP/GOBP family	B1 protein (Fragment) OS=Tenebrio molitor OX=7067 PE=2 SV=1	--	--	PREDICTED: B1 protein-like [Aethina tumida]	molecular function: binding (GO:0005488)
gene-LOC109597642	LOC109597642	36.5816	1393	20.5463	731	20.4496	785	13.2593	504	11.2553	457	8.80503	348	5.84E-07	-1.24832	down	--	--	Molecular Function: odorant binding (GO:0005549);;	--	--	--	--	PBP/GOBP family	--	--	--	PREDICTED: LOW QUALITY PROTEIN: uncharacterized protein LOC109597642 [Aethina tumida]	molecular function: binding (GO:0005488)
gene-LOC109597617	LOC109597617	52.9797	3049	55.3685	2974	58.8895	3417	107.144	6146	101.621	6224	96.4713	5760	1.55E-11	0.830546	up	[Q]	Secondary metabolites biosynthesis, transport and catabolism	Cellular Component: peroxisome (GO:0005777);; Biological Process: lipid metabolic process (GO:0006629);; Cellular Component: integral component of membrane (GO:0016021);; Biological Process: long-chain fatty-acyl-CoA metabolic process (GO:0035336);; Cellular Component: intracellular membrane-bounded organelle (GO:0043231);; Molecular Function: fatty-acyl-CoA reductase (alcohol-forming) activity (…	K13356|4.7e-135|tca:663534|K13356 alcohol-forming fatty acyl-CoA reductase [EC:1.2.1.84] | (RefSeq) putative fatty acyl-CoA reductase CG5065	Peroxisome (ko04146)	[I]	Lipid transport and metabolism	Male sterility protein	Fatty acyl-CoA reductase wat OS=Drosophila melanogaster OX=7227 GN=wat PE=1 SV=1	I	Lipid transport and metabolism	PREDICTED: fatty acyl-CoA reductase wat-like [Aethina tumida]	cellular component: cell (GO:0005623);; cellular component: organelle (GO:0043226);; cellular component: cell part (GO:0044464);; biological process: metabolic process (GO:0008152);; biological process: single-organism process (GO:0044699);; cellular component: membrane (GO:0016020);; cellular component: membrane part (GO:0044425);; biological process: cellular process (GO:0009987);; molecular fu…
gene-LOC109607738	LOC109607738	0.260217	61	0.365701	80	0.328058	78	0.084951	20	0.08375	21	0.215362	53	0.00301926	-1.33223	down	--	--	Biological Process: cilium or flagellum-dependent cell motility (GO:0001539);; Biological Process: movement of cell or subcellular component (GO:0006928);; Biological Process: biological_process (GO:0008150);; Biological Process: cellular process (GO:0009987);; Biological Process: locomotion (GO:0040011);; Biological Process: cell motility (GO:0048870);; Biological Process: localization (GO:00511…	K24224|0.0e+00|tca:663146|K24224 cilia- and flagella-associated protein 44 | (RefSeq) cilia- and flagella-associated protein 44	--	--	--	WD domain, G-beta repeat	Cilia- and flagella-associated protein 44 OS=Trypanosoma brucei brucei (strain 927/4 GUTat10.1) OX=185431 GN=CFAP44 PE=3 SV=1	S	Function unknown	PREDICTED: uncharacterized protein LOC109607738, partial [Aethina tumida]	biological process: cellular process (GO:0009987);; biological process: locomotion (GO:0040011);; biological process: single-organism process (GO:0044699);; biological process: localization (GO:0051179)
gene-LOC109596212	LOC109596212	1.38825	73	2.12471	104	1.13886	60	3.59377	187	2.85886	159	2.56	139	0.00924951	0.914785	up	[QV]	Secondary metabolites biosynthesis, transport and catabolism;; Defense mechanisms	Molecular Function: monooxygenase activity (GO:0004497);; Molecular Function: iron ion binding (GO:0005506);; Molecular Function: oxidoreductase activity, acting on paired donors, with incorporation or reduction of molecular oxygen (GO:0016705);; Molecular Function: heme binding (GO:0020037);;	K15003|3.1e-143|tca:664295|K15003 cytochrome P450 family 9 [EC:1.14.-.-] | (RefSeq) CYP9Z4, GLEAN_06444; cytochrome P450 9Z4	--	[Q]	Secondary metabolites biosynthesis, transport and catabolism	Cytochrome P450	Cytochrome P450 9e2 OS=Blattella germanica OX=6973 GN=CYP9E2 PE=2 SV=1	Q	Secondary metabolites biosynthesis, transport and catabolism	PREDICTED: LOW QUALITY PROTEIN: cytochrome P450 9e2-like [Aethina tumida]	biological process: metabolic process (GO:0008152);; biological process: single-organism process (GO:0044699);; molecular function: catalytic activity (GO:0003824);; molecular function: binding (GO:0005488)
gene-LOC109593864	LOC109593864	1519.22	69417	1505.48	64217	1442.66	66464	1188.62	51715	965.78	47104	735.871	34959	5.72E-06	-0.689297	down	--	--	Cellular Component: troponin complex (GO:0005861);; Biological Process: regulation of muscle contraction (GO:0006937);;	K12046|6.1e-116|tca:663893|K12046 troponin T, fast skeletal muscle | (RefSeq) troponin T, skeletal muscle	--	[Z]	Cytoskeleton	Troponin	Troponin T OS=Periplaneta americana OX=6978 GN=TNT PE=2 SV=1	Z	Cytoskeleton	PREDICTED: troponin T isoform X2 [Aethina tumida]	cellular component: cell (GO:0005623);; cellular component: macromolecular complex (GO:0032991);; cellular component: organelle (GO:0043226);; cellular component: organelle part (GO:0044422);; cellular component: cell part (GO:0044464);; cellular component: supramolecular complex (GO:0099080);; biological process: biological regulation (GO:0065007)
gene-LOC109597462	LOC109597462	1.75525	66	1.23254	44	1.10277	42	3.7765	142	3.32101	133	3.63822	142	8.74E-05	1.35045	up	--	--	Molecular Function: molecular_function (GO:0003674);; Molecular Function: catalytic activity (GO:0003824);; Cellular Component: cellular_component (GO:0005575);; Cellular Component: intracellular (GO:0005622);; Cellular Component: cell (GO:0005623);; Cellular Component: cytoplasm (GO:0005737);; Cellular Component: cytosol (GO:0005829);; Biological Process: sulfur compound metabolic process (GO:00…	K01025|1.4e-71|nvl:108558109|K01025 sulfotransferase [EC:2.8.2.-] | (RefSeq) sulfotransferase 1A1	--	[R]	General function prediction only	Sulfotransferase domain	--	E	Amino acid transport and metabolism	PREDICTED: sulfotransferase 1C4-like [Aethina tumida]	molecular function: catalytic activity (GO:0003824);; cellular component: cell (GO:0005623);; cellular component: cell part (GO:0044464);; biological process: metabolic process (GO:0008152);; biological process: cellular process (GO:0009987);; biological process: response to stimulus (GO:0050896)
Aethina_tumida_newGene_2621	--	3.16687	57	1.26928	22	4.93608	91	21.7329	392	1.38627	27	237.929	4494	2.72E-05	4.76394	up	--	--	Cellular Component: extracellular region (GO:0005576);; Cellular Component: extracellular space (GO:0005615);; Biological Process: antibacterial humoral response (GO:0019731);; Biological Process: defense response to bacterium (GO:0042742);;	--	--	--	--	Attacin, C-terminal region	--	S	Function unknown	PREDICTED: uncharacterized protein LOC109599393 [Aethina tumida]	cellular component: extracellular region (GO:0005576);; cellular component: extracellular region part (GO:0044421);; biological process: immune system process (GO:0002376);; biological process: response to stimulus (GO:0050896);; biological process: multi-organism process (GO:0051704)
gene-LOC109606020	LOC109606020	1.44297	95	1.14379	70	0.839588	56	0.613012	40	0.221177	16	0.504414	35	0.00171631	-1.37046	down	--	--	Molecular Function: group II metabotropic glutamate receptor activity (GO:0001641);; Cellular Component: integral component of plasma membrane (GO:0005887);; Biological Process: G-protein coupled glutamate receptor signaling pathway (GO:0007216);; Molecular Function: glutamate receptor activity (GO:0008066);; Biological Process: regulation of synaptic transmission, glutamatergic (GO:0051966);;	K04606|6.4e-10|bpec:110169199|K04606 metabotropic glutamate receptor 3 | (RefSeq) metabotropic glutamate receptor 3-like	Neuroactive ligand-receptor interaction (ko04080)	[PT]	Inorganic ion transport and metabolism;; Signal transduction mechanisms	7 transmembrane sweet-taste receptor of 3 GCPR	--	--	--	PREDICTED: uncharacterized protein LOC109606020 [Aethina tumida]	biological process: cellular process (GO:0009987);; biological process: signaling (GO:0023052);; biological process: single-organism process (GO:0044699);; biological process: response to stimulus (GO:0050896);; biological process: biological regulation (GO:0065007);; molecular function: signal transducer activity (GO:0004871);; molecular function: molecular transducer activity (GO:0060089);; cel…
gene-LOC109605789	LOC109605789	5.94198	789	5.23939	649	5.25701	704	8.88548	1176	8.90016	1257	7.60807	1048	0.000432651	0.591303	up	[V]	Defense mechanisms	Molecular Function: ATP binding (GO:0005524);; Cellular Component: membrane (GO:0016020);; Cellular Component: integral component of membrane (GO:0016021);; Molecular Function: ATPase activity (GO:0016887);; Molecular Function: ATPase activity, coupled to transmembrane movement of substances (GO:0042626);; Biological Process: transmembrane transport (GO:0055085);;	K05673|0.0e+00|tca:658286|K05673 ATP-binding cassette, subfamily C (CFTR/MRP), member 4 | (RefSeq) probable multidrug resistance-associated protein lethal(2)03659	ABC transporters (ko02010)	[Q]	Secondary metabolites biosynthesis, transport and catabolism	ABC transporter transmembrane region	Probable multidrug resistance-associated protein lethal(2)03659 OS=Drosophila melanogaster OX=7227 GN=l(2)03659 PE=2 SV=4	Q	Secondary metabolites biosynthesis, transport and catabolism	PREDICTED: LOW QUALITY PROTEIN: multidrug resistance-associated protein 4-like [Aethina tumida]	molecular function: binding (GO:0005488);; cellular component: membrane (GO:0016020);; cellular component: membrane part (GO:0044425);; molecular function: catalytic activity (GO:0003824);; biological process: localization (GO:0051179);; molecular function: transporter activity (GO:0005215)
gene-LOC109604137	LOC109604137	140.05	2351	133.01	2084	84.2708	1426	45.6063	763	84.9659	1518	71.1338	1239	0.000105593	-0.858078	down	--	--	--	--	--	--	--	--	--	--	--	PREDICTED: uncharacterized protein LOC109604137 [Aethina tumida]	--
gene-LOC109600308	LOC109600308	15.2565	829	14.1621	718	20.0933	1101	27.8028	1506	30.7899	1780	21.7672	1227	0.000542621	0.657676	up	[QV]	Secondary metabolites biosynthesis, transport and catabolism;; Defense mechanisms	Molecular Function: monooxygenase activity (GO:0004497);; Molecular Function: iron ion binding (GO:0005506);; Molecular Function: oxidoreductase activity, acting on paired donors, with incorporation or reduction of molecular oxygen (GO:0016705);; Molecular Function: heme binding (GO:0020037);; Biological Process: oxidation-reduction process (GO:0055114);;	K15005|3.2e-125|tca:100142088|K15005 cytochrome P450 family 28 [EC:1.14.-.-] | (RefSeq) cytochrome P450 6k1-like	--	[Q]	Secondary metabolites biosynthesis, transport and catabolism	Cytochrome P450	Cytochrome P450 6a2 OS=Drosophila melanogaster OX=7227 GN=Cyp6a2 PE=2 SV=2	Q	Secondary metabolites biosynthesis, transport and catabolism	PREDICTED: cytochrome P450 6a2-like [Aethina tumida]	biological process: metabolic process (GO:0008152);; biological process: single-organism process (GO:0044699);; molecular function: catalytic activity (GO:0003824);; molecular function: binding (GO:0005488)
Aethina_tumida_newGene_4405	--	6.40772	158	4.54331	119	1.71788	133	2.37801	77	1.93983	93	2.39656	64	0.0049426	-0.917926	down	--	--	--	--	--	--	--	--	--	--	--	--	--
gene-LOC109595630	LOC109595630	20.2776	1137	17.5341	918	17.5812	994	13.543	757	12.1182	724	9.92958	578	0.000214605	-0.672989	down	[G]	Carbohydrate transport and metabolism	Molecular Function: molecular_function (GO:0003674);; Molecular Function: catalytic activity (GO:0003824);; Cellular Component: cellular_component (GO:0005575);; Cellular Component: intracellular (GO:0005622);; Cellular Component: cell (GO:0005623);; Cellular Component: cytoplasm (GO:0005737);; Cellular Component: endoplasmic reticulum (GO:0005783);; Biological Process: UDP-glucose metabolic proc…	K04628|1.9e-86|dpa:109536734|K04628 ceramide galactosyltransferase [EC:2.4.1.47] | (RefSeq) UDP-glucuronosyltransferase 2B2-like	Ether lipid metabolism (ko00565);; Sphingolipid metabolism (ko00600)	[GC]	Carbohydrate transport and metabolism;; Energy production and conversion	UDP-glucoronosyl and UDP-glucosyl transferase	UDP-glycosyltransferase UGT5 OS=Dactylopius coccus OX=765876 GN=UGT5 PE=1 SV=1	G	Carbohydrate transport and metabolism	PREDICTED: UDP-glucuronosyltransferase-like [Aethina tumida]	molecular function: catalytic activity (GO:0003824);; cellular component: cell (GO:0005623);; cellular component: cell part (GO:0044464);; cellular component: organelle (GO:0043226);; biological process: metabolic process (GO:0008152);; biological process: cellular process (GO:0009987);; cellular component: membrane (GO:0016020);; cellular component: membrane part (GO:0044425);; biological proces…
gene-LOC109594216	LOC109594216	9.78421	330	10.0143	315	8.84937	301	6.13398	207	6.2629	225	4.40662	155	0.00242851	-0.801114	down	--	--	Cellular Component: integral component of membrane (GO:0016021);; Molecular Function: metal ion transmembrane transporter activity (GO:0046873);;	K14709|2.1e-77|dpa:109544842|K14709 solute carrier family 39 (zinc transporter), member 1/2/3 | (RefSeq) zinc transporter ZIP3-like	--	[P]	Inorganic ion transport and metabolism	ZIP Zinc transporter	Protein zntD OS=Dictyostelium discoideum OX=44689 GN=zntD PE=2 SV=1	P	Inorganic ion transport and metabolism	PREDICTED: zinc transporter ZIP3-like [Aethina tumida]	cellular component: membrane (GO:0016020);; cellular component: membrane part (GO:0044425);; biological process: localization (GO:0051179);; molecular function: transporter activity (GO:0005215)
gene-LOC109608159	LOC109608159	8.09369	302	5.04003	176	7.27782	274	10.845	404	15.8375	629	16.7233	648	8.85E-05	1.05213	up	--	--	Cellular Component: DNA-directed RNA polymerase complex (GO:0000428);; Molecular Function: RNA polymerase I activity (GO:0001054);; Molecular Function: molecular_function (GO:0003674);; Molecular Function: catalytic activity (GO:0003824);; Molecular Function: DNA-directed 5'-3' RNA polymerase activity (GO:0003899);; Cellular Component: cellular_component (GO:0005575);; Cellular Component: intrace…	K03004|9.6e-39|dpa:109539129|K03004 DNA-directed RNA polymerase I subunit RPA43 | (RefSeq) DNA-directed RNA polymerase I subunit RPA43	RNA polymerase (ko03020)	--	--	--	--	K	Transcription	PREDICTED: LOW QUALITY PROTEIN: DNA-directed RNA polymerase I subunit RPA43-like [Aethina tumida]	cellular component: cell (GO:0005623);; cellular component: macromolecular complex (GO:0032991);; cellular component: cell part (GO:0044464);; biological process: metabolic process (GO:0008152);; biological process: cellular process (GO:0009987);; molecular function: catalytic activity (GO:0003824);; cellular component: organelle (GO:0043226);; cellular component: organelle part (GO:0044422);; ce…
gene-LOC109609258	LOC109609258	3.61016	178	2.4362	112	3.67067	182	1.14244	56	1.80867	95	1.54969	79	0.000928827	-1.14659	down	--	--	Biological Process: negative regulation of transcription from RNA polymerase II promoter (GO:0000122);; Molecular Function: RNA polymerase II transcription factor activity, sequence-specific DNA binding (GO:0000981);; Biological Process: morphogenesis of an epithelium (GO:0002009);; Biological Process: instar larval or pupal development (GO:0002165);; Biological Process: regionalization (GO:00030…	K09215|6.2e-65|dpa:109536820|K09215 odd-skipped | (RefSeq) protein sister of odd and bowel-like	--	[R]	General function prediction only	Zinc finger, C2H2 type	Protein sister of odd and bowel OS=Drosophila melanogaster OX=7227 GN=sob PE=2 SV=1	K	Transcription	PREDICTED: protein sister of odd and bowel [Aethina tumida]	biological process: biological regulation (GO:0065007);; molecular function: nucleic acid binding transcription factor activity (GO:0001071);; biological process: developmental process (GO:0032502);; biological process: single-organism process (GO:0044699);; biological process: multicellular organismal process (GO:0032501);; molecular function: binding (GO:0005488);; cellular component: cell (GO:…
gene-LOC109607993	LOC109607993	0.665457	39	0.717587	39	0.871886	51	1.59751	92	1.97301	121	1.61928	97	0.00128989	1.14716	up	[G]	Carbohydrate transport and metabolism	Molecular Function: hydrolase activity, hydrolyzing O-glycosyl compounds (GO:0004553);; Biological Process: carbohydrate metabolic process (GO:0005975);;	K05546|8.7e-20|spis:111338570|K05546 mannosyl-oligosaccharide alpha-1,3-glucosidase [EC:3.2.1.207] | (RefSeq) neutral alpha-glucosidase AB-like	N-Glycan biosynthesis (ko00510);; Protein processing in endoplasmic reticulum (ko04141)	[G]	Carbohydrate transport and metabolism	Glycosyl hydrolases family 31	--	G	Carbohydrate transport and metabolism	PREDICTED: LOW QUALITY PROTEIN: uncharacterized family 31 glucosidase KIAA1161-like, partial [Aethina tumida]	molecular function: catalytic activity (GO:0003824);; biological process: metabolic process (GO:0008152)
Aethina_tumida_newGene_3880	--	0.970352	62	0.794908	47	0.956363	61	1.34111	85	4.31639	291	11.1914	734	4.43E-06	2.59021	up	--	--	--	--	--	--	--	--	--	--	--	--	--
gene-LOC109598070	LOC109598070	13.1058	3672	12.6533	3310	6.56065	1854	7.57162	2115	7.0178	2093	6.97907	2029	0.00223321	-0.613558	down	--	--	--	K23791|2.2e-09|cqu:CpipJ_CPIJ011748|K23791 sesquipedalian | (RefSeq) hypothetical protein	--	--	--	PH domain	Rho GTPase-activating protein gacFF OS=Dictyostelium discoideum OX=44689 GN=gacFF PE=2 SV=1	--	--	PREDICTED: LOW QUALITY PROTEIN: uncharacterized protein LOC109598070 [Aethina tumida]	--
gene-LOC109595003	LOC109595003	4.08539	356	3.97883	324	4.37281	384	7.12498	619	5.34825	496	7.37203	666	0.00461257	0.637922	up	--	--	Biological Process: cell adhesion (GO:0007155);; Biological Process: integrin-mediated signaling pathway (GO:0007229);; Cellular Component: integrin complex (GO:0008305);;	K06585|6.1e-26|tca:654950|K06585 integrin alpha 9 | (RefSeq) integrin alpha-PS3	ECM-receptor interaction (ko04512)	[W]	Extracellular structures	Integrin alpha	Integrin alpha pat-2 OS=Caenorhabditis elegans OX=6239 GN=pat-2 PE=1 SV=1	W	Extracellular structures	PREDICTED: integrin alpha pat-2-like [Aethina tumida]	biological process: biological adhesion (GO:0022610);; biological process: cellular process (GO:0009987);; biological process: signaling (GO:0023052);; biological process: single-organism process (GO:0044699);; biological process: response to stimulus (GO:0050896);; biological process: biological regulation (GO:0065007);; cellular component: cell (GO:0005623);; cellular component: membrane (GO:00…
gene-LOC109595923	LOC109595923	87.713	2891	99.6271	3065	127.066	4223	38.0543	1251	22.9774	806	34.0278	1164	8.15E-19	-1.76315	down	[IQR]	Lipid transport and metabolism;; Secondary metabolites biosynthesis, transport and catabolism;; General function prediction only	--	K00069|9.0e-111|tca:100142328|K00069 15-hydroxyprostaglandin dehydrogenase (NAD) [EC:1.1.1.141] | (RefSeq) 15-hydroxyprostaglandin dehydrogenase [NAD(+)]	--	[IR]	Lipid transport and metabolism;; General function prediction only	short chain dehydrogenase	Alcohol dehydrogenase 2 OS=Ceratitis capitata OX=7213 GN=ADH2 PE=3 SV=1	Q	Secondary metabolites biosynthesis, transport and catabolism	PREDICTED: 15-hydroxyprostaglandin dehydrogenase [NAD(+)]-like [Aethina tumida]	--
gene-LOC109600568	LOC109600568	14.5382	237	11.3794	173	13.8921	228	5.20823	85	5.42595	94	3.53444	60	1.70E-06	-1.52257	down	--	--	--	--	--	--	--	Ecdysteroid kinase	--	S	Function unknown	PREDICTED: uncharacterized protein LOC109600568 [Aethina tumida]	--
gene-LOC109608138	LOC109608138	16.3912	151	10.5089	91	12.4667	116	3.36233	31	3.10905	31	3.1697	31	4.68E-08	-2.04215	down	--	--	--	--	--	--	--	--	--	--	--	PREDICTED: cytochrome c oxidase subunit 7A1, mitochondrial-like, partial [Aethina tumida]	--
gene-LOC109600338	LOC109600338	7.01109	665	6.02797	534	5.83443	558	2.64777	251	2.06239	209	1.97401	195	1.09E-10	-1.52716	down	--	--	Biological Process: cell morphogenesis (GO:0000902);; Biological Process: cell morphogenesis involved in differentiation (GO:0000904);; Biological Process: movement of cell or subcellular component (GO:0006928);; Biological Process: chemotaxis (GO:0006935);; Biological Process: cell adhesion (GO:0007155);; Biological Process: heterophilic cell-cell adhesion via plasma membrane cell adhesion molec…	K14313|1.6e-73|ame:412835|K14313 nuclear pore complex protein Nup53 | (RefSeq) uncharacterized protein LOC412835	RNA transport (ko03013)	--	--	Immunoglobulin domain	--	S	Function unknown	PREDICTED: uncharacterized protein LOC109600338 [Aethina tumida]	biological process: cellular process (GO:0009987);; biological process: developmental process (GO:0032502);; biological process: single-organism process (GO:0044699);; biological process: cellular component organization or biogenesis (GO:0071840);; biological process: locomotion (GO:0040011);; biological process: response to stimulus (GO:0050896);; biological process: biological adhesion (GO:0022…
Aethina_tumida_newGene_2332	--	6.14	208	5.85483	198	6.72597	244	3.79078	124	2.24834	87	3.98507	143	0.00165687	-0.980056	down	--	--	--	--	--	--	--	--	--	--	--	--	--
gene-LOC109596265	LOC109596265	12.7097	687	12.2809	620	14.0047	764	8.39992	453	4.00833	231	6.80664	382	5.70E-05	-1.05508	down	--	--	--	--	--	--	--	--	--	--	--	PREDICTED: uncharacterized protein LOC109596265 [Aethina tumida]	--
gene-LOC109602521	LOC109602521	321.702	41369	334.641	40217	258.552	33500	189.098	24092	180.894	24627	163.259	21670	6.33E-10	-0.821672	down	[C]	Energy production and conversion	Molecular Function: oxoglutarate dehydrogenase (succinyl-transferring) activity (GO:0004591);; Biological Process: tricarboxylic acid cycle (GO:0006099);; Molecular Function: thiamine pyrophosphate binding (GO:0030976);;	K00164|0.0e+00|tca:662219|K00164 2-oxoglutarate dehydrogenase E1 component [EC:1.2.4.2] | (RefSeq) 2-oxoglutarate dehydrogenase, mitochondrial	Citrate cycle (TCA cycle) (ko00020);; Carbon metabolism (ko01200)	[G]	Carbohydrate transport and metabolism	Dehydrogenase E1 component	2-oxoglutarate dehydrogenase, mitochondrial OS=Caenorhabditis briggsae OX=6238 GN=ogdh-1 PE=3 SV=1	C	Energy production and conversion	PREDICTED: 2-oxoglutarate dehydrogenase, mitochondrial isoform X1 [Aethina tumida]	biological process: metabolic process (GO:0008152);; biological process: single-organism process (GO:0044699);; molecular function: catalytic activity (GO:0003824);; biological process: cellular process (GO:0009987);; molecular function: binding (GO:0005488)
gene-LOC109604641	LOC109604641	19.4792	272	14.3079	187	11.0037	155	5.72762	80	2.67367	40	3.60945	53	5.09E-07	-1.91838	down	--	--	Molecular Function: structural constituent of cuticle (GO:0042302);;	K10385|3.4e-21|nvl:108569102|K10385 loricrin | (RefSeq) pupal cuticle protein 20-like isoform X1	--	--	--	Insect cuticle protein	Flexible cuticle protein 12 OS=Hyalophora cecropia OX=7123 GN=CP12 PE=2 SV=1	S	Function unknown	PREDICTED: flexible cuticle protein 12-like [Aethina tumida]	molecular function: structural molecule activity (GO:0005198)
gene-LOC109597527	LOC109597527	28.0678	2680	26.6836	2379	21.4034	2061	15.2023	1447	17.7616	1805	17.1198	1697	5.56E-06	-0.638438	down	--	--	--	--	--	--	--	--	--	--	--	PREDICTED: uncharacterized protein LOC109597527 isoform X1 [Aethina tumida]	--
gene-LOC109603230	LOC109603230	8.50633	664	6.94902	507	6.10366	481	4.20695	328	4.45162	370	3.72977	303	0.000222929	-0.831433	down	[T]	Signal transduction mechanisms	--	K04984|6.5e-19|phyp:113543149|K04984 transient receptor potential cation channel subfamily A member 1 | (RefSeq) transient receptor potential cation channel subfamily A member 1-like	--	[KLO]	Transcription;; Replication, recombination and repair;; Posttranslational modification, protein turnover, chaperones	Ankyrin repeats (3 copies)	Poly [ADP-ribose] polymerase tankyrase OS=Caenorhabditis elegans OX=6239 GN=tank-1 PE=2 SV=1	M	Cell wall/membrane/envelope biogenesis	PREDICTED: uncharacterized protein LOC109603230 [Aethina tumida]	--
gene-LOC109606135	LOC109606135	15.3208	320	13.8227	270	9.45512	200	24.873	518	29.7064	661	14.2354	309	0.00767675	0.797774	up	--	--	Biological Process: positive regulation of antimicrobial peptide production (GO:0002225);; Biological Process: regulation of immune system process (GO:0002682);; Biological Process: positive regulation of immune system process (GO:0002684);; Biological Process: regulation of immune effector process (GO:0002697);; Biological Process: positive regulation of immune effector process (GO:0002699);; Bi…	--	--	[U]	Intracellular trafficking, secretion, and vesicular transport	Nuclear transport factor 2 (NTF2) domain	Probable nuclear transport factor 2 OS=Caenorhabditis elegans OX=6239 GN=ran-4 PE=3 SV=1	U	Intracellular trafficking, secretion, and vesicular transport	PREDICTED: probable nuclear transport factor 2 isoform X1 [Aethina tumida]	biological process: biological regulation (GO:0065007)
gene-LOC109609032	LOC109609032	10.7101	710	7.04899	437	6.06984	406	5.92318	392	3.09136	219	3.49707	241	0.00155368	-0.956479	down	[G]	Carbohydrate transport and metabolism	Molecular Function: beta-galactosidase activity (GO:0004565);; Biological Process: carbohydrate metabolic process (GO:0005975);;	K12309|1.4e-96|mdo:100028615|K12309 beta-galactosidase [EC:3.2.1.23] | (RefSeq) GLB1; galactosidase beta 1	Galactose metabolism (ko00052);; Other glycan degradation (ko00511);; Glycosaminoglycan degradation (ko00531);; Sphingolipid metabolism (ko00600);; Glycosphingolipid biosynthesis - ganglio series (ko00604);; Lysosome (ko04142)	[G]	Carbohydrate transport and metabolism	Glycosyl hydrolases family 35	Beta-galactosidase 1 OS=Dictyostelium discoideum OX=44689 GN=glb1 PE=3 SV=1	G	Carbohydrate transport and metabolism	PREDICTED: LOW QUALITY PROTEIN: beta-galactosidase-1-like protein 2 [Aethina tumida]	molecular function: catalytic activity (GO:0003824);; biological process: metabolic process (GO:0008152)
gene-LOC109607966	LOC109607966	6.35094	155	4.22341	96	7.55993	186	1.90844	47	4.11481	107	1.98381	51	0.00254117	-1.20792	down	[R]	General function prediction only	Cellular Component: integral component of membrane (GO:0016021);;	K16302|1.1e-110|tca:657784|K16302 metal transporter CNNM | (RefSeq) metal transporter CNNM4	--	[S]	Function unknown	CBS domain	Metal transporter cnnm-1 OS=Caenorhabditis elegans OX=6239 GN=cnnm-1 PE=2 SV=1	O	Posttranslational modification, protein turnover, chaperones	PREDICTED: metal transporter CNNM2-like [Aethina tumida]	cellular component: membrane (GO:0016020);; cellular component: membrane part (GO:0044425)
gene-LOC109604757	LOC109604757	12.3786	249	9.79611	184	11.1407	226	8.02348	161	6.37088	137	5.77809	121	0.00903942	-0.755583	down	[QV]	Secondary metabolites biosynthesis, transport and catabolism;; Defense mechanisms	Molecular Function: iron ion binding (GO:0005506);; Cellular Component: integral component of membrane (GO:0016021);; Molecular Function: oxidoreductase activity, acting on paired donors, with incorporation or reduction of molecular oxygen (GO:0016705);; Molecular Function: heme binding (GO:0020037);; Biological Process: oxidation-reduction process (GO:0055114);;	K14999|8.1e-32|zne:110831538|K14999 cytochrome P450 family 6 [EC:1.14.-.-] | (RefSeq) uncharacterized protein LOC110831538	--	[Q]	Secondary metabolites biosynthesis, transport and catabolism	Cytochrome P450	Probable cytochrome P450 6a13 OS=Drosophila melanogaster OX=7227 GN=Cyp6a13 PE=2 SV=1	Q	Secondary metabolites biosynthesis, transport and catabolism	PREDICTED: probable cytochrome P450 6a13 [Aethina tumida]	molecular function: binding (GO:0005488);; cellular component: membrane (GO:0016020);; cellular component: membrane part (GO:0044425);; biological process: metabolic process (GO:0008152);; biological process: single-organism process (GO:0044699);; molecular function: catalytic activity (GO:0003824)
gene-LOC109607788	LOC109607788	8.98743	685	6.64973	473	5.87279	452	11.7292	891	10.0344	814	13.6673	1081	0.0010719	0.68872	up	--	--	Molecular Function: translation initiation factor activity (GO:0003743);; Molecular Function: guanyl-nucleotide exchange factor activity (GO:0005085);; Cellular Component: eukaryotic translation initiation factor 2B complex (GO:0005851);; Molecular Function: translation initiation factor binding (GO:0031369);;	K03240|3.8e-163|nvl:108561525|K03240 translation initiation factor eIF-2B subunit epsilon | (RefSeq) translation initiation factor eIF-2B subunit epsilon	RNA transport (ko03013)	[J]	Translation, ribosomal structure and biogenesis	eIF4-gamma/eIF5/eIF2-epsilon	Translation initiation factor eIF-2B subunit epsilon OS=Dictyostelium discoideum OX=44689 GN=eif2b5 PE=3 SV=1	J	Translation, ribosomal structure and biogenesis	PREDICTED: translation initiation factor eIF-2B subunit epsilon-like [Aethina tumida]	biological process: metabolic process (GO:0008152);; biological process: cellular process (GO:0009987);; molecular function: binding (GO:0005488);; biological process: biological regulation (GO:0065007);; molecular function: molecular function regulator (GO:0098772);; cellular component: cell (GO:0005623);; cellular component: macromolecular complex (GO:0032991);; cellular component: cell part (G…
gene-LOC109601298	LOC109601298	20.7792	1402	20.405	1285	13.9431	948	31.6046	2125	28.3954	2038	28.3941	1987	6.36E-05	0.648502	up	[IR]	Lipid transport and metabolism;; General function prediction only	Molecular Function: oxidoreductase activity, acting on CH-OH group of donors (GO:0016614);; Molecular Function: flavin adenine dinucleotide binding (GO:0050660);; Biological Process: oxidation-reduction process (GO:0055114);;	K00108|1.3e-107|nvl:108565160|K00108 choline dehydrogenase [EC:1.1.99.1] | (RefSeq) glucose dehydrogenase [FAD, quinone]	Glycine, serine and threonine metabolism (ko00260)	[R]	General function prediction only	GMC oxidoreductase	Glucose dehydrogenase [FAD, quinone] OS=Drosophila pseudoobscura pseudoobscura OX=46245 GN=Gld PE=3 SV=4	--	--	PREDICTED: glucose dehydrogenase [FAD, quinone]-like [Aethina tumida]	biological process: metabolic process (GO:0008152);; biological process: single-organism process (GO:0044699);; molecular function: catalytic activity (GO:0003824);; molecular function: binding (GO:0005488)
gene-LOC109595525	LOC109595525	6.04496	100	8.40181	130	3.9061	65	2.03827	34	2.58147	46	2.88035	50	0.00117004	-1.30336	down	--	--	Molecular Function: odorant binding (GO:0005549);;	--	--	--	--	PBP/GOBP family	--	S	Function unknown	PREDICTED: B2 protein-like [Aethina tumida]	molecular function: binding (GO:0005488)
gene-LOC109601437	LOC109601437	202.637	2835	193.479	2527	270.165	3811	151.533	2114	142.433	2121	149.74	2174	4.49E-05	-0.625277	down	--	--	Biological Process: regulation of oxidative phosphorylation (GO:0002082);; Molecular Function: cytochrome-c oxidase activity (GO:0004129);; Cellular Component: mitochondrial respiratory chain (GO:0005746);; Cellular Component: integral component of membrane (GO:0016021);; Biological Process: mitochondrial respiratory chain supercomplex assembly (GO:0097250);;	K02270|3.7e-10|tca:660325|K02270 cytochrome c oxidase subunit 7a | (RefSeq) cytochrome c oxidase subunit 7A1, mitochondrial	Oxidative phosphorylation (ko00190)	--	--	--	--	--	--	PREDICTED: cytochrome c oxidase subunit 7A2, mitochondrial-like [Aethina tumida]	biological process: biological regulation (GO:0065007);; biological process: metabolic process (GO:0008152);; biological process: single-organism process (GO:0044699);; biological process: localization (GO:0051179);; molecular function: catalytic activity (GO:0003824);; molecular function: transporter activity (GO:0005215);; molecular function: electron carrier activity (GO:0009055);; cellular co…
gene-LOC109600575	LOC109600575	52.5483	1863	41.4149	1371	39.8671	1425	162.006	5724	170.625	6437	145.773	5362	6.68E-38	1.80314	up	--	--	--	K14552|2.1e-27|pmac:106717711|K14552 NET1-associated nuclear protein 1 (U3 small nucleolar RNA-associated protein 17) | (RefSeq) WD repeat-containing protein 75-like	Ribosome biogenesis in eukaryotes (ko03008)	--	--	Ecdysteroid kinase	--	S	Function unknown	PREDICTED: uncharacterized protein LOC109600575 [Aethina tumida]	--
gene-LOC109602220	LOC109602220	9.39051	266	11.0671	292	8.65443	247	0.606689	18	1.06093	32	0.595475	18	5.04E-24	-3.68	down	--	--	--	--	--	--	--	--	--	--	--	PREDICTED: gamma-gliadin-like [Aethina tumida]	--
Aethina_tumida_newGene_3995	--	23.889	265	19.6986	204	34.659	370	14.1204	153	11.3417	135	10.8282	124	0.000202714	-1.12852	down	--	--	--	--	--	--	--	--	--	--	--	--	--
gene-LOC109607285	LOC109607285	1.47699	38	2.25369	53	2.30501	59	5.08999	128	5.45097	146	8.94183	233	1.47E-05	1.63775	up	[IR]	Lipid transport and metabolism;; General function prediction only	Molecular Function: oxidoreductase activity, acting on CH-OH group of donors (GO:0016614);; Molecular Function: flavin adenine dinucleotide binding (GO:0050660);;	K00115|1.1e-63|dpa:109544232|K00115 glucose 1-dehydrogenase (FAD, quinone) [EC:1.1.5.9] | (RefSeq) glucose dehydrogenase [FAD, quinone]-like	Pentose phosphate pathway (ko00030)	[R]	General function prediction only	GMC oxidoreductase	--	E	Amino acid transport and metabolism	PREDICTED: LOW QUALITY PROTEIN: uncharacterized protein LOC109597788 [Aethina tumida]	biological process: metabolic process (GO:0008152);; biological process: single-organism process (GO:0044699);; molecular function: catalytic activity (GO:0003824);; molecular function: binding (GO:0005488)
gene-LOC109595963	LOC109595963	230.128	10425	213.813	9041	208.701	9533	172.446	7787	123.411	5950	142.855	6715	1.61E-05	-0.607133	down	[G]	Carbohydrate transport and metabolism	Cellular Component: extracellular region (GO:0005576);;	K22203|8.4e-92|nvl:108566790|K22203 dopachrome tautomerase [EC:5.3.3.12] | (RefSeq) L-dopachrome tautomerase yellow-f2-like	Tyrosine metabolism (ko00350)	--	--	Major royal jelly protein	Protein yellow OS=Drosophila subobscura OX=7241 GN=y PE=3 SV=1	G	Carbohydrate transport and metabolism	PREDICTED: protein yellow [Aethina tumida]	cellular component: extracellular region (GO:0005576)
Aethina_tumida_newGene_183	--	12.3718	711	9.90615	532	9.40639	545	4.39028	252	3.8423	235	3.73218	223	4.16E-10	-1.43672	down	--	--	--	--	--	--	--	--	--	--	--	--	--
gene-LOC109597723	LOC109597723	267.93	28048	267.326	26124	278.788	29428	184.955	19301	181.078	20176	173.194	18813	1.15E-07	-0.630992	down	[E]	Amino acid transport and metabolism	Cellular Component: cytoplasm (GO:0005737);; Cellular Component: mitochondrion (GO:0005739);; Cellular Component: mitochondrial matrix (GO:0005759);; Molecular Function: sarcosine dehydrogenase activity (GO:0008480);; Cellular Component: integral component of membrane (GO:0016021);; Molecular Function: oxidoreductase activity (GO:0016491);; Biological Process: sarcosine catabolic process (GO:1901…	K00314|0.0e+00|tca:656849|K00314 sarcosine dehydrogenase [EC:1.5.8.3] | (RefSeq) sarcosine dehydrogenase, mitochondrial	Glycine, serine and threonine metabolism (ko00260)	[E]	Amino acid transport and metabolism	FAD dependent oxidoreductase	--	E	Amino acid transport and metabolism	PREDICTED: LOW QUALITY PROTEIN: sarcosine dehydrogenase, mitochondrial [Aethina tumida]	cellular component: cell (GO:0005623);; cellular component: cell part (GO:0044464);; cellular component: organelle (GO:0043226);; cellular component: membrane-enclosed lumen (GO:0031974);; cellular component: organelle part (GO:0044422);; biological process: metabolic process (GO:0008152);; biological process: single-organism process (GO:0044699);; molecular function: catalytic activity (GO:00038…
gene-LOC109608198	LOC109608198	2.8341	104	1.92659	66	1.42772	53	1.10066	41	0.708795	28	0.405808	16	0.000956814	-1.48447	down	--	--	--	--	--	--	--	--	--	--	--	PREDICTED: uncharacterized protein LOC109608198 [Aethina tumida]	--
gene-LOC109608938	LOC109608938	11.1945	391	9.47221	309	6.00018	211	2.64547	92	3.73499	139	4.78078	173	9.27E-05	-1.28564	down	--	--	--	--	--	--	--	--	--	--	--	PREDICTED: altered inheritance of mitochondria protein 3-like [Aethina tumida]	--
gene-LOC109597423	LOC109597423	66.2201	2381	48.7756	1637	49.4489	1793	28.2355	1012	40.045	1533	32.6886	1220	1.01E-05	-0.737833	down	[G]	Carbohydrate transport and metabolism	Biological Process: inositol metabolic process (GO:0006020);; Biological Process: inositol biosynthetic process (GO:0006021);; Biological Process: signal transduction (GO:0007165);; Molecular Function: inositol monophosphate 1-phosphatase activity (GO:0008934);; Biological Process: phosphatidylinositol phosphorylation (GO:0046854);; Biological Process: inositol phosphate dephosphorylation (GO:004…	K01092|6.3e-99|tca:100141828|K01092 myo-inositol-1(or 4)-monophosphatase [EC:3.1.3.25] | (RefSeq) inositol monophosphatase 2-like	Inositol phosphate metabolism (ko00562);; Phosphatidylinositol signaling system (ko04070)	[G]	Carbohydrate transport and metabolism	Inositol monophosphatase family	Inositol monophosphatase ttx-7 OS=Caenorhabditis elegans OX=6239 GN=ttx-7 PE=1 SV=3	G	Carbohydrate transport and metabolism	PREDICTED: LOW QUALITY PROTEIN: inositol monophosphatase 1-like [Aethina tumida]	biological process: metabolic process (GO:0008152);; biological process: cellular process (GO:0009987);; biological process: single-organism process (GO:0044699);; biological process: biological regulation (GO:0065007);; molecular function: catalytic activity (GO:0003824);; molecular function: binding (GO:0005488)
gene-LOC109607983	LOC109607983	16.6288	602	11.6064	392	10.9427	399	8.38348	303	6.65196	256	8.19484	308	0.00195724	-0.783665	down	[DPM]	Cell cycle control, cell division, chromosome partitioning;; Inorganic ion transport and metabolism;; Cell wall/membrane/envelope biogenesis	Molecular Function: copper ion binding (GO:0005507);; Molecular Function: oxidoreductase activity (GO:0016491);;	K00423|3.6e-99|pgc:109853892|K00423 L-ascorbate oxidase [EC:1.10.3.3] | (RefSeq) laccase-2-like	Ascorbate and aldarate metabolism (ko00053)	[Q]	Secondary metabolites biosynthesis, transport and catabolism	Multicopper oxidase	--	Q	Secondary metabolites biosynthesis, transport and catabolism	PREDICTED: LOW QUALITY PROTEIN: laccase-12-like, partial [Aethina tumida]	molecular function: binding (GO:0005488);; molecular function: catalytic activity (GO:0003824)
gene-LOC109600366	LOC109600366	5.69541	140	4.08251	94	2.69105	67	1.90795	47	1.25767	33	1.24506	32	0.000191583	-1.52194	down	--	--	--	K09428|9.7e-56|tca:655028|K09428 E74-like factor 1/2/4 | (RefSeq) ecdysone-induced protein 74EF	Apoptosis - fly (ko04214)	--	--	--	--	--	--	PREDICTED: ecdysone-induced protein 74EF-like [Aethina tumida]	--
gene-LOC109596936	LOC109596936	33.4485	1625	26.3423	1195	25.2123	1235	77.0906	3732	47.1305	2436	49.0405	2471	1.24E-07	0.994185	up	[E]	Amino acid transport and metabolism	Biological Process: cellular amino acid metabolic process (GO:0006520);; Molecular Function: lyase activity (GO:0016829);;	K01620|1.1e-146|tca:659017|K01620 threonine aldolase [EC:4.1.2.48] | (RefSeq) probable low-specificity L-threonine aldolase 2	Glycine, serine and threonine metabolism (ko00260);; Biosynthesis of amino acids (ko01230)	[E]	Amino acid transport and metabolism	Beta-eliminating lyase	Uncharacterized protein R102.4 OS=Caenorhabditis elegans OX=6239 GN=R102.4 PE=3 SV=3	E	Amino acid transport and metabolism	PREDICTED: probable low-specificity L-threonine aldolase 2 [Aethina tumida]	biological process: metabolic process (GO:0008152);; biological process: cellular process (GO:0009987);; biological process: single-organism process (GO:0044699);; molecular function: catalytic activity (GO:0003824)
gene-LOC109609029	LOC109609029	2.69456	116	3.49252	140	2.91534	126	7.03355	301	6.07712	278	5.9472	265	0.000197868	1.02926	up	--	--	Molecular Function: sphingomyelin phosphodiesterase activity (GO:0004767);; Biological Process: sphingomyelin catabolic process (GO:0006685);; Molecular Function: hydrolase activity, acting on glycosyl bonds (GO:0016798);; Molecular Function: metal ion binding (GO:0046872);;	K12350|5.1e-134|dpa:109534259|K12350 sphingomyelin phosphodiesterase [EC:3.1.4.12] | (RefSeq) sphingomyelin phosphodiesterase-like	Sphingolipid metabolism (ko00600);; Lysosome (ko04142)	[I]	Lipid transport and metabolism	Calcineurin-like phosphoesterase	Sphingomyelin phosphodiesterase 2 OS=Caenorhabditis elegans OX=6239 GN=asm-2 PE=1 SV=3	I	Lipid transport and metabolism	PREDICTED: sphingomyelin phosphodiesterase-like [Aethina tumida]	molecular function: catalytic activity (GO:0003824);; biological process: metabolic process (GO:0008152);; biological process: cellular process (GO:0009987);; biological process: single-organism process (GO:0044699);; molecular function: binding (GO:0005488)
gene-LOC109597504	LOC109597504	5.56814	537	6.44646	580	3.72013	365	3.44567	336	2.36632	242	2.20521	220	0.000358356	-1.00169	down	[M]	Cell wall/membrane/envelope biogenesis	Molecular Function: metallocarboxypeptidase activity (GO:0004181);; Cellular Component: cytosol (GO:0005829);; Molecular Function: zinc ion binding (GO:0008270);; Biological Process: protein deglutamylation (GO:0035608);; Biological Process: protein side chain deglutamylation (GO:0035610);;	K23437|0.0e+00|tca:663775|K23437 cytosolic carboxypeptidase protein 2/3 [EC:3.4.17.-] | (RefSeq) uncharacterized LOC663775	--	[E]	Amino acid transport and metabolism	Cytosolic carboxypeptidase N-terminal domain	Cytosolic carboxypeptidase Nna1 OS=Drosophila melanogaster OX=7227 GN=Nna1 PE=2 SV=2	E	Amino acid transport and metabolism	PREDICTED: cytosolic carboxypeptidase NnaD-like isoform X1 [Aethina tumida]	biological process: metabolic process (GO:0008152);; molecular function: catalytic activity (GO:0003824);; cellular component: cell (GO:0005623);; cellular component: cell part (GO:0044464);; molecular function: binding (GO:0005488);; biological process: cellular process (GO:0009987)
gene-LOC109599546	LOC109599546	6.18949	700	7.03319	743	4.32668	494	4.04123	456	4.1318	498	2.96543	349	0.00307238	-0.688499	down	--	--	--	K19930|0.0e+00|tca:100141714|K19930 SRC kinase signaling inhibitor 1 | (RefSeq) coiled-coil domain-containing protein AGAP005037	--	--	--	Actin interacting protein 3	Coiled-coil domain-containing protein CG32809 OS=Drosophila melanogaster OX=7227 GN=CG32809 PE=2 SV=1	S	Function unknown	PREDICTED: coiled-coil domain-containing protein AGAP005037 isoform X1 [Aethina tumida]	--
gene-LOC109605370	LOC109605370	75.1183	4742	62.8082	3701	57.9145	3687	114.481	7204	130.695	8781	113.227	7416	1.18E-10	0.83734	up	--	--	Molecular Function: kinase activity (GO:0016301);; Biological Process: glycerophospholipid biosynthetic process (GO:0046474);;	K14156|2.5e-151|dpa:109546443|K14156 choline/ethanolamine kinase [EC:2.7.1.32 2.7.1.82] | (RefSeq) choline/ethanolamine kinase	Glycerophospholipid metabolism (ko00564)	[M]	Cell wall/membrane/envelope biogenesis	Choline/ethanolamine kinase	Choline kinase A2 OS=Caenorhabditis elegans OX=6239 GN=cka-2 PE=1 SV=2	M	Cell wall/membrane/envelope biogenesis	PREDICTED: LOW QUALITY PROTEIN: choline/ethanolamine kinase-like [Aethina tumida]	molecular function: catalytic activity (GO:0003824);; biological process: metabolic process (GO:0008152);; biological process: cellular process (GO:0009987);; biological process: single-organism process (GO:0044699)
gene-LOC109595814	LOC109595814	461.459	7449	428.528	6457	457.333	7444	296.1	4765	282.829	4859	281.243	4711	7.25E-09	-0.683427	down	--	--	Cellular Component: mitochondrial respiratory chain complex III (GO:0005750);; Biological Process: mitochondrial electron transport, ubiquinol to cytochrome c (GO:0006122);;	K00417|7.9e-45|tca:664078|K00417 ubiquinol-cytochrome c reductase subunit 7 | (RefSeq) cytochrome b-c1 complex subunit 7	Oxidative phosphorylation (ko00190)	[C]	Energy production and conversion	Ubiquinol-cytochrome C reductase complex 14kD subunit	Cytochrome b-c1 complex subunit 7 OS=Dermatophagoides farinae OX=6954 PE=1 SV=1	C	Energy production and conversion	PREDICTED: cytochrome b-c1 complex subunit 7-like [Aethina tumida]	cellular component: cell (GO:0005623);; cellular component: membrane (GO:0016020);; cellular component: macromolecular complex (GO:0032991);; cellular component: organelle (GO:0043226);; cellular component: organelle part (GO:0044422);; cellular component: membrane part (GO:0044425);; cellular component: cell part (GO:0044464);; biological process: metabolic process (GO:0008152);; biological proc…
gene-LOC109606136	LOC109606136	4.41455	224	4.59072	218	3.38704	174	2.223	113	2.61962	142	1.89984	100	0.00227986	-0.910854	down	--	--	Molecular Function: protein binding (GO:0005515);;	--	--	--	--	SH3 domain	--	S	Function unknown	PREDICTED: uncharacterized protein LOC109600326 [Aethina tumida]	molecular function: binding (GO:0005488)
gene-LOC109594566	LOC109594566	2.65515	59	3.16468	66	3.51241	79	1.46848	33	1.28491	31	1.21276	28	0.000973624	-1.25746	down	--	--	Cellular Component: integral component of membrane (GO:0016021);;	K19385|1.4e-35|dpa:109543003|K19385 transmembrane protein 216 | (RefSeq) uncharacterized protein LOC109543003 isoform X1	--	[S]	Function unknown	Predicted membrane protein	--	--	--	PREDICTED: uncharacterized protein LOC109594566 [Aethina tumida]	cellular component: membrane (GO:0016020);; cellular component: membrane part (GO:0044425)
gene-LOC109603919	LOC109603919	32.907	1643	33.0371	1540	31.5808	1590	13.1163	653	20.2662	1077	23.7838	1232	3.37E-05	-0.806081	down	[QV]	Secondary metabolites biosynthesis, transport and catabolism;; Defense mechanisms	Molecular Function: monooxygenase activity (GO:0004497);; Molecular Function: iron ion binding (GO:0005506);; Cellular Component: integral component of membrane (GO:0016021);; Molecular Function: oxidoreductase activity, acting on paired donors, with incorporation or reduction of molecular oxygen (GO:0016705);; Molecular Function: heme binding (GO:0020037);; Biological Process: oxidation-reductio…	K15001|6.2e-44|tca:655992|K15001 cytochrome P450 family 4 [EC:1.14.-.-] | (RefSeq) cytochrome P450-like protein	--	[QI]	Secondary metabolites biosynthesis, transport and catabolism;; Lipid transport and metabolism	Cytochrome P450	Cytochrome P450 4C1 OS=Blaberus discoidalis OX=6981 GN=CYP4C1 PE=2 SV=1	Q	Secondary metabolites biosynthesis, transport and catabolism	PREDICTED: cytochrome P450 4C1-like [Aethina tumida]	biological process: metabolic process (GO:0008152);; biological process: single-organism process (GO:0044699);; molecular function: catalytic activity (GO:0003824);; molecular function: binding (GO:0005488);; cellular component: membrane (GO:0016020);; cellular component: membrane part (GO:0044425)
gene-LOC109602422	LOC109602422	7.72096	658	8.3537	664	9.51942	817	5.36174	455	6.03643	547	5.82016	515	0.00172287	-0.609861	down	--	--	Molecular Function: mRNA binding (GO:0003729);; Cellular Component: nucleus (GO:0005634);; Biological Process: mRNA processing (GO:0006397);; Biological Process: RNA 3'-end processing (GO:0031123);;	K14408|0.0e+00|tca:661644|K14408 cleavage stimulation factor subunit 3 | (RefSeq) protein suppressor of forked	mRNA surveillance pathway (ko03015)	[A]	RNA processing and modification	Suppressor of forked protein (Suf)	Protein suppressor of forked OS=Drosophila melanogaster OX=7227 GN=su(f) PE=1 SV=2	A	RNA processing and modification	PREDICTED: protein suppressor of forked [Aethina tumida]	molecular function: binding (GO:0005488);; cellular component: cell (GO:0005623);; cellular component: organelle (GO:0043226);; cellular component: cell part (GO:0044464);; biological process: metabolic process (GO:0008152);; biological process: cellular process (GO:0009987)
gene-LOC109603849	LOC109603849	18.4845	1208	6.00279	367	14.8088	976	4.89456	319	7.9885	556	7.98927	542	0.00437714	-0.946435	down	[IQR]	Lipid transport and metabolism;; Secondary metabolites biosynthesis, transport and catabolism;; General function prediction only	Molecular Function: ATP binding (GO:0005524);; Cellular Component: integral component of membrane (GO:0016021);;	K11153|1.2e-108|nfu:107383151|K11153 retinol dehydrogenase 12 [EC:1.1.1.300] | (RefSeq) uncharacterized protein LOC107383151	Retinol metabolism (ko00830)	[Q]	Secondary metabolites biosynthesis, transport and catabolism	short chain dehydrogenase	WW domain-containing oxidoreductase OS=Drosophila melanogaster OX=7227 GN=Wwox PE=2 SV=1	Q	Secondary metabolites biosynthesis, transport and catabolism	PREDICTED: LOW QUALITY PROTEIN: uncharacterized protein LOC109603849 [Aethina tumida]	molecular function: binding (GO:0005488);; cellular component: membrane (GO:0016020);; cellular component: membrane part (GO:0044425)
gene-LOC109608383	LOC109608383	3.01499	101	3.22833	101	2.82536	96	6.50839	217	8.00366	285	6.09332	212	8.00E-05	1.1426	up	[I]	Lipid transport and metabolism	Molecular Function: hydrolase activity (GO:0016787);;	K03927|8.8e-65|nvl:108561184|K03927 carboxylesterase 2 [EC:3.1.1.1 3.1.1.84 3.1.1.56] | (RefSeq) esterase E4-like	Drug metabolism - other enzymes (ko00983)	[R]	General function prediction only	Carboxylesterase family	Esterase FE4 OS=Myzus persicae OX=13164 PE=1 SV=1	I	Lipid transport and metabolism	PREDICTED: esterase SG1-like [Aethina tumida]	molecular function: catalytic activity (GO:0003824)
gene-LOC109595085	LOC109595085	1.65214	248	2.06027	289	2.07128	313	0.983577	147	0.924047	148	1.17244	183	0.000651548	-0.943739	down	--	--	Molecular Function: smoothened binding (GO:0005119);; Cellular Component: plasma membrane (GO:0005886);; Biological Process: smoothened signaling pathway (GO:0007224);; Molecular Function: hedgehog receptor activity (GO:0008158);; Cellular Component: integral component of membrane (GO:0016021);; Molecular Function: hedgehog family protein binding (GO:0097108);;	K06225|0.0e+00|tca:656155|K06225 patched 1 | (RefSeq) Ptc; patched	Hedgehog signaling pathway - fly (ko04341)	[T]	Signal transduction mechanisms	Sterol-sensing domain of SREBP cleavage-activation	Protein patched OS=Drosophila melanogaster OX=7227 GN=ptc PE=2 SV=2	T	Signal transduction mechanisms	PREDICTED: protein patched [Aethina tumida]	molecular function: binding (GO:0005488);; cellular component: cell (GO:0005623);; cellular component: membrane (GO:0016020);; cellular component: cell part (GO:0044464);; biological process: cellular process (GO:0009987);; biological process: signaling (GO:0023052);; biological process: single-organism process (GO:0044699);; biological process: response to stimulus (GO:0050896);; biological proc…
gene-LOC109595434	LOC109595434	32.7578	1306	27.7709	1034	26.878	1080	21.98	874	17.752	753	16.7349	692	0.000152631	-0.664647	down	--	--	Molecular Function: protein binding (GO:0005515);;	--	--	--	--	Leucine rich repeat	--	--	--	PREDICTED: insulin-like growth factor-binding protein complex acid labile subunit [Aethina tumida]	molecular function: binding (GO:0005488)
gene-LOC109597789	LOC109597789	2.15885	66	1.61618	46	2.27504	70	0	0	0.619374	21	0.235488	8	8.93E-06	-2.76627	down	[G]	Carbohydrate transport and metabolism	Molecular Function: molecular_function (GO:0003674);; Molecular Function: catalytic activity (GO:0003824);; Molecular Function: hydrolase activity, hydrolyzing O-glycosyl compounds (GO:0004553);; Molecular Function: chitinase activity (GO:0004568);; Molecular Function: binding (GO:0005488);; Cellular Component: cellular_component (GO:0005575);; Cellular Component: extracellular region (GO:0005576…	K01183|8.3e-80|phu:Phum_PHUM257700|K01183 chitinase [EC:3.2.1.14] | (RefSeq) hypothetical protein	Amino sugar and nucleotide sugar metabolism (ko00520)	[G]	Carbohydrate transport and metabolism	Glycosyl hydrolases family 18	Probable chitinase 10 OS=Drosophila melanogaster OX=7227 GN=Cht10 PE=2 SV=2	G	Carbohydrate transport and metabolism	PREDICTED: probable chitinase 3 [Aethina tumida]	molecular function: catalytic activity (GO:0003824);; molecular function: binding (GO:0005488);; cellular component: extracellular region (GO:0005576);; biological process: metabolic process (GO:0008152);; biological process: cellular process (GO:0009987)
gene-LOC109608235	LOC109608235	1.72314	42	1.5756	36	1.64871	41	3.22016	78	3.78862	98	2.9633	75	0.00814689	0.961608	up	--	--	Biological Process: multicellular organism development (GO:0007275);; Biological Process: sensory organ development (GO:0007423);; Biological Process: imaginal disc development (GO:0007444);; Biological Process: biological_process (GO:0008150);; Biological Process: tissue development (GO:0009888);; Cellular Component: integral component of membrane (GO:0016021);; Molecular Function: transferase a…	--	--	[R]	General function prediction only	Acyltransferase family	--	S	Function unknown	PREDICTED: O-acyltransferase like protein-like [Aethina tumida]	biological process: multicellular organismal process (GO:0032501);; biological process: developmental process (GO:0032502);; biological process: single-organism process (GO:0044699);; cellular component: membrane (GO:0016020);; cellular component: membrane part (GO:0044425);; molecular function: catalytic activity (GO:0003824)
gene-LOC109606890	LOC109606890	0.833563	49	0.751253	41	0.776008	46	1.87514	109	1.56613	97	1.67375	101	0.00221686	1.06631	up	--	--	Biological Process: neuronal signal transduction (GO:0023041);; Cellular Component: rough endoplasmic reticulum membrane (GO:0030867);;	--	--	--	--	--	--	--	--	PREDICTED: uncharacterized protein LOC109606890, partial [Aethina tumida]	biological process: cellular process (GO:0009987);; biological process: signaling (GO:0023052);; biological process: single-organism process (GO:0044699);; biological process: response to stimulus (GO:0050896);; biological process: biological regulation (GO:0065007);; cellular component: cell (GO:0005623);; cellular component: membrane (GO:0016020);; cellular component: organelle (GO:0043226);; c…
gene-LOC109609426	LOC109609426	8.02113	183	10.6325	226	11.8432	272	3.92201	90	4.72784	115	4.98836	118	9.37E-05	-1.19337	down	[QV]	Secondary metabolites biosynthesis, transport and catabolism;; Defense mechanisms	Biological Process: aggressive behavior (GO:0002118);; Molecular Function: molecular_function (GO:0003674);; Molecular Function: catalytic activity (GO:0003824);; Molecular Function: monooxygenase activity (GO:0004497);; Molecular Function: iron ion binding (GO:0005506);; Cellular Component: cellular_component (GO:0005575);; Cellular Component: intracellular (GO:0005622);; Cellular Component: cel…	K14999|2.7e-50|tca:664463|K14999 cytochrome P450 family 6 [EC:1.14.-.-] | (RefSeq) CYP6BQ12; cytochrome P450 6BQ12	--	[Q]	Secondary metabolites biosynthesis, transport and catabolism	Cytochrome P450	Probable cytochrome P450 6d4 OS=Drosophila melanogaster OX=7227 GN=Cyp6d4 PE=2 SV=1	Q	Secondary metabolites biosynthesis, transport and catabolism	PREDICTED: probable cytochrome P450 6a13 [Aethina tumida]	biological process: behavior (GO:0007610);; biological process: multi-organism process (GO:0051704);; molecular function: catalytic activity (GO:0003824);; biological process: metabolic process (GO:0008152);; biological process: single-organism process (GO:0044699);; molecular function: binding (GO:0005488);; cellular component: cell (GO:0005623);; cellular component: cell part (GO:0044464);; cel…
gene-LOC109594376	LOC109594376	35.2887	3532	24.4223	2282	14.2223	1436	8.17916	816	18.0629	1924	12.8322	1333	0.000889718	-0.950566	down	[E]	Amino acid transport and metabolism	Molecular Function: aminopeptidase activity (GO:0004177);; Molecular Function: metallopeptidase activity (GO:0008237);; Molecular Function: zinc ion binding (GO:0008270);;	K11140|6.6e-193|dpa:109539712|K11140 aminopeptidase N [EC:3.4.11.2] | (RefSeq) membrane alanyl aminopeptidase-like	Glutathione metabolism (ko00480)	[EO]	Amino acid transport and metabolism;; Posttranslational modification, protein turnover, chaperones	Peptidase family M1 domain	Membrane alanyl aminopeptidase (Fragment) OS=Manduca sexta OX=7130 PE=1 SV=1	O	Posttranslational modification, protein turnover, chaperones	PREDICTED: membrane alanyl aminopeptidase-like [Aethina tumida]	biological process: metabolic process (GO:0008152);; molecular function: catalytic activity (GO:0003824);; molecular function: binding (GO:0005488)
gene-LOC109606574	LOC109606574	1.52994	52	1.43104	45	0.925497	32	3.74059	126	2.55727	92	2.47826	87	0.00281229	1.13509	up	--	--	Biological Process: regulation of cytokine production (GO:0001817);; Biological Process: negative regulation of cytokine production (GO:0001818);; Biological Process: regulation of immune system process (GO:0002682);; Biological Process: negative regulation of immune system process (GO:0002683);; Biological Process: regulation of immune effector process (GO:0002697);; Biological Process: negative…	--	--	--	--	--	--	S	Function unknown	PREDICTED: CUE domain-containing protein 2-like [Aethina tumida]	biological process: biological regulation (GO:0065007);; cellular component: cell (GO:0005623);; cellular component: cell part (GO:0044464);; cellular component: organelle (GO:0043226);; cellular component: organelle part (GO:0044422);; cellular component: membrane-enclosed lumen (GO:0031974)
gene-LOC109595436	LOC109595436	143.941	1525	121.719	1204	146.747	1568	33.2565	352	22.3693	253	20.6504	227	8.64E-30	-2.46865	down	--	--	--	--	--	--	--	--	--	--	--	PREDICTED: cytochrome c oxidase subunit 7A1, mitochondrial-like [Aethina tumida]	--
gene-LOC109599261	LOC109599261	39.733	1269	35.3449	1054	44.6495	1475	27.9712	915	19.4054	668	22.092	752	2.38E-05	-0.802913	down	--	--	--	--	--	--	--	Leucine rich repeat	--	S	Function unknown	PREDICTED: leucine-rich repeat-containing G-protein coupled receptor 4-like isoform X1 [Aethina tumida]	--
Aethina_tumida_newGene_4248	--	9.67339	543	10.0611	549	10.691	590	19.0866	1123	18.8247	1237	20.4855	1337	4.07E-09	1.02301	up	--	--	--	--	--	--	--	--	--	--	--	--	--
gene-LOC109606424	LOC109606424	75.5876	1371	54.9019	929	69.8239	1277	207.349	3747	156.62	3022	195.668	3680	1.70E-19	1.44727	up	--	--	--	--	--	--	--	--	--	--	--	PREDICTED: uncharacterized protein LOC109606424 [Aethina tumida]	--
gene-LOC109607749	LOC109607749	15.503	535	18.6435	601	14.2616	497	12.5904	434	9.76289	359	10.341	371	0.00787362	-0.599518	down	[Q]	Secondary metabolites biosynthesis, transport and catabolism	Molecular Function: oxidoreductase activity (GO:0016491);;	K00002|1.0e-92|tca:659743|K00002 alcohol dehydrogenase (NADP+) [EC:1.1.1.2] | (RefSeq) aldose reductase	Glycolysis / Gluconeogenesis (ko00010);; Pentose and glucuronate interconversions (ko00040);; Glycerolipid metabolism (ko00561)	[R]	General function prediction only	Aldo/keto reductase family	Aldo-keto reductase AKR2E4 OS=Bombyx mori OX=7091 GN=akr2e PE=1 SV=1	S	Function unknown	PREDICTED: LOW QUALITY PROTEIN: aldose reductase-related protein 2-like [Aethina tumida]	molecular function: catalytic activity (GO:0003824)
gene-LOC109608694	LOC109608694	13.8705	2082	10.1611	1424	16.7155	2530	18.7136	2800	24.6951	3944	30.3919	4732	3.45E-05	0.818675	up	--	--	--	--	--	--	--	--	--	--	--	PREDICTED: uncharacterized protein LOC109608694 [Aethina tumida]	--
gene-LOC109607601	LOC109607601	5.69872	216	7.49945	266	6.07473	233	1.53242	58	1.95627	79	1.22918	49	2.17E-10	-2.06237	down	--	--	Biological Process: eye development (GO:0001654);; Biological Process: compound eye morphogenesis (GO:0001745);; Biological Process: compound eye photoreceptor cell differentiation (GO:0001751);; Biological Process: compound eye photoreceptor fate commitment (GO:0001752);; Biological Process: eye photoreceptor cell differentiation (GO:0001754);; Biological Process: system process (GO:0003008);; C…	K08653|4.9e-71|dpo:Dpse_GA20149|K08653 membrane-bound transcription factor site-1 protease [EC:3.4.21.112] | (RefSeq) uncharacterized protein	Protein processing in endoplasmic reticulum (ko04141)	[T]	Signal transduction mechanisms	Immunoglobulin I-set domain	Tyrosine-protein kinase-like otk OS=Drosophila mojavensis OX=7230 GN=otk PE=3 SV=1	T	Signal transduction mechanisms	PREDICTED: lachesin-like [Aethina tumida]	biological process: multicellular organismal process (GO:0032501);; biological process: developmental process (GO:0032502);; biological process: single-organism process (GO:0044699);; biological process: cellular process (GO:0009987);; cellular component: cell (GO:0005623);; cellular component: membrane (GO:0016020);; cellular component: cell part (GO:0044464);; cellular component: cell junction …
gene-LOC109601776	LOC109601776	8.82558	134	5.71241	81	3.19555	49	2.47976	38	1.33779	22	2.80521	45	0.00204554	-1.42092	down	--	--	Biological Process: response to reactive oxygen species (GO:0000302);; Biological Process: regulation of cell growth (GO:0001558);; Biological Process: larval development (GO:0002164);; Biological Process: system process (GO:0003008);; Molecular Function: molecular_function (GO:0003674);; Molecular Function: catalytic activity (GO:0003824);; Molecular Function: protein kinase activity (GO:0004672…	K19477|1.2e-16|lcm:102361824|K19477 cGMP-dependent protein kinase 2 [EC:2.7.11.12] | (RefSeq) PRKG2; cGMP-dependent protein kinase 2	Gap junction (ko04540)	--	--	Cyclic nucleotide-binding domain	--	T	Signal transduction mechanisms	PREDICTED: cGMP-dependent protein kinase 1-like [Aethina tumida]	biological process: response to stimulus (GO:0050896);; biological process: biological regulation (GO:0065007);; biological process: multicellular organismal process (GO:0032501);; biological process: developmental process (GO:0032502);; biological process: single-organism process (GO:0044699);; molecular function: catalytic activity (GO:0003824);; biological process: metabolic process (GO:000815…
gene-LOC109595335	LOC109595335	5.2651	470	6.12083	510	6.16768	555	3.66547	326	3.9895	379	3.31101	307	0.00122712	-0.716658	down	[E]	Amino acid transport and metabolism	Molecular Function: oxidoreductase activity (GO:0016491);; Molecular Function: polyamine oxidase activity (GO:0046592);;	K12259|3.1e-182|tca:655655|K12259 spermine oxidase [EC:1.5.3.16 1.5.3.-] | (RefSeq) spermine oxidase	Arginine and proline metabolism (ko00330);; beta-Alanine metabolism (ko00410)	[H]	Coenzyme transport and metabolism	Flavin containing amine oxidoreductase	--	H	Coenzyme transport and metabolism	PREDICTED: spermine oxidase-like [Aethina tumida]	molecular function: catalytic activity (GO:0003824);; biological process: metabolic process (GO:0008152);; biological process: single-organism process (GO:0044699)
gene-LOC109608170	LOC109608170	4.25629	54	4.42157	53	8.23985	106	1.52242	20	0.885371	12	2.34037	31	0.000100801	-1.85361	down	--	--	Molecular Function: structural constituent of cuticle (GO:0042302);;	K10385|1.2e-18|nvl:108569102|K10385 loricrin | (RefSeq) pupal cuticle protein 20-like isoform X1	--	--	--	Insect cuticle protein	Flexible cuticle protein 12 OS=Hyalophora cecropia OX=7123 GN=CP12 PE=2 SV=1	S	Function unknown	PREDICTED: flexible cuticle protein 12-like [Aethina tumida]	molecular function: structural molecule activity (GO:0005198)
gene-LOC109594014	LOC109594014	9.11692	533	7.5861	414	7.03059	414	4.73544	276	5.48749	341	4.61035	280	0.00229999	-0.712009	down	[G]	Carbohydrate transport and metabolism	Cellular Component: integral component of membrane (GO:0016021);; Molecular Function: transmembrane transporter activity (GO:0022857);;	K08193|1.5e-175|tca:659204|K08193 MFS transporter, ACS family, solute carrier family 17 (sodium-dependent inorganic phosphate cotransporter), other | (RefSeq) vesicular glutamate transporter 2.2	--	[G]	Carbohydrate transport and metabolism	Major Facilitator Superfamily	Probable vesicular glutamate transporter eat-4 OS=Caenorhabditis elegans OX=6239 GN=eat-4 PE=2 SV=2	G	Carbohydrate transport and metabolism	PREDICTED: sialin [Aethina tumida]	cellular component: membrane (GO:0016020);; cellular component: membrane part (GO:0044425);; biological process: localization (GO:0051179);; molecular function: transporter activity (GO:0005215)
gene-LOC109596167	LOC109596167	1.79164	88	1.49074	68	1.06468	53	3.91227	190	2.93511	152	3.36572	170	0.00042151	1.18793	up	[I]	Lipid transport and metabolism	Molecular Function: hydrolase activity (GO:0016787);;	K12298|8.8e-66|mdl:103580634|K12298 bile salt-stimulated lipase [EC:3.1.1.3 3.1.1.13] | (RefSeq) venom carboxylesterase-6-like	Steroid biosynthesis (ko00100);; Glycerolipid metabolism (ko00561)	[R]	General function prediction only	Carboxylesterase family	Venom carboxylesterase-6 OS=Apis mellifera OX=7460 PE=2 SV=1	L	Replication, recombination and repair	PREDICTED: carboxylesterase 1D-like [Aethina tumida]	molecular function: catalytic activity (GO:0003824)
gene-LOC109600347	LOC109600347	235.134	7836	182.796	5687	127.843	4296	63.0761	2096	116.491	4132	94.4666	3267	2.46E-06	-1.02604	down	--	--	--	--	--	--	--	--	--	--	--	--	--
Aethina_tumida_newGene_2592	--	4.29218	213	5.87189	272	4.47439	224	10.0778	459	10.398	549	8.91687	459	0.000147578	0.928311	up	[IQR]	Lipid transport and metabolism;; Secondary metabolites biosynthesis, transport and catabolism;; General function prediction only	--	K11153|4.2e-58|tca:664051|K11153 retinol dehydrogenase 12 [EC:1.1.1.300] | (RefSeq) retinol dehydrogenase 12	Retinol metabolism (ko00830)	[Q]	Secondary metabolites biosynthesis, transport and catabolism	short chain dehydrogenase	--	--	--	PREDICTED: uncharacterized protein LOC109606049 [Aethina tumida]	--
gene-LOC109607058	LOC109607058	3.66994	175	3.71551	166	2.66602	129	1.31306	63	1.98118	101	2.22416	110	0.00782321	-0.895711	down	[I]	Lipid transport and metabolism	Biological Process: lipid metabolic process (GO:0006629);;	K01052|4.3e-81|tca:661718|K01052 lysosomal acid lipase/cholesteryl ester hydrolase [EC:3.1.1.13] | (RefSeq) uncharacterized LOC661718	Steroid biosynthesis (ko00100);; Lysosome (ko04142)	[I]	Lipid transport and metabolism	alpha/beta hydrolase fold	Lipase 1 OS=Drosophila melanogaster OX=7227 GN=Lip1 PE=2 SV=2	I	Lipid transport and metabolism	PREDICTED: lipase 3-like [Aethina tumida]	biological process: metabolic process (GO:0008152);; biological process: single-organism process (GO:0044699)
Aethina_tumida_newGene_3751	--	2.01774	64	5.16938	153	5.7398	183	16.5876	523	11.2207	378	21.2341	696	7.70E-07	1.87931	up	[O]	Posttranslational modification, protein turnover, chaperones	Molecular Function: cysteine-type peptidase activity (GO:0008234);;	K01365|1.3e-71|tca:659441|K01365 cathepsin L [EC:3.4.22.15] | (RefSeq) cathepsin L-like proteinase	Autophagy - animal (ko04140);; Lysosome (ko04142);; Phagosome (ko04145)	[O]	Posttranslational modification, protein turnover, chaperones	Papain family cysteine protease	Digestive cysteine proteinase 2 OS=Homarus americanus OX=6706 GN=LCP2 PE=2 SV=1	O	Posttranslational modification, protein turnover, chaperones	PREDICTED: cathepsin L1-like [Aethina tumida]	biological process: metabolic process (GO:0008152);; molecular function: catalytic activity (GO:0003824)
gene-LOC109597106	LOC109597106	16.472	1590	13.5857	1224	14.872	1448	10.7618	1036	10.5927	1089	8.98771	901	0.000131614	-0.601353	down	--	--	--	--	--	--	--	--	--	--	--	--	--
Aethina_tumida_newGene_2274	--	3.0017	445	2.72794	378	2.36917	355	1.68034	249	1.94331	307	1.44841	223	0.00378956	-0.709365	down	--	--	--	--	--	--	--	--	--	--	--	uncharacterized protein LOC111691833 [Anoplophora glabripennis]	--
gene-LOC109593913	LOC109593913	19.933	502	24.1077	567	33.3129	845	16.7417	420	8.25588	222	12.2136	319	0.000174958	-1.09412	down	--	--	--	--	--	--	--	Leucine rich repeat	--	--	--	PREDICTED: uncharacterized protein LOC109593913 [Aethina tumida]	--
gene-LOC109607479	LOC109607479	0.765955	99	1.0914	131	0.279885	37	0.186745	24	0.346831	48	0.356064	48	0.00874761	-1.28307	down	[Q]	Secondary metabolites biosynthesis, transport and catabolism	Molecular Function: peroxidase activity (GO:0004601);; Biological Process: response to oxidative stress (GO:0006979);; Molecular Function: heme binding (GO:0020037);;	K19511|0.0e+00|tca:660719|K19511 peroxidase [EC:1.11.1.7] | (RefSeq) chorion peroxidase	--	[R]	General function prediction only	Animal haem peroxidase	Chorion peroxidase OS=Drosophila melanogaster OX=7227 GN=Pxt PE=2 SV=3	S	Function unknown	PREDICTED: LOW QUALITY PROTEIN: chorion peroxidase-like [Aethina tumida]	biological process: metabolic process (GO:0008152);; biological process: cellular process (GO:0009987);; biological process: single-organism process (GO:0044699);; biological process: response to stimulus (GO:0050896);; biological process: detoxification (GO:0098754);; molecular function: catalytic activity (GO:0003824);; molecular function: antioxidant activity (GO:0016209);; molecular function:…
gene-LOC109608595	LOC109608595	188.557	6646	182.986	6020	143.661	5106	393.205	13814	348.838	13085	380.247	13905	4.10E-16	1.09004	up	--	--	--	--	--	--	--	--	--	--	--	PREDICTED: stress protein DDR48-like [Aethina tumida]	--
Aethina_tumida_newGene_1031	--	61.7048	731	63.4645	702	72.9414	871	23.9159	283	14.2958	181	18.5422	228	2.89E-14	-1.83711	down	--	--	Molecular Function: serine-type endopeptidase inhibitor activity (GO:0004867);;	--	--	--	--	Kunitz/Bovine pancreatic trypsin inhibitor domain	--	--	--	--	biological process: biological regulation (GO:0065007);; molecular function: molecular function regulator (GO:0098772)
Aethina_tumida_newGene_3313	--	108.001	3436	98.4863	2925	113.427	3639	25.3781	805	18.5096	627	23.4705	775	4.33E-49	-2.28301	down	--	--	Molecular Function: protein binding (GO:0005515);;	--	--	--	--	Leucine rich repeat	--	T	Signal transduction mechanisms	PREDICTED: leucine-rich repeat-containing protein 15-like [Aethina tumida]	molecular function: binding (GO:0005488)
gene-LOC109605535	LOC109605535	1.57074	79	1.50552	71	1.07195	55	0.565764	29	0.543343	30	0.822395	43	0.00419749	-1.11456	down	[G]	Carbohydrate transport and metabolism	Cellular Component: integral component of membrane (GO:0016021);; Molecular Function: transmembrane transporter activity (GO:0022857);;	K08220|7.7e-88|dpa:109533243|K08220 MFS transporter, FLVCR family, feline leukemia virus subgroup C receptor-related protein | (RefSeq) feline leukemia virus subgroup C receptor-related protein 2-like	--	[R]	General function prediction only	Major Facilitator Superfamily	Uncharacterized MFS-type transporter C09D4.1 OS=Caenorhabditis elegans OX=6239 GN=C09D4.1 PE=3 SV=2	S	Function unknown	PREDICTED: uncharacterized MFS-type transporter C09D4.1-like [Aethina tumida]	cellular component: membrane (GO:0016020);; cellular component: membrane part (GO:0044425);; biological process: localization (GO:0051179);; molecular function: transporter activity (GO:0005215)
gene-LOC109594591	LOC109594591	3.6315	217	3.66676	205	2.97917	180	6.54484	390	5.9342	377	7.48726	464	0.000242568	0.921598	up	--	--	--	--	--	--	--	--	--	--	--	PREDICTED: uncharacterized protein LOC109594591 [Aethina tumida]	--
Aethina_tumida_newGene_3227	--	3.86975	236	2.4196	157	2.1638	151	0.647226	40	1.20416	77	1.21006	73	6.04E-06	-1.62861	down	--	--	Cellular Component: Golgi membrane (GO:0000139);; Biological Process: protein glycosylation (GO:0006486);; Molecular Function: galactosyltransferase activity (GO:0008378);; Cellular Component: membrane (GO:0016020);; Cellular Component: integral component of membrane (GO:0016021);; Molecular Function: transferase activity, transferring glycosyl groups (GO:0016757);;	K00719|1.3e-50|nvl:108559940|K00719 galactosylgalactosylglucosylceramide beta-D-acetylgalactosaminyltransferase [EC:2.4.1.79] | (RefSeq) beta-1,3-galactosyltransferase 5 isoform X1	Glycosphingolipid biosynthesis - lacto and neolacto series (ko00601);; Glycosphingolipid biosynthesis - globo and isoglobo series (ko00603)	[G]	Carbohydrate transport and metabolism	Galactosyltransferase	--	G	Carbohydrate transport and metabolism	PREDICTED: beta-1,3-galactosyltransferase 5-like [Aethina tumida]	cellular component: cell (GO:0005623);; cellular component: membrane (GO:0016020);; cellular component: organelle (GO:0043226);; cellular component: organelle part (GO:0044422);; cellular component: cell part (GO:0044464);; biological process: metabolic process (GO:0008152);; biological process: cellular process (GO:0009987);; biological process: single-organism process (GO:0044699);; molecular f…
gene-LOC109608346	LOC109608346	237.111	9298	185.614	6794	173.057	6843	96.0598	3755	87.3807	3647	73.4433	2989	2.35E-17	-1.24702	down	[Q]	Secondary metabolites biosynthesis, transport and catabolism	Molecular Function: triglyceride lipase activity (GO:0004806);; Cellular Component: extracellular region (GO:0005576);; Biological Process: lipid metabolic process (GO:0006629);; Molecular Function: phosphatidylcholine 1-acylhydrolase activity (GO:0008970);;	K19404|3.5e-78|dpa:109533831|K19404 phosphatidic acid-selective phospholipase A1 [EC:3.1.1.-] | (RefSeq) pancreatic triacylglycerol lipase-like	--	--	--	Lipase	Phospholipase A1 OS=Vespula maculifrons OX=7453 PE=1 SV=1	O	Posttranslational modification, protein turnover, chaperones	PREDICTED: pancreatic triacylglycerol lipase-like [Aethina tumida]	molecular function: catalytic activity (GO:0003824);; cellular component: extracellular region (GO:0005576);; biological process: metabolic process (GO:0008152);; biological process: single-organism process (GO:0044699)
gene-LOC109600314	LOC109600314	2.19774	100	2.62343	112	3.02403	139	1.14692	52	0.871941	43	1.3705	65	0.000550786	-1.24103	down	--	--	Biological Process: negative regulation of transcription from RNA polymerase II promoter (GO:0000122);; Molecular Function: transcription regulatory region sequence-specific DNA binding (GO:0000976);; Molecular Function: RNA polymerase II regulatory region sequence-specific DNA binding (GO:0000977);; Molecular Function: RNA polymerase II transcription factor activity, sequence-specific DNA bindin…	K05706|3.8e-57|tca:654928|K05706 snail 2 | (RefSeq) Esg; escargot	--	[K]	Transcription	Zinc finger, C2H2 type	Escargot/snail protein homolog (Fragment) OS=Apis mellifera OX=7460 PE=3 SV=1	K	Transcription	PREDICTED: protein escargot-like [Aethina tumida]	biological process: biological regulation (GO:0065007);; molecular function: binding (GO:0005488);; molecular function: nucleic acid binding transcription factor activity (GO:0001071);; biological process: multicellular organismal process (GO:0032501);; biological process: developmental process (GO:0032502);; biological process: single-organism process (GO:0044699);; biological process: cellular …
gene-LOC109600620	LOC109600620	72.8209	3091	74.3391	2945	79.3508	3396	132.444	5603	138.592	6261	121.453	5349	6.72E-10	0.755317	up	--	--	Molecular Function: structural constituent of cuticle (GO:0042302);;	--	--	--	--	Insect cuticle protein	--	S	Function unknown	PREDICTED: RNA polymerase II degradation factor 1 [Aethina tumida]	molecular function: structural molecule activity (GO:0005198)
gene-LOC109595190	LOC109595190	32.2326	14259	34.0136	14046	20.3951	9098	20.2731	8941	17.3114	8151	13.6898	6284	2.06E-05	-0.789507	down	[S]	Function unknown	Molecular Function: protein kinase activity (GO:0004672);; Molecular Function: guanyl-nucleotide exchange factor activity (GO:0005085);; Molecular Function: ATP binding (GO:0005524);;	K08809|1.2e-236|sko:100378688|K08809 striated muscle-specific serine/threonine protein kinase [EC:2.7.11.1] | (RefSeq) striated muscle-specific serine/threonine-protein kinase-like	--	[RP]	General function prediction only;; Inorganic ion transport and metabolism	Immunoglobulin I-set domain	Obscurin OS=Drosophila melanogaster OX=7227 GN=Unc-89 PE=1 SV=1	T	Signal transduction mechanisms	PREDICTED: LOW QUALITY PROTEIN: muscle M-line assembly protein unc-89-like [Aethina tumida]	biological process: metabolic process (GO:0008152);; biological process: cellular process (GO:0009987);; molecular function: catalytic activity (GO:0003824);; biological process: biological regulation (GO:0065007);; molecular function: molecular function regulator (GO:0098772);; molecular function: binding (GO:0005488)
gene-LOC109609083	LOC109609083	61.3982	1817	52.8057	1459	37.9279	1132	34.0988	1006	24.1728	762	32.6218	1002	0.000104451	-0.772723	down	--	--	Molecular Function: structural constituent of cuticle (GO:0042302);;	--	--	--	--	Insect cuticle protein	--	--	--	PREDICTED: uncharacterized protein DDB_G0292186-like [Aethina tumida]	molecular function: structural molecule activity (GO:0005198)
Aethina_tumida_newGene_3584	--	3.94558	417	3.50808	346	3.72618	397	4.97499	524	11.4077	1282	18.2572	2000	2.59E-06	1.59604	up	--	--	--	--	--	--	--	--	--	--	--	uncharacterized protein LOC111505563 [Leptinotarsa decemlineata]	--
gene-LOC109603169	LOC109603169	0.655995	42	0.872459	52	1.7103	110	15.4825	980	1.21797	83	2.18814	145	0.000589434	2.49421	up	[G]	Carbohydrate transport and metabolism	Molecular Function: chitinase activity (GO:0004568);; Cellular Component: extracellular region (GO:0005576);; Biological Process: carbohydrate metabolic process (GO:0005975);; Biological Process: chitin catabolic process (GO:0006032);; Molecular Function: chitin binding (GO:0008061);;	K01183|2.0e-261|tca:641601|K01183 chitinase [EC:3.2.1.14] | (RefSeq) Cht5, Chi-1, Chi5, TcChi-1; chitinase 5	Amino sugar and nucleotide sugar metabolism (ko00520)	[G]	Carbohydrate transport and metabolism	Glycosyl hydrolases family 18	Endochitinase OS=Manduca sexta OX=7130 PE=2 SV=1	G	Carbohydrate transport and metabolism	PREDICTED: endochitinase [Aethina tumida]	molecular function: catalytic activity (GO:0003824);; cellular component: extracellular region (GO:0005576);; biological process: metabolic process (GO:0008152);; molecular function: binding (GO:0005488)
gene-LOC109596310	LOC109596310	0.158948	14	0.319662	27	0.196684	18	0.580498	51	0.493728	47	0.469595	43	0.00951497	1.13226	up	--	--	Molecular Function: DNA binding (GO:0003677);; Cellular Component: nucleus (GO:0005634);; Biological Process: regulation of transcription, DNA-templated (GO:0006355);; Biological Process: xenobiotic metabolic process (GO:0006805);; Molecular Function: protein dimerization activity (GO:0046983);;	K09093|0.0e+00|dpa:109546177|K09093 aryl hydrocarbon receptor | (RefSeq) aryl hydrocarbon receptor protein 1 isoform X1	--	[K]	Transcription	PAS fold	Aryl hydrocarbon receptor protein 1 OS=Caenorhabditis elegans OX=6239 GN=ahr-1 PE=1 SV=1	K	Transcription	PREDICTED: LOW QUALITY PROTEIN: aryl hydrocarbon receptor protein 1-like [Aethina tumida]	molecular function: binding (GO:0005488);; cellular component: cell (GO:0005623);; cellular component: organelle (GO:0043226);; cellular component: cell part (GO:0044464);; biological process: biological regulation (GO:0065007);; biological process: metabolic process (GO:0008152);; biological process: cellular process (GO:0009987)
gene-LOC109605666	LOC109605666	15.199	537	16.57	546	6.05327	216	21.2114	746	23.9565	900	23.2181	850	0.00488381	0.823558	up	--	--	Cellular Component: cellular_component (GO:0005575);; Cellular Component: intracellular (GO:0005622);; Cellular Component: cell (GO:0005623);; Cellular Component: cytoplasm (GO:0005737);; Cellular Component: endosome (GO:0005768);; Cellular Component: late endosome (GO:0005770);; Biological Process: protein targeting (GO:0006605);; Biological Process: protein targeting to vacuole (GO:0006623);; B…	K19525|6.4e-40|tca:655913|K19525 vacuolar protein sorting-associated protein 13A/C | (RefSeq) vacuolar protein sorting-associated protein 13C	--	[U]	Intracellular trafficking, secretion, and vesicular transport	N-terminal region of Chorein or VPS13	Vacuolar protein sorting-associated protein 13 OS=Drosophila melanogaster OX=7227 GN=Vps13 PE=1 SV=2	U	Intracellular trafficking, secretion, and vesicular transport	PREDICTED: vacuolar protein sorting-associated protein 13A-like [Aethina tumida]	cellular component: cell (GO:0005623);; cellular component: cell part (GO:0044464);; cellular component: organelle (GO:0043226);; biological process: localization (GO:0051179);; biological process: metabolic process (GO:0008152);; cellular component: membrane (GO:0016020);; cellular component: organelle part (GO:0044422)
gene-LOC109594797	LOC109594797	8.67304	353	7.30839	278	3.16023	130	1.58178	65	1.91537	83	3.79995	161	0.000908205	-1.4093	down	[G]	Carbohydrate transport and metabolism	Molecular Function: alpha-galactosidase activity (GO:0004557);; Cellular Component: cytoplasm (GO:0005737);; Biological Process: oligosaccharide metabolic process (GO:0009311);; Biological Process: glycoside catabolic process (GO:0016139);; Biological Process: glycosylceramide catabolic process (GO:0046477);;	K01204|1.1e-133|tca:662129|K01204 alpha-N-acetylgalactosaminidase [EC:3.2.1.49] | (RefSeq) alpha-N-acetylgalactosaminidase	Glycosphingolipid biosynthesis - globo and isoglobo series (ko00603);; Lysosome (ko04142)	[G]	Carbohydrate transport and metabolism	Alpha galactosidase A	Probable alpha-galactosidase OS=Dictyostelium discoideum OX=44689 GN=melA PE=3 SV=1	G	Carbohydrate transport and metabolism	PREDICTED: alpha-N-acetylgalactosaminidase-like [Aethina tumida]	molecular function: catalytic activity (GO:0003824);; cellular component: cell (GO:0005623);; cellular component: cell part (GO:0044464);; biological process: metabolic process (GO:0008152);; biological process: single-organism process (GO:0044699);; biological process: cellular process (GO:0009987)
Aethina_tumida_newGene_1254	--	26.1648	567	16.1661	327	19.9564	436	9.86889	214	11.0376	255	9.4292	212	3.50E-05	-1.06904	down	--	--	Cellular Component: extracellular region (GO:0005576);; Biological Process: chitin metabolic process (GO:0006030);; Molecular Function: chitin binding (GO:0008061);;	--	--	--	--	Chitin binding Peritrophin-A domain	--	S	Function unknown	PREDICTED: chondroitin proteoglycan 2-like, partial [Aethina tumida]	cellular component: extracellular region (GO:0005576);; biological process: metabolic process (GO:0008152);; molecular function: binding (GO:0005488)
gene-LOC109601377	LOC109601377	19.3857	1134	16.9855	928	9.27081	547	7.26004	424	5.78361	360	7.09432	431	2.23E-06	-1.20796	down	--	--	Cellular Component: integral component of membrane (GO:0016021);;	K19404|7.3e-83|cfo:105255861|K19404 phosphatidic acid-selective phospholipase A1 [EC:3.1.1.-] | (RefSeq) uncharacterized protein LOC105255861 isoform X1	--	--	--	Low-density lipoprotein receptor domain class A	--	S	Function unknown	PREDICTED: uncharacterized protein LOC109601377 [Aethina tumida]	cellular component: membrane (GO:0016020);; cellular component: membrane part (GO:0044425)
gene-LOC109609310	LOC109609310	54.5003	1392	44.8072	1068	69.0309	1777	188.762	4803	79.5602	2162	127.807	3385	2.25E-06	1.19823	up	--	--	Molecular Function: protein binding (GO:0005515);;	--	--	--	--	Leucine rich repeat	--	--	--	PREDICTED: uncharacterized protein LOC109609310 [Aethina tumida]	molecular function: binding (GO:0005488)
gene-LOC109596147	LOC109596147	4.50768	177	6.33713	232	3.69014	146	0.979001	39	0.686968	29	0.734043	30	4.38E-12	-2.61195	down	[H]	Coenzyme transport and metabolism	Biological Process: isoprenoid biosynthetic process (GO:0008299);; Molecular Function: transferase activity (GO:0016740);;	K12505|2.9e-82|dpa:109543650|K12505 decaprenyl-diphosphate synthase subunit 2 [EC:2.5.1.91] | (RefSeq) decaprenyl-diphosphate synthase subunit 2-like isoform X1	Terpenoid backbone biosynthesis (ko00900)	[H]	Coenzyme transport and metabolism	Polyprenyl synthetase	--	H	Coenzyme transport and metabolism	PREDICTED: decaprenyl-diphosphate synthase subunit 2-like [Aethina tumida]	biological process: metabolic process (GO:0008152);; biological process: cellular process (GO:0009987);; biological process: single-organism process (GO:0044699);; molecular function: catalytic activity (GO:0003824)
gene-LOC109600006	LOC109600006	215.994	6196	175.309	4695	176.971	5119	119.442	3416	90.6573	2768	96.0638	2860	8.24E-11	-0.925664	down	[O]	Posttranslational modification, protein turnover, chaperones	Molecular Function: serine-type endopeptidase activity (GO:0004252);;	K08664|1.1e-81|tca:660544|K08664 prostasin [EC:3.4.21.-] | (RefSeq) Ctlp-6a, P155; chymotrypsin-like proteinase 6A precursor	--	[E]	Amino acid transport and metabolism	Trypsin	Trypsin-1 OS=Astacus astacus OX=6715 PE=1 SV=1	O	Posttranslational modification, protein turnover, chaperones	PREDICTED: trypsin-1-like [Aethina tumida]	biological process: metabolic process (GO:0008152);; molecular function: catalytic activity (GO:0003824)
gene-LOC109595350	LOC109595350	41.5565	1510	30.8312	1045	31.9091	1169	67.9585	2459	40.7383	1576	51.9282	1959	0.00168303	0.591148	up	[F]	Nucleotide transport and metabolism	Molecular Function: purine-nucleoside phosphorylase activity (GO:0004731);; Biological Process: nucleoside metabolic process (GO:0009116);;	K03783|1.4e-134|tca:655432|K03783 purine-nucleoside phosphorylase [EC:2.4.2.1] | (RefSeq) purine nucleoside phosphorylase	Purine metabolism (ko00230);; Pyrimidine metabolism (ko00240);; Nicotinate and nicotinamide metabolism (ko00760)	[F]	Nucleotide transport and metabolism	Phosphorylase superfamily	--	F	Nucleotide transport and metabolism	PREDICTED: purine nucleoside phosphorylase isoform X1 [Aethina tumida]	molecular function: catalytic activity (GO:0003824);; biological process: metabolic process (GO:0008152);; biological process: cellular process (GO:0009987);; biological process: single-organism process (GO:0044699)
gene-LOC109596368	LOC109596368	88.7072	1456	99.2017	1520	104.514	1730	61.0426	999	60.3873	1055	50.0225	852	2.36E-07	-0.80866	down	--	--	Cellular Component: mitochondrial respiratory chain complex I (GO:0005747);; Biological Process: mitochondrial electron transport, NADH to ubiquinone (GO:0006120);;	K03939|9.2e-50|tca:662849|K03939 NADH dehydrogenase (ubiquinone) Fe-S protein 6 | (RefSeq) NADH dehydrogenase [ubiquinone] iron-sulfur protein 6, mitochondrial	Oxidative phosphorylation (ko00190)	[C]	Energy production and conversion	Zinc-finger domain	Probable NADH dehydrogenase [ubiquinone] iron-sulfur protein 6, mitochondrial OS=Caenorhabditis elegans OX=6239 GN=nduf-6 PE=3 SV=1	C	Energy production and conversion	PREDICTED: probable NADH dehydrogenase [ubiquinone] iron-sulfur protein 6, mitochondrial [Aethina tumida]	cellular component: cell (GO:0005623);; cellular component: membrane (GO:0016020);; cellular component: macromolecular complex (GO:0032991);; cellular component: organelle (GO:0043226);; cellular component: organelle part (GO:0044422);; cellular component: membrane part (GO:0044425);; cellular component: cell part (GO:0044464);; biological process: metabolic process (GO:0008152);; biological proc…
gene-LOC109602931	LOC109602931	6.25342	294	7.21451	316	7.07609	335	1.98091	93	1.90176	95	1.88706	92	1.36E-11	-1.8667	down	[G]	Carbohydrate transport and metabolism	Cellular Component: integral component of membrane (GO:0016021);; Molecular Function: transmembrane transporter activity (GO:0022857);;	K14258|1.2e-65|mdl:103579743|K14258 facilitated trehalose transporter | (RefSeq) facilitated trehalose transporter Tret1	--	[R]	General function prediction only	Sugar (and other) transporter	Facilitated trehalose transporter Tret1 OS=Culex quinquefasciatus OX=7176 GN=Tret1 PE=3 SV=1	P	Inorganic ion transport and metabolism	PREDICTED: LOW QUALITY PROTEIN: facilitated trehalose transporter Tret1-like [Aethina tumida]	cellular component: membrane (GO:0016020);; cellular component: membrane part (GO:0044425);; biological process: localization (GO:0051179);; molecular function: transporter activity (GO:0005215)
gene-LOC109597594	LOC109597594	35.0508	639	42.4015	722	39.5123	727	56.9958	1036	58.3718	1133	65.1976	1234	0.000872933	0.589407	up	--	--	Molecular Function: odorant binding (GO:0005549);;	--	--	--	--	PBP/GOBP family	General odorant-binding protein 83a OS=Drosophila melanogaster OX=7227 GN=Obp83a PE=1 SV=1	S	Function unknown	PREDICTED: general odorant-binding protein 83a-like [Aethina tumida]	molecular function: binding (GO:0005488)
gene-LOC109594221	LOC109594221	254.557	2877	244.316	2598	325.094	3721	180.818	2049	156.458	1886	193.716	2275	1.38E-05	-0.673036	down	--	--	Cellular Component: mitochondrial proton-transporting ATP synthase complex, catalytic core F(1) (GO:0000275);; Cellular Component: mitochondrial inner membrane (GO:0005743);; Biological Process: ATP synthesis coupled proton transport (GO:0015986);; Molecular Function: proton-transporting ATP synthase activity, rotational mechanism (GO:0046933);;	K02135|3.8e-19|tca:658713|K02135 F-type H+-transporting ATPase subunit epsilon | (RefSeq) sun, GLEAN_03214; stunted	Oxidative phosphorylation (ko00190)	[C]	Energy production and conversion	Mitochondrial ATP synthase epsilon chain	Protein stunted OS=Drosophila melanogaster OX=7227 GN=sun PE=1 SV=1	C	Energy production and conversion	PREDICTED: protein stunted-like isoform X2 [Aethina tumida]	cellular component: cell (GO:0005623);; cellular component: membrane (GO:0016020);; cellular component: macromolecular complex (GO:0032991);; cellular component: organelle (GO:0043226);; cellular component: organelle part (GO:0044422);; cellular component: membrane part (GO:0044425);; cellular component: cell part (GO:0044464);; biological process: metabolic process (GO:0008152);; biological proc…
Aethina_tumida_newGene_2765	--	9.37543	313	8.10354	264	4.49665	153	1.67433	59	3.29509	120	1.95496	70	6.49E-06	-1.67294	down	--	--	--	K06560|2.9e-06|sko:100372748|K06560 mannose receptor, C type | (RefSeq) uncharacterized LOC100372748	Phagosome (ko04145)	--	--	Farnesoic acid 0-methyl transferase	--	S	Function unknown	uncharacterized protein LOC113218205 [Frankliniella occidentalis]	--
gene-LOC109599235	LOC109599235	46.4407	1543	39.5774	1228	41.4688	1390	25.0543	830	20.4911	725	22.8434	788	1.04E-08	-0.932804	down	[G]	Carbohydrate transport and metabolism	Molecular Function: gluconolactonase activity (GO:0004341);; Molecular Function: calcium ion binding (GO:0005509);; Biological Process: L-ascorbic acid biosynthetic process (GO:0019853);;	K01053|1.3e-121|tca:656019|K01053 gluconolactonase [EC:3.1.1.17] | (RefSeq) uncharacterized LOC656019	Pentose phosphate pathway (ko00030);; Ascorbate and aldarate metabolism (ko00053);; Carbon metabolism (ko01200)	[PT]	Inorganic ion transport and metabolism;; Signal transduction mechanisms	SMP-30/Gluconolactonase/LRE-like region	--	--	--	PREDICTED: regucalcin-like [Aethina tumida]	molecular function: catalytic activity (GO:0003824);; molecular function: binding (GO:0005488);; biological process: metabolic process (GO:0008152);; biological process: cellular process (GO:0009987);; biological process: single-organism process (GO:0044699)
gene-LOC109601017	LOC109601017	19.3311	1501	16.1115	1168	10.4868	822	10.361	802	10.0661	833	6.40433	517	0.000607059	-0.80655	down	--	--	Molecular Function: transcription regulatory region sequence-specific DNA binding (GO:0000976);; Molecular Function: RNA polymerase II transcription factor activity, sequence-specific DNA binding (GO:0000981);; Cellular Component: nucleus (GO:0005634);; Cellular Component: integral component of membrane (GO:0016021);; Biological Process: positive regulation of transcription from RNA polymerase II…	K09203|6.2e-127|tca:659436|K09203 early growth response protein 1 | (RefSeq) early growth response protein 1-B	--	[R]	General function prediction only	Zinc finger, C2H2 type	--	K	Transcription	PREDICTED: early growth response protein 1-A isoform X2 [Aethina tumida]	molecular function: binding (GO:0005488);; biological process: biological regulation (GO:0065007);; molecular function: nucleic acid binding transcription factor activity (GO:0001071);; cellular component: cell (GO:0005623);; cellular component: organelle (GO:0043226);; cellular component: cell part (GO:0044464);; cellular component: membrane (GO:0016020);; cellular component: membrane part (GO:0…
gene-LOC109594624	LOC109594624	43.4694	870	43.4219	812	68.7131	1387	38.6537	771	23.5485	502	37.8109	785	0.00611168	-0.676945	down	--	--	Molecular Function: protein binding (GO:0005515);;	K23615|2.2e-11|clec:106665440|K23615 ovoinhibitor | (RefSeq) serine protease inhibitor dipetalogastin-like	--	[R]	General function prediction only	Kazal-type serine protease inhibitor domain	Turripeptide Gsg9.2 OS=Gemmula sogodensis OX=439591 PE=2 SV=1	S	Function unknown	PREDICTED: serine protease inhibitor Kazal-type 10-like [Aethina tumida]	molecular function: binding (GO:0005488)
gene-LOC109596077	LOC109596077	5.01151	72	4.25478	57	6.00006	87	2.43822	35	0.65985	10	2.73132	41	0.00340917	-1.41652	down	--	--	Molecular Function: structural constituent of cuticle (GO:0042302);;	K10385|6.0e-25|nvl:108569102|K10385 loricrin | (RefSeq) pupal cuticle protein 20-like isoform X1	--	--	--	Insect cuticle protein	Endocuticle structural glycoprotein SgAbd-8 OS=Schistocerca gregaria OX=7010 PE=1 SV=1	S	Function unknown	PREDICTED: endocuticle structural glycoprotein SgAbd-8-like, partial [Aethina tumida]	molecular function: structural molecule activity (GO:0005198)
gene-LOC109595996	LOC109595996	8.46049	239	7.28117	192	9.00446	257	16.4818	465	12.7001	382	12.8364	377	0.00411123	0.727656	up	--	--	--	--	--	--	--	Haemolymph juvenile hormone binding protein (JHBP)	--	S	Function unknown	PREDICTED: uncharacterized protein LOC109595996 [Aethina tumida]	--
gene-LOC109603357	LOC109603357	67.7461	1613	59.7341	1328	70.3358	1689	33.5692	797	31.8393	807	29.0143	717	4.62E-12	-1.10374	down	--	--	--	K18180|1.7e-29|dqu:106746160|K18180 cytochrome c oxidase assembly factor 7 | (RefSeq) uncharacterized protein LOC106746160	--	[O]	Posttranslational modification, protein turnover, chaperones	Gamma interferon inducible lysosomal thiol reductase (GILT)	GILT-like protein 1 OS=Drosophila melanogaster OX=7227 GN=GILT1 PE=1 SV=1	O	Posttranslational modification, protein turnover, chaperones	PREDICTED: gamma-interferon-inducible lysosomal thiol reductase-like [Aethina tumida]	--
gene-LOC109595997	LOC109595997	11.2468	329	11.2576	307	8.4338	249	5.5983	163	4.06004	127	5.50798	167	0.000171966	-1.05955	down	--	--	--	--	--	--	--	Haemolymph juvenile hormone binding protein (JHBP)	--	S	Function unknown	PREDICTED: uncharacterized protein LOC109595997 [Aethina tumida]	--
gene-LOC109597788	LOC109597788	1.60735	219	1.11017	142	1.93576	266	3.2014	435	3.06129	444	3.55957	503	0.000119822	1.03702	up	[IR]	Lipid transport and metabolism;; General function prediction only	Molecular Function: oxidoreductase activity, acting on CH-OH group of donors (GO:0016614);; Molecular Function: flavin adenine dinucleotide binding (GO:0050660);;	K00115|2.1e-280|dpa:109544232|K00115 glucose 1-dehydrogenase (FAD, quinone) [EC:1.1.5.9] | (RefSeq) glucose dehydrogenase [FAD, quinone]-like	Pentose phosphate pathway (ko00030)	[R]	General function prediction only	GMC oxidoreductase	Glucose dehydrogenase [FAD, quinone] OS=Drosophila pseudoobscura pseudoobscura OX=46245 GN=Gld PE=3 SV=4	E	Amino acid transport and metabolism	PREDICTED: LOW QUALITY PROTEIN: uncharacterized protein LOC109597788 [Aethina tumida]	biological process: metabolic process (GO:0008152);; biological process: single-organism process (GO:0044699);; molecular function: catalytic activity (GO:0003824);; molecular function: binding (GO:0005488)
gene-LOC109600365	LOC109600365	3.15855	458	3.53402	479	2.52605	370	1.93649	280	1.81965	281	2.02691	305	0.00329398	-0.707024	down	[F]	Nucleotide transport and metabolism	Molecular Function: iron ion binding (GO:0005506);; Molecular Function: electron carrier activity (GO:0009055);; Molecular Function: 2 iron, 2 sulfur cluster binding (GO:0051537);; Molecular Function: FAD binding (GO:0071949);;	K00106|0.0e+00|tca:656938|K00106 xanthine dehydrogenase/oxidase [EC:1.17.1.4 1.17.3.2] | (RefSeq) indole-3-acetaldehyde oxidase	Purine metabolism (ko00230);; Caffeine metabolism (ko00232);; Drug metabolism - other enzymes (ko00983);; Peroxisome (ko04146)	[F]	Nucleotide transport and metabolism	Molybdopterin-binding domain of aldehyde dehydrogenase	Xanthine dehydrogenase OS=Dictyostelium discoideum OX=44689 GN=xdh PE=3 SV=1	F	Nucleotide transport and metabolism	PREDICTED: LOW QUALITY PROTEIN: xanthine dehydrogenase-like [Aethina tumida]	molecular function: binding (GO:0005488);; molecular function: electron carrier activity (GO:0009055)
Aethina_tumida_newGene_1783	--	3.89967	83	4.29537	85	1.83798	40	1.1418	25	0.43432	10	1.22219	27	0.000148356	-1.84347	down	--	--	--	--	--	--	--	--	--	--	--	--	--
gene-LOC109597149	LOC109597149	64.7556	1687	71.9112	1745	98.4198	2585	55.5298	1435	24.4653	676	45.3884	1216	0.000173712	-0.9519	down	--	--	Cellular Component: integral component of membrane (GO:0016021);;	--	--	--	--	Protein of unknown function (DUF1397)	--	--	--	PREDICTED: uncharacterized protein LOC109597149 isoform X3 [Aethina tumida]	cellular component: membrane (GO:0016020);; cellular component: membrane part (GO:0044425)
gene-LOC109594173	LOC109594173	7.38146	180	6.50679	148	4.44711	110	1.7028	42	3.71367	97	2.19915	56	0.000717927	-1.28896	down	--	--	Cellular Component: integral component of membrane (GO:0016021);; Molecular Function: carbohydrate binding (GO:0030246);;	K17988|1.6e-28|tca:100141852|K17988 tectonin beta-propeller repeat-containing protein 1 | (RefSeq) tectonin beta-propeller repeat-containing protein	--	--	--	Galactoside-binding lectin	--	W	Extracellular structures	PREDICTED: galectin-7-like [Aethina tumida]	cellular component: membrane (GO:0016020);; cellular component: membrane part (GO:0044425);; molecular function: binding (GO:0005488)
gene-LOC109606910	LOC109606910	24.4367	1309	21.9927	1100	15.8499	856	13.5119	722	12.719	725	12.8218	713	0.000222163	-0.704867	down	[I]	Lipid transport and metabolism	Molecular Function: hydrolase activity (GO:0016787);;	K03927|9.2e-65|dpa:109534174|K03927 carboxylesterase 2 [EC:3.1.1.1 3.1.1.84 3.1.1.56] | (RefSeq) uncharacterized protein LOC109534174	Drug metabolism - other enzymes (ko00983)	[R]	General function prediction only	Carboxylesterase family	Venom carboxylesterase-6 OS=Apis mellifera OX=7460 PE=2 SV=1	L	Replication, recombination and repair	PREDICTED: LOW QUALITY PROTEIN: venom carboxylesterase-6-like, partial [Aethina tumida]	molecular function: catalytic activity (GO:0003824)
gene-LOC109600960	LOC109600960	13.8294	646	9.32291	406	13.847	652	5.54292	258	7.67053	381	5.0092	243	3.76E-05	-1.05963	down	--	--	Molecular Function: structural constituent of cuticle (GO:0042302);;	--	--	--	--	Insect cuticle protein	Protein lethal(3)malignant blood neoplasm 1 OS=Drosophila melanogaster OX=7227 GN=l(3)mbn PE=2 SV=2	S	Function unknown	PREDICTED: LOW QUALITY PROTEIN: protein lethal(3)malignant blood neoplasm 1 [Aethina tumida]	molecular function: structural molecule activity (GO:0005198)
gene-LOC109597244	LOC109597244	43.8684	1328	68.6196	1939	63.2887	1932	39.5588	1194	20.9728	676	28.7494	903	1.06E-05	-1.01466	down	[C]	Energy production and conversion	Molecular Function: oxidoreductase activity (GO:0016491);;	K15890|1.4e-73|tca:658671|K15890 NADP+-dependent farnesol dehydrogenase [EC:1.1.1.216] | (RefSeq) farnesol dehydrogenase	Terpenoid backbone biosynthesis (ko00900);; Insect hormone biosynthesis (ko00981)	[Q]	Secondary metabolites biosynthesis, transport and catabolism	short chain dehydrogenase	Farnesol dehydrogenase OS=Aedes aegypti OX=7159 GN=SDR-1 PE=1 SV=2	Q	Secondary metabolites biosynthesis, transport and catabolism	PREDICTED: farnesol dehydrogenase-like [Aethina tumida]	molecular function: catalytic activity (GO:0003824)
Aethina_tumida_newGene_811	--	61.8793	458	42.6889	295	36.8469	275	25.581	189	21.512	170	28.4333	219	0.00101976	-0.931009	down	--	--	--	--	--	--	--	--	--	--	--	--	--
gene-LOC109601098	LOC109601098	60.3841	3528	56.072	3058	61.195	3605	42.4283	2471	36.9352	2297	34.5995	2098	1.94E-07	-0.676781	down	[EH]	Amino acid transport and metabolism;; Coenzyme transport and metabolism	Molecular Function: branched-chain-amino-acid transaminase activity (GO:0004084);; Biological Process: branched-chain amino acid biosynthetic process (GO:0009082);; Molecular Function: L-leucine transaminase activity (GO:0052654);; Molecular Function: L-valine transaminase activity (GO:0052655);; Molecular Function: L-isoleucine transaminase activity (GO:0052656);;	K00826|2.5e-200|tca:662431|K00826 branched-chain amino acid aminotransferase [EC:2.6.1.42] | (RefSeq) branched-chain-amino-acid aminotransferase, cytosolic	Cysteine and methionine metabolism (ko00270);; Valine, leucine and isoleucine degradation (ko00280);; Valine, leucine and isoleucine biosynthesis (ko00290);; Pantothenate and CoA biosynthesis (ko00770);; 2-Oxocarboxylic acid metabolism (ko01210);; Biosynthesis of amino acids (ko01230)	[E]	Amino acid transport and metabolism	Amino-transferase class IV	Branched-chain-amino-acid aminotransferase OS=Nematostella vectensis OX=45351 GN=v1g246094 PE=3 SV=1	E	Amino acid transport and metabolism	PREDICTED: branched-chain-amino-acid aminotransferase, cytosolic [Aethina tumida]	molecular function: catalytic activity (GO:0003824);; biological process: metabolic process (GO:0008152);; biological process: cellular process (GO:0009987);; biological process: single-organism process (GO:0044699)
gene-LOC109599132	LOC109599132	9.66473	694	8.64554	579	8.36414	605	17.973	1286	16.4146	1254	16.9882	1265	4.07E-08	0.911043	up	[G]	Carbohydrate transport and metabolism	Molecular Function: sugar:proton symporter activity (GO:0005351);; Cellular Component: integral component of plasma membrane (GO:0005887);; Biological Process: glucose import (GO:0046323);;	K14258|2.5e-47|soc:105194443|K14258 facilitated trehalose transporter | (RefSeq) facilitated trehalose transporter Tret1	--	[R]	General function prediction only	Sugar (and other) transporter	Facilitated trehalose transporter Tret1 OS=Aedes aegypti OX=7159 GN=Tret1 PE=3 SV=1	U	Intracellular trafficking, secretion, and vesicular transport	PREDICTED: facilitated trehalose transporter Tret1-like [Aethina tumida]	biological process: single-organism process (GO:0044699);; biological process: localization (GO:0051179);; molecular function: transporter activity (GO:0005215);; cellular component: cell (GO:0005623);; cellular component: membrane (GO:0016020);; cellular component: membrane part (GO:0044425);; cellular component: cell part (GO:0044464)
gene-LOC109601617	LOC109601617	44.0704	1683	45.2208	1612	41.6317	1603	38.1817	1453	20.2079	821	22.099	876	0.000497981	-0.736518	down	[G]	Carbohydrate transport and metabolism	Molecular Function: glucuronosyltransferase activity (GO:0015020);; Cellular Component: integral component of membrane (GO:0016021);; Molecular Function: transferase activity, transferring hexosyl groups (GO:0016758);;	K00699|1.5e-89|dpa:109545142|K00699 glucuronosyltransferase [EC:2.4.1.17] | (RefSeq) UDP-glucuronosyltransferase 2B30-like isoform X1	Pentose and glucuronate interconversions (ko00040);; Ascorbate and aldarate metabolism (ko00053);; Retinol metabolism (ko00830);; Porphyrin and chlorophyll metabolism (ko00860);; Metabolism of xenobiotics by cytochrome P450 (ko00980);; Drug metabolism - cytochrome P450 (ko00982);; Drug metabolism - other enzymes (ko00983)	[GC]	Carbohydrate transport and metabolism;; Energy production and conversion	UDP-glucoronosyl and UDP-glucosyl transferase	UDP-glycosyltransferase UGT5 OS=Dactylopius coccus OX=765876 GN=UGT5 PE=1 SV=1	G	Carbohydrate transport and metabolism	PREDICTED: UDP-glucuronosyltransferase 1-9-like [Aethina tumida]	molecular function: catalytic activity (GO:0003824);; cellular component: membrane (GO:0016020);; cellular component: membrane part (GO:0044425)
gene-LOC109600025	LOC109600025	8.70459	480	9.04292	465	7.59442	422	5.14879	283	4.00957	236	4.29398	246	7.71E-05	-0.945343	down	[QV]	Secondary metabolites biosynthesis, transport and catabolism;; Defense mechanisms	Molecular Function: iron ion binding (GO:0005506);; Molecular Function: oxidoreductase activity, acting on paired donors, with incorporation or reduction of molecular oxygen (GO:0016705);; Molecular Function: heme binding (GO:0020037);;	K07418|1.9e-175|tca:658783|K07418 cytochrome P450 family 2 subfamily J [EC:1.14.14.1 1.14.14.73 1.14.14.74 1.14.14.75] | (RefSeq) CYP305A1; cytochrome P450 305A1	Arachidonic acid metabolism (ko00590);; Linoleic acid metabolism (ko00591)	[Q]	Secondary metabolites biosynthesis, transport and catabolism	Cytochrome P450	Probable cytochrome P450 305a1 OS=Drosophila melanogaster OX=7227 GN=Cyp305a1 PE=2 SV=1	Q	Secondary metabolites biosynthesis, transport and catabolism	PREDICTED: LOW QUALITY PROTEIN: probable cytochrome P450 305a1 [Aethina tumida]	molecular function: binding (GO:0005488);; biological process: metabolic process (GO:0008152);; biological process: single-organism process (GO:0044699);; molecular function: catalytic activity (GO:0003824)
Aethina_tumida_newGene_4007	--	166.054	1598	208.424	1872	78.1246	758	80.7588	775	41.9472	430	101.577	1014	0.00175238	-1.03873	down	--	--	--	--	--	--	--	--	--	--	--	--	--
Aethina_tumida_newGene_4264	--	7.3655	428	3.90935	219	7.50243	434	1.93637	77	1.0298	66	0.455782	24	3.16E-11	-2.78759	down	[I]	Lipid transport and metabolism	Molecular Function: hydrolase activity (GO:0016787);;	K03927|4.1e-43|dpa:109534174|K03927 carboxylesterase 2 [EC:3.1.1.1 3.1.1.84 3.1.1.56] | (RefSeq) uncharacterized protein LOC109534174	Drug metabolism - other enzymes (ko00983)	[R]	General function prediction only	Carboxylesterase family	Cholinesterase 1 (Fragment) OS=Branchiostoma lanceolatum OX=7740 GN=CHE1 PE=3 SV=1	L	Replication, recombination and repair	venom carboxylesterase-6-like [Anoplophora glabripennis]	molecular function: catalytic activity (GO:0003824)
Aethina_tumida_newGene_3060	--	2.34678	145	2.39646	136	2.8229	173	9.52497	589	3.80112	259	5.80102	383	5.33E-05	1.34394	up	--	--	--	--	--	--	--	--	--	--	--	--	--
gene-LOC109596422	LOC109596422	3.08964	70	2.81023	59	3.1425	72	1.0072	23	1.12959	27	0.969343	23	5.37E-05	-1.56681	down	--	--	--	--	--	--	--	--	--	--	--	PREDICTED: acanthoscurrin-2-like [Aethina tumida]	--
gene-LOC109599407	LOC109599407	1.52114	172	1.699	180	1.88568	215	3.48094	392	3.4438	414	2.92483	343	0.000362742	0.905625	up	[G]	Carbohydrate transport and metabolism	Molecular Function: UDP-glycosyltransferase activity (GO:0008194);; Cellular Component: integral component of membrane (GO:0016021);; Molecular Function: transferase activity, transferring hexosyl groups (GO:0016758);;	K00699|1.1e-129|aga:AgaP_AGAP008401|K00699 glucuronosyltransferase [EC:2.4.1.17] | (RefSeq) AGAP008401-PA	Pentose and glucuronate interconversions (ko00040);; Ascorbate and aldarate metabolism (ko00053);; Retinol metabolism (ko00830);; Porphyrin and chlorophyll metabolism (ko00860);; Metabolism of xenobiotics by cytochrome P450 (ko00980);; Drug metabolism - cytochrome P450 (ko00982);; Drug metabolism - other enzymes (ko00983)	[GC]	Carbohydrate transport and metabolism;; Energy production and conversion	UDP-glucoronosyl and UDP-glucosyl transferase	UDP-glucosyltransferase 2 OS=Dactylopius coccus OX=765876 GN=UTG2 PE=1 SV=1	G	Carbohydrate transport and metabolism	PREDICTED: LOW QUALITY PROTEIN: UDP-glucuronosyltransferase 2B19-like [Aethina tumida]	molecular function: catalytic activity (GO:0003824);; cellular component: membrane (GO:0016020);; cellular component: membrane part (GO:0044425)
gene-LOC109605194	LOC109605194	12.6321	320	11.3477	269	12.3795	317	18.6154	470	21.5714	582	17.7841	468	0.00482304	0.634109	up	--	--	Molecular Function: DNA binding (GO:0003677);; Cellular Component: nucleus (GO:0005634);; Biological Process: regulation of transcription, DNA-templated (GO:0006355);; Molecular Function: sequence-specific DNA binding (GO:0043565);;	K09312|7.3e-06|cmk:103188233|K09312 homeobox protein CDX1/4 | (RefSeq) cdx1; caudal type homeobox 1	--	--	--	Homeodomain	Homeobox protein ceh-5 OS=Caenorhabditis elegans OX=6239 GN=ceh-5 PE=3 SV=4	--	--	PREDICTED: homeobox protein ceh-30-like [Aethina tumida]	molecular function: binding (GO:0005488);; cellular component: cell (GO:0005623);; cellular component: organelle (GO:0043226);; cellular component: cell part (GO:0044464);; biological process: biological regulation (GO:0065007)
Aethina_tumida_newGene_27	--	20.034	663	17.2434	532	15.4249	516	9.50937	314	12.4584	439	12.3224	423	0.00309253	-0.653819	down	--	--	--	--	--	--	--	--	--	--	--	--	--
gene-LOC109599628	LOC109599628	279.19	7493	293.939	7364	306.734	8300	201.584	5393	195.109	5573	191.376	5329	2.71E-07	-0.61852	down	[C]	Energy production and conversion	Biological Process: ATP synthesis coupled proton transport (GO:0015986);; Molecular Function: proton-transporting ATP synthase activity, rotational mechanism (GO:0046933);;	K02137|2.0e-81|tca:657168|K02137 F-type H+-transporting ATPase subunit O | (RefSeq) Oscp; oligomycin sensitivity-conferring protein	Oxidative phosphorylation (ko00190)	[C]	Energy production and conversion	ATP synthase delta (OSCP) subunit	ATP synthase subunit O, mitochondrial OS=Drosophila melanogaster OX=7227 GN=ATPsynO PE=2 SV=2	C	Energy production and conversion	PREDICTED: ATP synthase subunit O, mitochondrial-like [Aethina tumida]	biological process: metabolic process (GO:0008152);; biological process: cellular process (GO:0009987);; biological process: single-organism process (GO:0044699);; biological process: localization (GO:0051179);; molecular function: catalytic activity (GO:0003824);; molecular function: transporter activity (GO:0005215)
gene-LOC109604717	LOC109604717	28.5718	1104	30.0509	1084	25.5895	997	56.8589	2191	44.2126	1819	32.5087	1304	0.000809371	0.630302	up	--	--	--	--	--	--	--	Protein of unknown function (DUF1397)	--	--	--	PREDICTED: uncharacterized protein LOC109604717 [Aethina tumida]	--
gene-LOC109603123	LOC109603123	20.9324	567	2.30526	59	10.4661	286	19.8736	537	38.1744	1100	30.9693	870	0.00637462	1.37	up	--	--	Molecular Function: tubulin binding (GO:0015631);; Molecular Function: ubiquitin protein ligase binding (GO:0031625);; Molecular Function: S100 protein binding (GO:0044548);;	K04507|4.7e-65|tca:656124|K04507 calcyclin binding protein | (RefSeq) calcyclin-binding protein	Wnt signaling pathway (ko04310)	[T]	Signal transduction mechanisms	CS domain	--	T	Signal transduction mechanisms	PREDICTED: calcyclin-binding protein-like [Aethina tumida]	molecular function: binding (GO:0005488)
gene-LOC109598716	LOC109598716	868.364	14033	864.397	13013	966.722	15715	553.665	8923	518.944	8938	519.68	8710	1.37E-10	-0.79596	down	--	--	Cellular Component: mitochondrion (GO:0005739);;	K02267|2.7e-33|dpa:109541747|K02267 cytochrome c oxidase subunit 6b | (RefSeq) cytochrome c oxidase subunit 6B	Oxidative phosphorylation (ko00190)	[C]	Energy production and conversion	Cytochrome oxidase c subunit VIb	Probable cytochrome c oxidase subunit 6B OS=Dictyostelium discoideum OX=44689 GN=DDB_G0284693 PE=3 SV=1	C	Energy production and conversion	PREDICTED: cytochrome c oxidase subunit 6b-2 isoform X1 [Aethina tumida]	cellular component: cell (GO:0005623);; cellular component: organelle (GO:0043226);; cellular component: cell part (GO:0044464)
gene-LOC109609618	LOC109609618	26.1226	1946	19.5223	1358	12.7704	960	8.47416	630	8.27021	656	7.47775	578	3.79E-09	-1.29923	down	[G]	Carbohydrate transport and metabolism	Biological Process: carbohydrate metabolic process (GO:0005975);; Molecular Function: sedoheptulokinase activity (GO:0050277);;	--	--	[G]	Carbohydrate transport and metabolism	FGGY family of carbohydrate kinases, N-terminal domain	--	G	Carbohydrate transport and metabolism	PREDICTED: LOW QUALITY PROTEIN: sedoheptulokinase-like [Aethina tumida]	biological process: metabolic process (GO:0008152);; biological process: cellular process (GO:0009987);; molecular function: catalytic activity (GO:0003824)
gene-LOC109598271	LOC109598271	12.1738	887	9.8671	671	8.68448	638	7.20827	524	7.04157	546	5.43863	412	0.00117467	-0.674566	down	[P]	Inorganic ion transport and metabolism	Cellular Component: integral component of plasma membrane (GO:0005887);; Molecular Function: secondary active sulfate transmembrane transporter activity (GO:0008271);; Molecular Function: bicarbonate transmembrane transporter activity (GO:0015106);; Molecular Function: chloride transmembrane transporter activity (GO:0015108);; Molecular Function: sulfate transmembrane transporter activity (GO:001…	K14453|1.5e-250|tca:659697|K14453 solute carrier family 26, other | (RefSeq) solute carrier family 26 member 10	--	[P]	Inorganic ion transport and metabolism	Sulfate permease family	Sulfate permease family protein 3 OS=Caenorhabditis elegans OX=6239 GN=sulp-3 PE=2 SV=3	P	Inorganic ion transport and metabolism	PREDICTED: LOW QUALITY PROTEIN: solute carrier family 26 member 10-like [Aethina tumida]	cellular component: cell (GO:0005623);; cellular component: membrane (GO:0016020);; cellular component: membrane part (GO:0044425);; cellular component: cell part (GO:0044464);; biological process: single-organism process (GO:0044699);; biological process: localization (GO:0051179);; molecular function: transporter activity (GO:0005215)
Aethina_tumida_newGene_1153	--	4.08883	80	3.77815	69	8.37128	165	1.87032	37	2.75421	58	2.81791	58	0.00614888	-1.14819	down	--	--	Cellular Component: integral component of membrane (GO:0016021);; Molecular Function: carbohydrate binding (GO:0030246);;	--	--	--	--	Lectin C-type domain	--	--	--	C-type lectin domain family 4 member D-like [Lingula anatina]	cellular component: membrane (GO:0016020);; cellular component: membrane part (GO:0044425);; molecular function: binding (GO:0005488)
gene-LOC109594267	LOC109594267	0.467548	45	0.448111	40	0.314013	30	0.940326	89	0.972431	98	0.888435	87	0.00188496	1.13815	up	--	--	Biological Process: cell morphogenesis (GO:0000902);; Biological Process: cell morphogenesis involved in differentiation (GO:0000904);; Biological Process: eye development (GO:0001654);; Biological Process: compound eye morphogenesis (GO:0001745);; Biological Process: compound eye photoreceptor cell differentiation (GO:0001751);; Biological Process: eye photoreceptor cell differentiation (GO:0001…	K21879|0.0e+00|nvl:108560104|K21879 whirlin | (RefSeq) whirlin isoform X1	--	[S]	Function unknown	PDZ domain	--	S	Function unknown	PREDICTED: LOW QUALITY PROTEIN: whirlin [Aethina tumida]	biological process: cellular process (GO:0009987);; biological process: developmental process (GO:0032502);; biological process: single-organism process (GO:0044699);; biological process: cellular component organization or biogenesis (GO:0071840);; biological process: multicellular organismal process (GO:0032501);; molecular function: binding (GO:0005488);; biological process: locomotion (GO:0040…
gene-LOC109605861	LOC109605861	2.21739	56	1.50009	35	2.69495	68	0.593943	15	0.979583	26	1.19819	31	0.00467938	-1.2473	down	--	--	Molecular Function: molecular_function (GO:0003674);; Molecular Function: transmembrane signaling receptor activity (GO:0004888);; Molecular Function: G-protein coupled receptor activity (GO:0004930);; Cellular Component: cellular_component (GO:0005575);; Cellular Component: cell (GO:0005623);; Cellular Component: plasma membrane (GO:0005886);; Cellular Component: integral component of plasma mem…	K04599|2.3e-49|tca:103313280|K04599 G protein-coupled receptor Mth (Methuselah protein) | (RefSeq) uncharacterized LOC103313280	--	--	--	7 transmembrane receptor (Secretin family)	G-protein coupled receptor Mth2 OS=Drosophila yakuba OX=7245 GN=mth2 PE=3 SV=1	S	Function unknown	PREDICTED: G-protein coupled receptor Mth-like [Aethina tumida]	biological process: cellular process (GO:0009987);; biological process: signaling (GO:0023052);; biological process: single-organism process (GO:0044699);; biological process: response to stimulus (GO:0050896);; biological process: biological regulation (GO:0065007);; molecular function: signal transducer activity (GO:0004871);; molecular function: molecular transducer activity (GO:0060089);; cel…
gene-LOC109595590	LOC109595590	6.4858	355	4.68676	239	4.77721	264	2.76515	151	3.11843	182	3.68158	209	0.00531824	-0.768675	down	--	--	Biological Process: system process (GO:0003008);; Biological Process: sensory perception (GO:0007600);; Biological Process: biological_process (GO:0008150);; Biological Process: sensory perception of pain (GO:0019233);; Biological Process: multicellular organismal process (GO:0032501);; Biological Process: nervous system process (GO:0050877);;	K23437|1.8e-19|tca:663775|K23437 cytosolic carboxypeptidase protein 2/3 [EC:3.4.17.-] | (RefSeq) uncharacterized LOC663775	--	--	--	Ecdysteroid kinase	--	S	Function unknown	PREDICTED: uncharacterized protein LOC109595590 [Aethina tumida]	biological process: multicellular organismal process (GO:0032501)
Aethina_tumida_newGene_3095	--	2.22322	198	2.33179	194	2.17734	196	5.42015	481	4.95711	470	4.43802	410	5.82E-06	1.09945	up	--	--	Biological Process: reproduction (GO:0000003);; Biological Process: system process (GO:0003008);; Molecular Function: molecular_function (GO:0003674);; Molecular Function: transporter activity (GO:0005215);; Molecular Function: ion channel activity (GO:0005216);; Molecular Function: calcium activated cation channel activity (GO:0005227);; Molecular Function: cation channel activity (GO:0005261);;…	K04984|1.7e-14|ame:726423|K04984 transient receptor potential cation channel subfamily A member 1 | (RefSeq) transient receptor potential cation channel protein painless	--	--	--	Ankyrin repeats (3 copies)	--	S	Function unknown	transient receptor potential cation channel subfamily A member 1-like [Anoplophora glabripennis]	biological process: reproduction (GO:0000003);; biological process: multicellular organismal process (GO:0032501);; molecular function: transporter activity (GO:0005215);; biological process: localization (GO:0051179);; molecular function: binding (GO:0005488);; biological process: response to stimulus (GO:0050896);; biological process: behavior (GO:0007610);; biological process: reproductive pro…
gene-LOC109607589	LOC109607589	18.4795	1025	20.5821	1065	19.9889	1117	9.15533	506	8.48761	501	11.5692	666	3.27E-08	-1.05021	down	[E]	Amino acid transport and metabolism	Molecular Function: serine-type carboxypeptidase activity (GO:0004185);; Biological Process: proteolysis involved in cellular protein catabolic process (GO:0051603);;	K09645|2.5e-201|tca:657714|K09645 vitellogenic carboxypeptidase-like protein [EC:3.4.16.-] | (RefSeq) venom serine carboxypeptidase	--	[OE]	Posttranslational modification, protein turnover, chaperones;; Amino acid transport and metabolism	Serine carboxypeptidase	Venom serine carboxypeptidase OS=Apis mellifera OX=7460 PE=2 SV=1	O	Posttranslational modification, protein turnover, chaperones	PREDICTED: LOW QUALITY PROTEIN: venom serine carboxypeptidase-like [Aethina tumida]	biological process: metabolic process (GO:0008152);; molecular function: catalytic activity (GO:0003824)
gene-LOC109600503	LOC109600503	0.921706	274	1.01753	283	0.461113	139	2.03795	604	1.74136	551	1.61405	498	0.000101164	1.13454	up	--	--	Biological Process: reproduction (GO:0000003);; Biological Process: morphogenesis of an epithelium (GO:0002009);; Biological Process: instar larval or pupal development (GO:0002165);; Biological Process: developmental process involved in reproduction (GO:0003006);; Molecular Function: molecular_function (GO:0003674);; Molecular Function: structural molecule activity (GO:0005198);; Molecular Funct…	--	--	[S]	Function unknown	--	--	S	Function unknown	PREDICTED: titin homolog [Aethina tumida]	biological process: reproduction (GO:0000003);; biological process: developmental process (GO:0032502);; biological process: single-organism process (GO:0044699);; biological process: multicellular organismal process (GO:0032501);; biological process: reproductive process (GO:0022414);; molecular function: structural molecule activity (GO:0005198);; cellular component: extracellular region (GO:00…
Aethina_tumida_newGene_4321	--	18.9063	1423	16.2011	1138	14.7927	1123	13.7064	1028	11.4132	914	8.78199	686	0.00157696	-0.592488	down	--	--	Cellular Component: integral component of membrane (GO:0016021);;	K14209|1.1e-150|tca:654862|K14209 solute carrier family 36 (proton-coupled amino acid transporter) | (RefSeq) proton-coupled amino acid transporter 1	--	[E]	Amino acid transport and metabolism	Transmembrane amino acid transporter protein	Proton-coupled amino acid transporter-like protein CG1139 OS=Drosophila melanogaster OX=7227 GN=CG1139 PE=2 SV=1	E	Amino acid transport and metabolism	PREDICTED: proton-coupled amino acid transporter-like protein CG1139, partial [Aethina tumida]	cellular component: membrane (GO:0016020);; cellular component: membrane part (GO:0044425)
gene-LOC109593952	LOC109593952	0.278641	45	0.215101	33	0.133535	22	0.531381	85	0.414312	71	0.390164	65	0.00983601	1.0375	up	--	--	Molecular Function: molecular_function (GO:0003674);; Molecular Function: binding (GO:0005488);; Molecular Function: calcium ion binding (GO:0005509);; Cellular Component: cellular_component (GO:0005575);; Cellular Component: cell (GO:0005623);; Cellular Component: plasma membrane (GO:0005886);; Cellular Component: integral component of plasma membrane (GO:0005887);; Cellular Component: cell-cell…	K06813|7.4e-136|mdl:103578536|K06813 cadherin 23 | (RefSeq) uncharacterized protein LOC103578536	--	[S]	Function unknown	Cadherin domain	Cadherin-86C OS=Drosophila melanogaster OX=7227 GN=Cad86C PE=2 SV=3	S	Function unknown	PREDICTED: cadherin-86C-like [Aethina tumida]	molecular function: binding (GO:0005488);; cellular component: cell (GO:0005623);; cellular component: membrane (GO:0016020);; cellular component: cell part (GO:0044464);; cellular component: membrane part (GO:0044425);; cellular component: cell junction (GO:0030054);; biological process: biological adhesion (GO:0022610);; biological process: biological regulation (GO:0065007);; cellular componen…
gene-LOC109602364	LOC109602364	6.99723	458	4.67804	286	4.45415	294	2.81229	184	2.42871	169	2.12733	145	4.20E-05	-1.15981	down	--	--	Cellular Component: cytoplasm (GO:0005737);; Biological Process: autophagy (GO:0006914);; Biological Process: autophagosome maturation (GO:0097352);;	K16673|4.8e-145|tca:660913|K16673 LIX1-like protein | (RefSeq) LIX1-like protein	Hippo signaling pathway - fly (ko04391)	--	--	Limb expression 1	Protein limb expression 1 homolog OS=Drosophila melanogaster OX=7227 GN=lft PE=1 SV=1	S	Function unknown	PREDICTED: protein limb expression 1 homolog [Aethina tumida]	cellular component: cell (GO:0005623);; cellular component: cell part (GO:0044464);; biological process: metabolic process (GO:0008152);; biological process: cellular process (GO:0009987);; biological process: single-organism process (GO:0044699);; biological process: cellular component organization or biogenesis (GO:0071840)
gene-LOC109605772	LOC109605772	74.1408	9901	85.9385	10713	38.2631	5153	144.549	19242	127.656	18144	141.09	19550	2.20E-06	1.02887	up	--	--	Molecular Function: lipid transporter activity (GO:0005319);;	K14462|7.3e-36|ipu:108270192|K14462 apolipoprotein B | (RefSeq) apob; apolipoprotein B	--	[I]	Lipid transport and metabolism	Lipoprotein amino terminal region	Apolipophorins OS=Locusta migratoria OX=7004 PE=1 SV=2	I	Lipid transport and metabolism	PREDICTED: LOW QUALITY PROTEIN: apolipophorins-like, partial [Aethina tumida]	biological process: localization (GO:0051179);; molecular function: transporter activity (GO:0005215)
gene-LOC109608826	LOC109608826	9.20763	667	7.97665	539	9.91007	723	14.1326	1020	16.0609	1237	19.654	1476	7.46E-06	0.842746	up	--	--	Cellular Component: integral component of membrane (GO:0016021);;	--	--	--	--	--	--	--	--	PREDICTED: keratin, type I cytoskeletal 9-like [Aethina tumida]	cellular component: membrane (GO:0016020);; cellular component: membrane part (GO:0044425)
gene-LOC109596072	LOC109596072	13.6612	1013	9.30112	644	9.12737	682	7.9394	587	6.74482	532	6.84924	527	0.00373634	-0.607385	down	[QV]	Secondary metabolites biosynthesis, transport and catabolism;; Defense mechanisms	Molecular Function: monooxygenase activity (GO:0004497);; Molecular Function: iron ion binding (GO:0005506);; Molecular Function: oxidoreductase activity, acting on paired donors, with incorporation or reduction of molecular oxygen (GO:0016705);; Molecular Function: heme binding (GO:0020037);; Biological Process: oxidation-reduction process (GO:0055114);;	K15005|2.1e-102|tca:100142088|K15005 cytochrome P450 family 28 [EC:1.14.-.-] | (RefSeq) cytochrome P450 6k1-like	--	[Q]	Secondary metabolites biosynthesis, transport and catabolism	Cytochrome P450	Probable cytochrome P450 28a5 OS=Drosophila melanogaster OX=7227 GN=Cyp28a5 PE=2 SV=1	Q	Secondary metabolites biosynthesis, transport and catabolism	PREDICTED: LOW QUALITY PROTEIN: probable cytochrome P450 28a5 [Aethina tumida]	biological process: metabolic process (GO:0008152);; biological process: single-organism process (GO:0044699);; molecular function: catalytic activity (GO:0003824);; molecular function: binding (GO:0005488)
gene-LOC109597080	LOC109597080	2.95904	68	4.0949	87	2.39251	55	1.06155	25	0.823701	20	1.39885	33	0.000208262	-1.53908	down	--	--	Molecular Function: structural constituent of cuticle (GO:0042302);;	--	--	--	--	Cuticle protein CPCFC	Cuticle protein 1 OS=Blaberus craniifer OX=6982 PE=1 SV=1	--	--	PREDICTED: DNA-directed RNA polymerase II subunit RPB1-like [Aethina tumida]	molecular function: structural molecule activity (GO:0005198)
gene-LOC109595083	LOC109595083	9.99584	389	9.00966	327	8.84026	347	4.66936	181	3.28083	136	4.34776	176	5.62E-06	-1.21112	down	--	--	Molecular Function: odorant binding (GO:0005549);;	--	--	--	--	PBP/GOBP family	General odorant-binding protein 56d OS=Drosophila melanogaster OX=7227 GN=Obp56d PE=1 SV=2	S	Function unknown	PREDICTED: uncharacterized protein LOC109595083 [Aethina tumida]	molecular function: binding (GO:0005488)
Aethina_tumida_newGene_3883	--	132.572	2417	145.242	2472	157.617	2897	87.4377	1589	78.0302	1514	86.6463	1639	1.74E-09	-0.825783	down	--	--	--	--	--	--	--	--	--	--	--	hypothetical protein TcasGA2_TC015372 [Tribolium castaneum]	--
gene-LOC109598756	LOC109598756	84.6607	2161	111.169	2649	88.0363	2266	229.131	5830	147.851	4017	125.615	3327	6.27E-05	0.787773	up	--	--	Molecular Function: calmodulin binding (GO:0005516);; Cellular Component: cytoplasm (GO:0005737);; Molecular Function: Ras GTPase binding (GO:0017016);; Biological Process: actomyosin structure organization (GO:0031032);; Biological Process: regulation of actin cytoskeleton organization (GO:0032956);; Molecular Function: Rac GTPase binding (GO:0048365);; Molecular Function: actin filament binding…	K20526|7.3e-96|tca:661196|K20526 transgelin | (RefSeq) muscle-specific protein 20	--	[Z]	Cytoskeleton	Calponin homology (CH) domain	Muscle-specific protein 20 OS=Drosophila melanogaster OX=7227 GN=Mp20 PE=2 SV=2	Z	Cytoskeleton	PREDICTED: LOW QUALITY PROTEIN: muscle-specific protein 20-like [Aethina tumida]	molecular function: binding (GO:0005488);; cellular component: cell (GO:0005623);; cellular component: cell part (GO:0044464);; biological process: cellular process (GO:0009987);; biological process: single-organism process (GO:0044699);; biological process: cellular component organization or biogenesis (GO:0071840);; biological process: biological regulation (GO:0065007)
gene-LOC109607828	LOC109607828	4.83343	424	4.81466	394	4.98758	441	7.94087	694	7.69129	718	6.92832	630	0.0023663	0.586906	up	--	--	Molecular Function: molecular_function (GO:0003674);; Molecular Function: nucleic acid binding (GO:0003676);; Molecular Function: RNA binding (GO:0003723);; Molecular Function: binding (GO:0005488);; Cellular Component: cellular_component (GO:0005575);; Cellular Component: intracellular (GO:0005622);; Cellular Component: cell (GO:0005623);; Cellular Component: nucleus (GO:0005634);; Cellular Comp…	K14284|6.5e-102|tca:103312683|K14284 nuclear RNA export factor | (RefSeq) nuclear RNA export factor 1	Ribosome biogenesis in eukaryotes (ko03008);; RNA transport (ko03013);; mRNA surveillance pathway (ko03015)	--	--	TAP C-terminal domain	--	A	RNA processing and modification	PREDICTED: nuclear RNA export factor 1-like [Aethina tumida]	molecular function: binding (GO:0005488);; cellular component: cell (GO:0005623);; cellular component: cell part (GO:0044464);; cellular component: organelle (GO:0043226);; cellular component: organelle part (GO:0044422);; biological process: localization (GO:0051179);; biological process: metabolic process (GO:0008152);; cellular component: membrane-enclosed lumen (GO:0031974)
gene-LOC109607113	LOC109607113	16.2071	565	16.2246	528	16.966	596	10.3649	360	9.21863	342	9.06029	328	0.00011133	-0.822414	down	[IQR]	Lipid transport and metabolism;; Secondary metabolites biosynthesis, transport and catabolism;; General function prediction only	Molecular Function: ATP binding (GO:0005524);; Cellular Component: integral component of membrane (GO:0016021);;	K11152|2.6e-80|tca:655463|K11152 retinol dehydrogenase 11 [EC:1.1.1.300] | (RefSeq) retinol dehydrogenase 11	Retinol metabolism (ko00830)	[Q]	Secondary metabolites biosynthesis, transport and catabolism	short chain dehydrogenase	WW domain-containing oxidoreductase OS=Drosophila melanogaster OX=7227 GN=Wwox PE=2 SV=1	Q	Secondary metabolites biosynthesis, transport and catabolism	PREDICTED: retinol dehydrogenase 11-like [Aethina tumida]	molecular function: binding (GO:0005488);; cellular component: membrane (GO:0016020);; cellular component: membrane part (GO:0044425)
gene-LOC109603616	LOC109603616	4.32818	137	1.42266	42	3.28228	105	7.22995	227	11.604	389	12.5091	409	5.88E-06	1.75088	up	--	--	Cellular Component: integral component of membrane (GO:0016021);;	--	--	--	--	--	--	--	--	PREDICTED: uncharacterized protein LOC109594596 [Aethina tumida]	cellular component: membrane (GO:0016020);; cellular component: membrane part (GO:0044425)
gene-LOC109594446	LOC109594446	10.4005	898	10.1701	819	7.28071	634	6.81206	586	6.08462	559	4.74935	426	0.00120969	-0.691562	down	--	--	--	--	--	--	--	--	--	--	--	PREDICTED: LOW QUALITY PROTEIN: uncharacterized protein LOC109594446 [Aethina tumida]	--
gene-LOC109594469	LOC109594469	2155.34	69581	2425.67	73099	2426.5	78988	1649.4	53080	1459.23	50139	1134.09	37989	3.58E-07	-0.762084	down	--	--	Molecular Function: calcium ion binding (GO:0005509);;	K12757|3.1e-55|soc:105197009|K12757 myosin regulatory light chain 12 | (RefSeq) myosin regulatory light chain 2	--	[Z]	Cytoskeleton	EF-hand domain	Myosin regulatory light chain 2 OS=Bombyx mori OX=7091 PE=1 SV=1	Z	Cytoskeleton	PREDICTED: myosin regulatory light chain 2 [Aethina tumida]	molecular function: binding (GO:0005488)
gene-LOC109597595	LOC109597595	4.87193	83	2.25007	36	4.05266	69	2.45161	42	1.04955	19	1.40035	25	0.00802438	-1.20925	down	--	--	Cellular Component: nucleus (GO:0005634);; Molecular Function: metal ion binding (GO:0046872);;	--	--	[S]	Function unknown	Transcription elongation factor Elf1 like	Transcription elongation factor 1 homolog OS=Drosophila melanogaster OX=7227 GN=CG40228 PE=3 SV=1	K	Transcription	PREDICTED: transcription elongation factor 1 homolog [Aethina tumida]	cellular component: cell (GO:0005623);; cellular component: organelle (GO:0043226);; cellular component: cell part (GO:0044464);; molecular function: binding (GO:0005488)
gene-LOC109605820	LOC109605820	83.4288	2960	77.2011	2558	72.873	2607	49.7447	1760	36.3846	1375	34.7287	1280	2.13E-10	-0.983934	down	--	--	--	--	--	--	--	--	--	--	--	PREDICTED: uncharacterized protein LOC109605820 [Aethina tumida]	--
gene-LOC109604562	LOC109604562	43.4002	1701	49.3171	1804	35.4777	1401	25.522	998	20.0061	835	26.9016	1095	7.77E-07	-0.854984	down	--	--	Cellular Component: nucleus (GO:0005634);;	--	--	[S]	Function unknown	Domain of Unknown Function (DUF1907)	--	S	Function unknown	PREDICTED: ester hydrolase C11orf54 homolog [Aethina tumida]	cellular component: cell (GO:0005623);; cellular component: organelle (GO:0043226);; cellular component: cell part (GO:0044464)
gene-LOC109603475	LOC109603475	5.93825	302	5.98072	284	3.20937	165	2.85389	145	2.61906	142	2.52789	134	0.00229111	-0.946205	down	--	--	Cellular Component: integral component of membrane (GO:0016021);;	K15117|4.0e-107|tca:660903|K15117 solute carrier family 25, member 34/35 | (RefSeq) solute carrier family 25 member 35	--	[C]	Energy production and conversion	Mitochondrial carrier protein	Mitochondrial substrate carrier family protein ucpB OS=Dictyostelium discoideum OX=44689 GN=ucpB PE=3 SV=1	C	Energy production and conversion	PREDICTED: solute carrier family 25 member 35-like [Aethina tumida]	cellular component: membrane (GO:0016020);; cellular component: membrane part (GO:0044425)
gene-LOC109606581	LOC109606581	30.6918	2368	34.5041	2485	30.3926	2365	21.8483	1681	19.8265	1628	19.7422	1581	3.15E-07	-0.67397	down	--	--	Cellular Component: Golgi membrane (GO:0000139);; Molecular Function: mannosyl-oligosaccharide 1,2-alpha-mannosidase activity (GO:0004571);; Molecular Function: calcium ion binding (GO:0005509);; Cellular Component: endoplasmic reticulum (GO:0005783);; Biological Process: N-glycan processing (GO:0006491);;	K01230|6.4e-234|tca:658773|K01230 mannosyl-oligosaccharide alpha-1,2-mannosidase [EC:3.2.1.113] | (RefSeq) mannosyl-oligosaccharide alpha-1,2-mannosidase IA	N-Glycan biosynthesis (ko00510);; Various types of N-glycan biosynthesis (ko00513);; Protein processing in endoplasmic reticulum (ko04141)	[G]	Carbohydrate transport and metabolism	Glycosyl hydrolase family 47	Mannosyl-oligosaccharide alpha-1,2-mannosidase IA OS=Drosophila melanogaster OX=7227 GN=alpha-Man-Ia PE=2 SV=2	G	Carbohydrate transport and metabolism	PREDICTED: LOW QUALITY PROTEIN: mannosyl-oligosaccharide alpha-1,2-mannosidase IA-like, partial [Aethina tumida]	cellular component: cell (GO:0005623);; cellular component: membrane (GO:0016020);; cellular component: organelle (GO:0043226);; cellular component: organelle part (GO:0044422);; cellular component: cell part (GO:0044464);; molecular function: catalytic activity (GO:0003824);; molecular function: binding (GO:0005488);; biological process: metabolic process (GO:0008152);; biological process: cellu…
gene-LOC109601625	LOC109601625	1.60669	288	1.27625	214	1.99951	361	8.17332	1459	17.9341	3417	35.0485	6510	6.13E-20	3.60817	up	--	--	Molecular Function: lipid transporter activity (GO:0005319);; Cellular Component: cellular_component (GO:0005575);; Cellular Component: extracellular region (GO:0005576);; Biological Process: lipid transport (GO:0006869);;	--	--	--	--	Lipoprotein amino terminal region	Vitellogenin OS=Anthonomus grandis OX=7044 GN=VTG PE=3 SV=1	S	Function unknown	PREDICTED: LOW QUALITY PROTEIN: vitellogenin-like [Aethina tumida]	biological process: localization (GO:0051179);; molecular function: transporter activity (GO:0005215);; cellular component: extracellular region (GO:0005576);; biological process: single-organism process (GO:0044699)
gene-LOC109596230	LOC109596230	0.584423	39	0.542049	34	0.495487	33	0.060708	4	0.129976	10	0	0	1.24E-07	-3.00626	down	[IR]	Lipid transport and metabolism;; General function prediction only	Molecular Function: oxidoreductase activity, acting on CH-OH group of donors (GO:0016614);; Molecular Function: flavin adenine dinucleotide binding (GO:0050660);;	K00108|3.1e-104|obo:105280505|K00108 choline dehydrogenase [EC:1.1.99.1] | (RefSeq) glucose dehydrogenase [FAD, quinone]	Glycine, serine and threonine metabolism (ko00260)	[R]	General function prediction only	GMC oxidoreductase	Glucose dehydrogenase [FAD, quinone] OS=Drosophila pseudoobscura pseudoobscura OX=46245 GN=Gld PE=3 SV=4	--	--	PREDICTED: glucose dehydrogenase [FAD, quinone]-like [Aethina tumida]	biological process: metabolic process (GO:0008152);; biological process: single-organism process (GO:0044699);; molecular function: catalytic activity (GO:0003824);; molecular function: binding (GO:0005488)
gene-LOC109601256	LOC109601256	20.5035	798	21.2704	773	18.5118	727	15.3086	594	12.3749	513	11.6757	472	0.000831983	-0.649919	down	[C]	Energy production and conversion	Cellular Component: proton-transporting V-type ATPase complex (GO:0033176);; Molecular Function: proton-transporting ATPase activity, rotational mechanism (GO:0046961);;	K02149|3.9e-108|tca:660332|K02149 V-type H+-transporting ATPase subunit D | (RefSeq) V-type proton ATPase subunit D	Oxidative phosphorylation (ko00190);; Phagosome (ko04145);; mTOR signaling pathway (ko04150)	[C]	Energy production and conversion	ATP synthase subunit D	V-type proton ATPase subunit D OS=Manduca sexta OX=7130 PE=2 SV=1	C	Energy production and conversion	PREDICTED: LOW QUALITY PROTEIN: V-type proton ATPase subunit D-like [Aethina tumida]	cellular component: membrane (GO:0016020);; cellular component: macromolecular complex (GO:0032991);; cellular component: membrane part (GO:0044425);; biological process: single-organism process (GO:0044699);; biological process: localization (GO:0051179);; molecular function: catalytic activity (GO:0003824);; molecular function: transporter activity (GO:0005215)
gene-LOC109602936	LOC109602936	9.25753	711	10.7438	767	7.82478	605	6.62165	506	5.23164	424	4.23129	337	0.000223819	-0.828063	down	--	--	Biological Process: reproduction (GO:0000003);; Biological Process: ameboidal-type cell migration (GO:0001667);; Biological Process: cell fate specification (GO:0001708);; Biological Process: morphogenesis of an epithelium (GO:0002009);; Biological Process: epithelial cell development (GO:0002064);; Biological Process: columnar/cuboidal epithelial cell differentiation (GO:0002065);; Biological Pr…	K16690|8.2e-59|nvl:108560800|K16690 protein vein | (RefSeq) protein vein isoform X1	MAPK signaling pathway - fly (ko04013);; Hippo signaling pathway - fly (ko04391)	--	--	Immunoglobulin domain	--	T	Signal transduction mechanisms	PREDICTED: protein vein isoform X1 [Aethina tumida]	biological process: reproduction (GO:0000003);; biological process: cellular process (GO:0009987);; biological process: locomotion (GO:0040011);; biological process: single-organism process (GO:0044699);; biological process: localization (GO:0051179);; biological process: developmental process (GO:0032502);; biological process: multicellular organismal process (GO:0032501);; biological process: r…
gene-LOC109599267	LOC109599267	15.741	229	13.4691	183	12.2844	180	4.91895	72	2.89873	45	4.84155	73	3.69E-07	-1.73788	down	--	--	--	--	--	--	--	--	--	--	--	PREDICTED: uncharacterized protein LOC109599267 [Aethina tumida]	--
gene-LOC109602017	LOC109602017	12.9869	455	12.5095	409	11.615	410	7.5651	264	9.98096	372	6.31255	230	0.00682765	-0.673553	down	--	--	--	K11463|1.7e-53|nvl:108565388|K11463 polycomb protein SUZ12 | (RefSeq) uncharacterized protein LOC108565388	--	--	--	--	--	--	--	PREDICTED: uncharacterized protein LOC109602017 [Aethina tumida]	--
gene-LOC109600785	LOC109600785	43.9194	1009	43.3833	931	40.5504	940	17.554	402	23.3984	572	27.3903	653	2.86E-06	-0.93907	down	--	--	--	--	--	--	--	Insect allergen related repeat, nitrile-specifier detoxification	--	S	Function unknown	PREDICTED: protein G12-like [Aethina tumida]	--
gene-LOC109594679	LOC109594679	6.87909	312	7.08453	300	5.04966	231	2.06642	94	2.34054	113	2.20791	104	5.82E-08	-1.55234	down	--	--	Biological Process: protein glycosylation (GO:0006486);; Molecular Function: fucosyltransferase activity (GO:0008417);; Cellular Component: integral component of membrane (GO:0016021);; Cellular Component: Golgi cisterna membrane (GO:0032580);;	K00753|5.4e-119|dpa:109544423|K00753 glycoprotein 3-alpha-L-fucosyltransferase [EC:2.4.1.214] | (RefSeq) alpha-(1,3)-fucosyltransferase 6-like isoform X1	Various types of N-glycan biosynthesis (ko00513)	[GE]	Carbohydrate transport and metabolism;; Amino acid transport and metabolism	Glycosyltransferase family 10 (fucosyltransferase) C-term	Glycoprotein 3-alpha-L-fucosyltransferase A OS=Drosophila melanogaster OX=7227 GN=FucTA PE=2 SV=2	G	Carbohydrate transport and metabolism	PREDICTED: glycoprotein 3-alpha-L-fucosyltransferase A-like [Aethina tumida]	biological process: metabolic process (GO:0008152);; biological process: cellular process (GO:0009987);; biological process: single-organism process (GO:0044699);; molecular function: catalytic activity (GO:0003824);; cellular component: membrane (GO:0016020);; cellular component: membrane part (GO:0044425);; cellular component: cell (GO:0005623);; cellular component: organelle (GO:0043226);; cel…
gene-LOC109606568	LOC109606568	17.6552	1431	23.4254	1772	19.0974	1560	8.21515	664	9.39133	810	14.3784	1209	5.92E-06	-0.946589	down	--	--	Cellular Component: ubiquitin ligase complex (GO:0000151);; Molecular Function: protein binding (GO:0005515);; Cellular Component: cellular_component (GO:0005575);; Cellular Component: intracellular (GO:0005622);; Cellular Component: cell (GO:0005623);; Biological Process: proteolysis (GO:0006508);; Biological Process: ubiquitin-dependent protein catabolic process (GO:0006511);; Biological Proces…	K10280|1.6e-91|tca:663569|K10280 F-box and leucine-rich repeat protein 14 | (RefSeq) F-box/LRR-repeat protein 14	--	[R]	General function prediction only	Leucine Rich repeat	--	S	Function unknown	PREDICTED: LOW QUALITY PROTEIN: F-box/LRR-repeat protein 14-like [Aethina tumida]	cellular component: cell (GO:0005623);; cellular component: macromolecular complex (GO:0032991);; cellular component: cell part (GO:0044464);; molecular function: binding (GO:0005488);; biological process: metabolic process (GO:0008152);; biological process: cellular process (GO:0009987)
gene-LOC109602882	LOC109602882	0.823775	41	0.995271	46	0.793429	40	0.917249	45	1.2992	68	7.4657	381	0.00404593	1.84298	up	[O]	Posttranslational modification, protein turnover, chaperones	Biological Process: response to protozoan (GO:0001562);; Molecular Function: serine-type endopeptidase activity (GO:0004252);; Cellular Component: cellular_component (GO:0005575);; Cellular Component: extracellular region (GO:0005576);; Cellular Component: extracellular space (GO:0005615);; Biological Process: proteolysis (GO:0006508);; Biological Process: response to stress (GO:0006950);; Biolog…	K09640|1.5e-51|dmo:Dmoj_GI24876|K09640 transmembrane protease serine 9 [EC:3.4.21.-] | (RefSeq) uncharacterized protein	--	[E]	Amino acid transport and metabolism	Trypsin	Serine protease easter OS=Drosophila melanogaster OX=7227 GN=ea PE=1 SV=3	O	Posttranslational modification, protein turnover, chaperones	PREDICTED: serine protease easter-like [Aethina tumida]	biological process: response to stimulus (GO:0050896);; biological process: multi-organism process (GO:0051704);; biological process: metabolic process (GO:0008152);; molecular function: catalytic activity (GO:0003824);; cellular component: extracellular region (GO:0005576);; cellular component: extracellular region part (GO:0044421)
gene-LOC109600903	LOC109600903	10.0309	373	12.6718	439	14.6921	550	36.5639	1352	18.3272	724	22.9941	885	9.30E-05	1.01872	up	--	--	Molecular Function: molecular_function (GO:0003674);; Molecular Function: catalytic activity (GO:0003824);; Molecular Function: acid phosphatase activity (GO:0003993);; Molecular Function: binding (GO:0005488);; Molecular Function: protein binding (GO:0005515);; Cellular Component: cellular_component (GO:0005575);; Cellular Component: extracellular region (GO:0005576);; Cellular Component: extrac…	K14410|7.0e-87|tca:655779|K14410 lysosomal acid phosphatase [EC:3.1.3.2] | (RefSeq) prostatic acid phosphatase	Riboflavin metabolism (ko00740);; Lysosome (ko04142)	[I]	Lipid transport and metabolism	Histidine phosphatase superfamily (branch 2)	Venom acid phosphatase Acph-1 OS=Apis mellifera OX=7460 PE=1 SV=1	I	Lipid transport and metabolism	PREDICTED: prostatic acid phosphatase-like [Aethina tumida]	molecular function: catalytic activity (GO:0003824);; biological process: metabolic process (GO:0008152);; biological process: cellular process (GO:0009987);; molecular function: binding (GO:0005488);; cellular component: extracellular region (GO:0005576);; cellular component: extracellular region part (GO:0044421);; cellular component: cell (GO:0005623);; cellular component: cell part (GO:004446…
gene-LOC109594569	LOC109594569	640.341	9001	669.015	8793	827.295	11800	421.431	6022	368.381	5638	392.487	5832	8.75E-10	-0.867309	down	--	--	--	--	--	--	--	--	--	--	--	PREDICTED: uncharacterized protein LOC109594569 isoform X1 [Aethina tumida]	--
gene-LOC109603443	LOC109603443	0.956501	24	0.806375	19	0.825539	21	11.8111	285	3.25224	84	1.72566	44	1.90E-05	2.60205	up	--	--	Biological Process: multicellular organism development (GO:0007275);; Biological Process: sensory organ development (GO:0007423);; Biological Process: imaginal disc development (GO:0007444);; Biological Process: biological_process (GO:0008150);; Biological Process: tissue development (GO:0009888);; Cellular Component: integral component of membrane (GO:0016021);; Molecular Function: transferase a…	--	--	--	--	--	--	S	Function unknown	PREDICTED: uncharacterized protein LOC109603443 [Aethina tumida]	biological process: multicellular organismal process (GO:0032501);; biological process: developmental process (GO:0032502);; biological process: single-organism process (GO:0044699);; cellular component: membrane (GO:0016020);; cellular component: membrane part (GO:0044425);; molecular function: catalytic activity (GO:0003824)
gene-LOC109597461	LOC109597461	20.2594	650	19.7201	590	22.8341	738	14.3629	459	12.2457	418	9.29966	310	0.000133656	-0.84417	down	--	--	Biological Process: epithelial cell development (GO:0002064);; Biological Process: nematode larval development (GO:0002119);; Biological Process: larval development (GO:0002164);; Molecular Function: protein binding (GO:0005515);; Cellular Component: cellular_component (GO:0005575);; Cellular Component: cell (GO:0005623);; Biological Process: multicellular organism development (GO:0007275);; Biol…	K05404|1.2e-07|hgl:101705918|K05404 toll-like receptor 7 | (RefSeq) Tlr7; toll like receptor 7	Toll-like receptor signaling pathway (ko04620);; Measles (ko05162);; Influenza A (ko05164)	--	--	Leucine rich repeat	--	S	Function unknown	PREDICTED: leucine-rich repeat-containing protein 70-like [Aethina tumida]	biological process: cellular process (GO:0009987);; biological process: developmental process (GO:0032502);; biological process: single-organism process (GO:0044699);; biological process: multicellular organismal process (GO:0032501);; molecular function: binding (GO:0005488);; cellular component: cell (GO:0005623);; biological process: biological regulation (GO:0065007);; cellular component: cel…
gene-LOC109596355	LOC109596355	36.4222	3327	35.3632	3015	34.1139	3142	66.0208	6011	56.9354	5535	57.4016	5440	2.60E-09	0.732762	up	--	--	Biological Process: lipid transport (GO:0006869);; Molecular Function: lipid binding (GO:0008289);; Cellular Component: integral component of membrane (GO:0016021);; Biological Process: endoplasmic reticulum-plasma membrane tethering (GO:0061817);;	K19513|4.3e-20|tsp:Tsp_01622|K19513 protein CLEC16A | (RefSeq) putative C2 domain protein	--	[R]	General function prediction only	C2 domain	Synaptotagmin-1 OS=Aplysia californica OX=6500 GN=SYT1 PE=1 SV=2	M	Cell wall/membrane/envelope biogenesis	PREDICTED: LOW QUALITY PROTEIN: extended synaptotagmin-2-like [Aethina tumida]	biological process: single-organism process (GO:0044699);; biological process: localization (GO:0051179);; molecular function: binding (GO:0005488);; cellular component: membrane (GO:0016020);; cellular component: membrane part (GO:0044425);; biological process: cellular process (GO:0009987)
gene-LOC109596621	LOC109596621	174.259	4554	165.526	4038	183.94	4847	120.269	3133	112.594	3132	102.817	2788	6.40E-08	-0.678773	down	[C]	Energy production and conversion	Molecular Function: succinate dehydrogenase activity (GO:0000104);; Biological Process: tricarboxylic acid cycle (GO:0006099);; Cellular Component: integral component of membrane (GO:0016021);; Cellular Component: succinate dehydrogenase complex (GO:0045281);;	K00236|1.2e-44|tca:661195|K00236 succinate dehydrogenase (ubiquinone) cytochrome b560 subunit | (RefSeq) succinate dehydrogenase cytochrome b560 subunit, mitochondrial	Citrate cycle (TCA cycle) (ko00020);; Oxidative phosphorylation (ko00190);; Carbon metabolism (ko01200)	[G]	Carbohydrate transport and metabolism	Succinate dehydrogenase/Fumarate reductase transmembrane subunit	Succinate dehydrogenase cytochrome b560 subunit OS=Reclinomonas americana OX=48483 GN=SDH3 PE=3 SV=1	G	Carbohydrate transport and metabolism	PREDICTED: succinate dehydrogenase cytochrome b560 subunit, mitochondrial-like [Aethina tumida]	biological process: metabolic process (GO:0008152);; biological process: single-organism process (GO:0044699);; molecular function: catalytic activity (GO:0003824);; biological process: cellular process (GO:0009987);; cellular component: membrane (GO:0016020);; cellular component: membrane part (GO:0044425);; cellular component: cell (GO:0005623);; cellular component: macromolecular complex (GO:0…
gene-LOC109596743	LOC109596743	338.821	14277	324.96	12782	335.781	14267	246.325	10347	226.473	10157	201.027	8790	1.39E-06	-0.605343	down	[C]	Energy production and conversion	Molecular Function: ubiquinol-cytochrome-c reductase activity (GO:0008121);; Cellular Component: membrane (GO:0016020);; Molecular Function: 2 iron, 2 sulfur cluster binding (GO:0051537);;	K00411|4.7e-104|tca:661125|K00411 ubiquinol-cytochrome c reductase iron-sulfur subunit [EC:7.1.1.8] | (RefSeq) GLEAN_00043; ubiquinol-cytochrome c reductase, Rieske iron-sulfur polypeptide 1	Oxidative phosphorylation (ko00190)	[C]	Energy production and conversion	Ubiquinol cytochrome reductase transmembrane region	--	C	Energy production and conversion	PREDICTED: cytochrome b-c1 complex subunit Rieske, mitochondrial-like [Aethina tumida]	biological process: metabolic process (GO:0008152);; biological process: single-organism process (GO:0044699);; biological process: localization (GO:0051179);; molecular function: catalytic activity (GO:0003824);; molecular function: transporter activity (GO:0005215);; cellular component: membrane (GO:0016020);; molecular function: binding (GO:0005488)
gene-LOC109601233	LOC109601233	474.785	9740	438.527	8398	408.518	8450	193.277	3953	290.603	6345	322.915	6874	8.36E-06	-0.747	down	--	--	--	--	--	--	--	--	--	--	--	PREDICTED: uncharacterized protein LOC109601233 [Aethina tumida]	--
gene-LOC109602832	LOC109602832	86.9891	4353	70.9639	3315	67.8408	3423	51.7912	2584	60.8429	3241	36.7688	1910	0.00017102	-0.631409	down	--	--	Molecular Function: molecular_function (GO:0003674);; Molecular Function: catalytic activity (GO:0003824);; Biological Process: chromatin organization (GO:0006325);; Biological Process: cellular protein modification process (GO:0006464);; Biological Process: nitrogen compound metabolic process (GO:0006807);; Biological Process: response to stress (GO:0006950);; Biological Process: organelle organ…	K08069|1.5e-41|tca:103313730|K08069 pantetheine hydrolase [EC:3.5.1.92] | (RefSeq) vanin-like protein 1	Pantothenate and CoA biosynthesis (ko00770)	[E]	Amino acid transport and metabolism	Carbon-nitrogen hydrolase	--	E	Amino acid transport and metabolism	PREDICTED: vanin-like protein 2 [Aethina tumida]	molecular function: catalytic activity (GO:0003824);; biological process: cellular process (GO:0009987);; biological process: cellular component organization or biogenesis (GO:0071840);; biological process: metabolic process (GO:0008152);; biological process: response to stimulus (GO:0050896)
gene-LOC109597097	LOC109597097	2.94326	99	3.97431	125	3.60157	122	7.52059	251	6.7449	241	6.74276	235	0.000877145	0.95572	up	[O]	Posttranslational modification, protein turnover, chaperones	Molecular Function: cysteine-type endopeptidase activity (GO:0004197);; Cellular Component: extracellular space (GO:0005615);; Cellular Component: lysosome (GO:0005764);; Biological Process: proteolysis involved in cellular protein catabolic process (GO:0051603);;	K01365|1.4e-86|tca:659441|K01365 cathepsin L [EC:3.4.22.15] | (RefSeq) cathepsin L-like proteinase	Autophagy - animal (ko04140);; Lysosome (ko04142);; Phagosome (ko04145)	[O]	Posttranslational modification, protein turnover, chaperones	Papain family cysteine protease	Digestive cysteine proteinase 2 OS=Homarus americanus OX=6706 GN=LCP2 PE=2 SV=1	O	Posttranslational modification, protein turnover, chaperones	PREDICTED: LOW QUALITY PROTEIN: cathepsin L1-like [Aethina tumida]	biological process: metabolic process (GO:0008152);; molecular function: catalytic activity (GO:0003824);; cellular component: extracellular region (GO:0005576);; cellular component: extracellular region part (GO:0044421);; cellular component: cell (GO:0005623);; cellular component: organelle (GO:0043226);; cellular component: cell part (GO:0044464)
gene-LOC109600249	LOC109600249	180.072	11088	176.21	10128	271.825	16877	506.052	31061	263.617	17276	378.212	24164	0.000217676	0.831679	up	--	--	Molecular Function: insulin-like growth factor binding (GO:0005520);; Molecular Function: mannose binding (GO:0005537);; Molecular Function: phosphatidylinositol-4,5-bisphosphate binding (GO:0005546);; Cellular Component: cytoplasm (GO:0005737);; Biological Process: lysosomal transport (GO:0007041);; Biological Process: actin polymerization or depolymerization (GO:0008154);; Cellular Component: a…	K05768|7.1e-199|tca:655736|K05768 gelsolin | (RefSeq) gelsolin	--	[Z]	Cytoskeleton	Gelsolin repeat	Gelsolin OS=Drosophila melanogaster OX=7227 GN=Gel PE=1 SV=2	Z	Cytoskeleton	PREDICTED: gelsolin-like [Aethina tumida]	molecular function: binding (GO:0005488);; cellular component: cell (GO:0005623);; cellular component: cell part (GO:0044464);; biological process: localization (GO:0051179);; biological process: cellular process (GO:0009987);; biological process: single-organism process (GO:0044699);; biological process: cellular component organization or biogenesis (GO:0071840);; cellular component: organelle (…
gene-LOC109603411	LOC109603411	6.41474	343	9.26218	462	8.08951	436	3.18088	170	3.31475	189	2.34345	130	1.02E-07	-1.4628	down	[QV]	Secondary metabolites biosynthesis, transport and catabolism;; Defense mechanisms	Molecular Function: iron ion binding (GO:0005506);; Molecular Function: oxidoreductase activity, acting on paired donors, with incorporation or reduction of molecular oxygen (GO:0016705);; Molecular Function: heme binding (GO:0020037);;	K15001|1.9e-137|tca:641610|K15001 cytochrome P450 family 4 [EC:1.14.-.-] | (RefSeq) CYP4Q7; cytochrome P450 monooxigenase CYP4Q7	--	[QI]	Secondary metabolites biosynthesis, transport and catabolism;; Lipid transport and metabolism	Cytochrome P450	Cytochrome P450 4C1 OS=Blaberus discoidalis OX=6981 GN=CYP4C1 PE=2 SV=1	Q	Secondary metabolites biosynthesis, transport and catabolism	PREDICTED: LOW QUALITY PROTEIN: cytochrome P450 4C1-like [Aethina tumida]	molecular function: binding (GO:0005488);; biological process: metabolic process (GO:0008152);; biological process: single-organism process (GO:0044699);; molecular function: catalytic activity (GO:0003824)
gene-LOC109607590	LOC109607590	133.233	2133	122.163	1826	120.006	1937	82.5762	1318	73.2884	1249	77.06	1280	8.46E-08	-0.723379	down	--	--	--	K03950|4.9e-48|dpa:109540131|K03950 NADH dehydrogenase (ubiquinone) 1 alpha subcomplex subunit 6 | (RefSeq) NADH dehydrogenase [ubiquinone] 1 alpha subcomplex subunit 6	Oxidative phosphorylation (ko00190)	[C]	Energy production and conversion	Complex 1 protein (LYR family)	--	C	Energy production and conversion	PREDICTED: NADH dehydrogenase [ubiquinone] 1 alpha subcomplex subunit 6-like [Aethina tumida]	--
gene-LOC109597356	LOC109597356	1.35683	63	1.62095	70	1.24658	58	0.3912	18	0.243943	12	0.966077	47	0.00373559	-1.41527	down	--	--	--	--	--	--	--	--	--	--	--	PREDICTED: skin secretory protein xP2 [Aethina tumida]	--
gene-LOC109597418	LOC109597418	3.38023	107	4.14767	123	2.56448	82	1.69868	54	0.566116	20	1.04708	35	0.000199649	-1.61521	down	[I]	Lipid transport and metabolism	Molecular Function: molecular_function (GO:0003674);; Molecular Function: catalytic activity (GO:0003824);; Molecular Function: arylformamidase activity (GO:0004061);; Cellular Component: cellular_component (GO:0005575);; Cellular Component: intracellular (GO:0005622);; Cellular Component: cell (GO:0005623);; Cellular Component: cytoplasm (GO:0005737);; Biological Process: organic acid metabolic …	K01432|1.7e-67|tca:655994|K01432 arylformamidase [EC:3.5.1.9] | (RefSeq) kynurenine formamidase	Tryptophan metabolism (ko00380);; Glyoxylate and dicarboxylate metabolism (ko00630)	[E]	Amino acid transport and metabolism	alpha/beta hydrolase fold	Kynurenine formamidase OS=Drosophila melanogaster OX=7227 GN=KFase PE=1 SV=1	E	Amino acid transport and metabolism	PREDICTED: kynurenine formamidase-like [Aethina tumida]	molecular function: catalytic activity (GO:0003824);; cellular component: cell (GO:0005623);; cellular component: cell part (GO:0044464);; biological process: metabolic process (GO:0008152);; biological process: cellular process (GO:0009987);; biological process: single-organism process (GO:0044699)
gene-LOC109604866	LOC109604866	117.654	2378	123.599	2332	132.697	2705	91.7021	1848	79.1436	1703	69.4087	1456	2.26E-06	-0.675809	down	[C]	Energy production and conversion	Cellular Component: mitochondrial inner membrane (GO:0005743);; Molecular Function: NADH dehydrogenase (ubiquinone) activity (GO:0008137);; Molecular Function: electron carrier activity (GO:0009055);; Cellular Component: respiratory chain (GO:0070469);;	K18160|9.4e-59|tca:658213|K18160 NADH dehydrogenase [ubiquinone] 1 alpha subcomplex assembly factor 2 | (RefSeq) probable NADH dehydrogenase [ubiquinone] 1 alpha subcomplex subunit 12	--	[C]	Energy production and conversion	NADH ubiquinone oxidoreductase subunit NDUFA12	Probable NADH dehydrogenase [ubiquinone] 1 alpha subcomplex subunit 12 OS=Caenorhabditis elegans OX=6239 GN=Y94H6A.8 PE=3 SV=2	C	Energy production and conversion	PREDICTED: LOW QUALITY PROTEIN: probable NADH dehydrogenase [ubiquinone] 1 alpha subcomplex subunit 12 [Aethina tumida]	cellular component: cell (GO:0005623);; cellular component: membrane (GO:0016020);; cellular component: organelle (GO:0043226);; cellular component: organelle part (GO:0044422);; cellular component: cell part (GO:0044464);; biological process: metabolic process (GO:0008152);; biological process: single-organism process (GO:0044699);; molecular function: catalytic activity (GO:0003824);; molecular…
gene-LOC109597095	LOC109597095	1552.28	52148	1265.02	39671	1378.66	46702	1004.04	33624	898.313	32120	784.221	27337	5.17E-07	-0.678486	down	[O]	Posttranslational modification, protein turnover, chaperones	Molecular Function: cysteine-type peptidase activity (GO:0008234);;	K01365|4.8e-87|tca:659441|K01365 cathepsin L [EC:3.4.22.15] | (RefSeq) cathepsin L-like proteinase	Autophagy - animal (ko04140);; Lysosome (ko04142);; Phagosome (ko04145)	[O]	Posttranslational modification, protein turnover, chaperones	Papain family cysteine protease	Digestive cysteine proteinase 2 OS=Homarus americanus OX=6706 GN=LCP2 PE=2 SV=1	O	Posttranslational modification, protein turnover, chaperones	PREDICTED: cathepsin L1-like [Aethina tumida]	biological process: metabolic process (GO:0008152);; molecular function: catalytic activity (GO:0003824)
gene-LOC109602691	LOC109602691	567.973	11327	557.538	10379	586.467	11793	170.804	3396	144.781	3073	115.232	2385	2.44E-41	-2.02748	down	--	--	Molecular Function: calcium ion binding (GO:0005509);;	K12751|8.5e-40|pxy:105383858|K12751 myosin light chain 6 | (RefSeq) myosin light chain alkali	--	[Z]	Cytoskeleton	--	Myosin light chain alkali OS=Drosophila virilis OX=7244 GN=Mlc1 PE=4 SV=1	Z	Cytoskeleton	PREDICTED: LOW QUALITY PROTEIN: myosin light chain alkali-like [Aethina tumida]	molecular function: binding (GO:0005488)
gene-LOC109601630	LOC109601630	42.6499	2272	46.9032	2333	42.2322	2269	16.4032	871	18.5859	1054	19.375	1071	5.16E-21	-1.3135	down	--	--	Molecular Function: cytokine activity (GO:0005125);; Cellular Component: extracellular space (GO:0005615);; Molecular Function: growth factor activity (GO:0008083);; Biological Process: positive regulation of pathway-restricted SMAD protein phosphorylation (GO:0010862);; Biological Process: BMP signaling pathway (GO:0030509);; Biological Process: SMAD protein signal transduction (GO:0060395);;	K04669|5.1e-150|tca:658911|K04669 TGF-beta receptor, other | (RefSeq) Alp23B, daw; dawdle	--	[T]	Signal transduction mechanisms	Transforming growth factor beta like domain	Inhibin beta chain OS=Drosophila melanogaster OX=7227 GN=Actbeta PE=2 SV=2	T	Signal transduction mechanisms	PREDICTED: LOW QUALITY PROTEIN: inhibin beta chain-like [Aethina tumida]	molecular function: binding (GO:0005488);; cellular component: extracellular region (GO:0005576);; cellular component: extracellular region part (GO:0044421);; biological process: biological regulation (GO:0065007);; biological process: cellular process (GO:0009987);; biological process: signaling (GO:0023052);; biological process: single-organism process (GO:0044699);; biological process: respon…
gene-LOC109604486	LOC109604486	14.5846	421	17.7661	478	24.3324	708	9.06524	261	11.9076	366	11.3953	341	0.000976937	-0.848947	down	--	--	Cellular Component: nuclear euchromatin (GO:0005719);; Biological Process: negative regulation of transcription, DNA-templated (GO:0045892);;	K11586|3.5e-57|tca:656190|K11586 chromobox protein 3 | (RefSeq) chromobox protein homolog 3	--	[B]	Chromatin structure and dynamics	Chromo shadow domain	Heterochromatin protein 1 OS=Drosophila virilis OX=7244 GN=HP1A PE=3 SV=1	B	Chromatin structure and dynamics	PREDICTED: chromobox protein homolog 1-like [Aethina tumida]	cellular component: cell (GO:0005623);; cellular component: membrane-enclosed lumen (GO:0031974);; cellular component: organelle (GO:0043226);; cellular component: organelle part (GO:0044422);; cellular component: cell part (GO:0044464);; biological process: biological regulation (GO:0065007)
gene-LOC109600731	LOC109600731	8.20817	256	5.18429	151	7.30783	230	13.8283	430	16.0466	533	10.8079	350	0.000609313	0.937113	up	[O]	Posttranslational modification, protein turnover, chaperones	Molecular Function: serine-type endopeptidase activity (GO:0004252);;	K01312|9.8e-54|tca:100141789|K01312 trypsin [EC:3.4.21.4] | (RefSeq) P40; serine protease P40	Neuroactive ligand-receptor interaction (ko04080)	[E]	Amino acid transport and metabolism	Trypsin	Trypsin-5 OS=Anopheles gambiae OX=7165 GN=TRYP5 PE=2 SV=2	O	Posttranslational modification, protein turnover, chaperones	PREDICTED: chymotrypsin-2-like [Aethina tumida]	biological process: metabolic process (GO:0008152);; molecular function: catalytic activity (GO:0003824)
gene-LOC109597950	LOC109597950	22.7457	1376	24.8787	1405	21.4797	1310	15.7987	953	14.8743	958	15.7805	991	7.78E-05	-0.607704	down	[IQ]	Lipid transport and metabolism;; Secondary metabolites biosynthesis, transport and catabolism	Biological Process: long-chain fatty acid metabolic process (GO:0001676);; Molecular Function: long-chain fatty acid-CoA ligase activity (GO:0004467);; Cellular Component: mitochondrion (GO:0005739);; Molecular Function: CoA-ligase activity (GO:0016405);; Biological Process: fatty-acyl-CoA biosynthetic process (GO:0046949);;	K01904|1.5e-179|tca:655270|K01904 4-coumarate--CoA ligase [EC:6.2.1.12] | (RefSeq) probable 4-coumarate--CoA ligase 1	Ubiquinone and other terpenoid-quinone biosynthesis (ko00130)	[I]	Lipid transport and metabolism	AMP-binding enzyme	Probable 4-coumarate--CoA ligase 1 OS=Dictyostelium discoideum OX=44689 GN=4cl1 PE=3 SV=1	I	Lipid transport and metabolism	PREDICTED: 4-coumarate--CoA ligase 1-like [Aethina tumida]	biological process: metabolic process (GO:0008152);; biological process: cellular process (GO:0009987);; biological process: single-organism process (GO:0044699);; molecular function: catalytic activity (GO:0003824);; cellular component: cell (GO:0005623);; cellular component: organelle (GO:0043226);; cellular component: cell part (GO:0044464)
Aethina_tumida_newGene_686	--	91.1759	4661	95.9447	4578	93.3566	4812	63.4909	3236	49.9662	2719	40.5584	2152	9.92E-09	-0.901299	down	--	--	--	--	--	--	--	--	--	--	--	--	--
gene-LOC109607390	LOC109607390	14.9132	1137	16.7378	1195	13.2979	1024	9.10708	691	10.4721	849	9.0541	719	6.02E-05	-0.688186	down	--	--	Biological Process: regulation of cell cycle (GO:0051726);;	K09528|1.3e-23|cbr:CBG04113|K09528 DnaJ homolog subfamily C member 8 | (RefSeq) Hypothetical protein CBG04113	--	[D]	Cell cycle control, cell division, chromosome partitioning	Cyclin, N-terminal domain	--	D	Cell cycle control, cell division, chromosome partitioning	PREDICTED: CDK5 and ABL1 enzyme substrate 1-like isoform X1 [Aethina tumida]	biological process: biological regulation (GO:0065007)
gene-LOC109606169	LOC109606169	29.599	1948	32.8283	2017	25.8012	1713	52.4219	3439	45.1105	3160	41.6692	2846	1.02E-05	0.622683	up	[G]	Carbohydrate transport and metabolism	Cellular Component: integral component of membrane (GO:0016021);; Molecular Function: transmembrane transporter activity (GO:0022857);;	K23677|2.9e-150|dnx:107167137|K23677 MFS transporter, Spinster family, sphingosine-1-phosphate transporter | (RefSeq) protein spinster homolog 1	--	[G]	Carbohydrate transport and metabolism	Major Facilitator Superfamily	--	G	Carbohydrate transport and metabolism	PREDICTED: LOW QUALITY PROTEIN: uncharacterized protein LOC109606169 [Aethina tumida]	cellular component: membrane (GO:0016020);; cellular component: membrane part (GO:0044425);; biological process: localization (GO:0051179);; molecular function: transporter activity (GO:0005215)
gene-LOC109598399	LOC109598399	0.794786	104	0.474119	57	0.364166	48	0.061651	8	0.295504	40	0.093285	13	0.000421634	-1.89444	down	--	--	Molecular Function: DNA binding (GO:0003677);; Cellular Component: nucleus (GO:0005634);; Biological Process: regulation of transcription from RNA polymerase II promoter (GO:0006357);;	K08810|1.6e-40|daz:108613371|K08810 triple functional domain protein [EC:2.7.11.1] | (RefSeq) triple functional domain protein isoform X1	--	--	--	BTB/POZ domain	Protein bric-a-brac 1 OS=Drosophila melanogaster OX=7227 GN=bab1 PE=2 SV=2	S	Function unknown	PREDICTED: protein tramtrack, alpha isoform [Aethina tumida]	molecular function: binding (GO:0005488);; cellular component: cell (GO:0005623);; cellular component: organelle (GO:0043226);; cellular component: cell part (GO:0044464);; biological process: biological regulation (GO:0065007)
gene-LOC109604376	LOC109604376	14.3424	415	14.4284	390	13.4997	394	7.21925	208	6.52119	201	8.63758	259	0.000112354	-0.95305	down	--	--	--	--	--	--	--	--	--	--	--	PREDICTED: uncharacterized protein LOC109604376 [Aethina tumida]	--
Aethina_tumida_newGene_3210	--	3.01892	142	2.78158	122	2.69108	128	1.36633	64	2.06987	104	1.35318	66	0.00960761	-0.860884	down	--	--	Biological Process: reproduction (GO:0000003);; Biological Process: oocyte maturation (GO:0001556);; Molecular Function: peptide receptor activity (GO:0001653);; Biological Process: developmental process involved in reproduction (GO:0003006);; Molecular Function: molecular_function (GO:0003674);; Molecular Function: transmembrane signaling receptor activity (GO:0004888);; Molecular Function: G-pr…	--	--	--	--	Leucine rich repeat	--	T	Signal transduction mechanisms	hypothetical protein ILUMI_23031 [Ignelater luminosus]	biological process: reproduction (GO:0000003);; biological process: cellular process (GO:0009987);; biological process: reproductive process (GO:0022414);; biological process: multicellular organismal process (GO:0032501);; biological process: developmental process (GO:0032502);; biological process: single-organism process (GO:0044699);; biological process: signaling (GO:0023052);; biological pro…
gene-LOC109599126	LOC109599126	2.51565	138	2.60218	133	4.79953	265	1.26227	69	1.62066	95	1.30465	75	0.000490194	-1.27797	down	[QV]	Secondary metabolites biosynthesis, transport and catabolism;; Defense mechanisms	Molecular Function: iron ion binding (GO:0005506);; Molecular Function: oxidoreductase activity, acting on paired donors, with incorporation or reduction of molecular oxygen (GO:0016705);; Molecular Function: heme binding (GO:0020037);;	K15001|1.2e-128|tca:641609|K15001 cytochrome P450 family 4 [EC:1.14.-.-] | (RefSeq) CYP4Q4; cytochrome P450 monooxygenase CYP4Q4	--	[QI]	Secondary metabolites biosynthesis, transport and catabolism;; Lipid transport and metabolism	Cytochrome P450	Cytochrome P450 4C1 OS=Blaberus discoidalis OX=6981 GN=CYP4C1 PE=2 SV=1	Q	Secondary metabolites biosynthesis, transport and catabolism	PREDICTED: cytochrome P450 4C1-like [Aethina tumida]	molecular function: binding (GO:0005488);; biological process: metabolic process (GO:0008152);; biological process: single-organism process (GO:0044699);; molecular function: catalytic activity (GO:0003824)
gene-LOC109607731	LOC109607731	6.03804	399	4.04416	250	4.44074	296	2.42548	160	1.4163	100	3.58318	246	0.00391658	-0.995041	down	--	--	Molecular Function: chloride channel activity (GO:0005254);; Cellular Component: plasma membrane (GO:0005886);; Cellular Component: chloride channel complex (GO:0034707);;	K22204|1.8e-173|tca:656842|K22204 bestrophin, other | (RefSeq) bestrophin-2	--	[R]	General function prediction only	Bestrophin, RFP-TM, chloride channel	Bestrophin homolog 18 OS=Caenorhabditis elegans OX=6239 GN=best-18 PE=3 SV=2	P	Inorganic ion transport and metabolism	PREDICTED: bestrophin-2 [Aethina tumida]	biological process: localization (GO:0051179);; molecular function: transporter activity (GO:0005215);; cellular component: cell (GO:0005623);; cellular component: membrane (GO:0016020);; cellular component: cell part (GO:0044464);; cellular component: macromolecular complex (GO:0032991);; cellular component: membrane part (GO:0044425)
gene-LOC109598324	LOC109598324	10.9738	497	10.2456	433	9.82323	449	6.93479	313	7.31335	353	6.66025	313	0.00618321	-0.605248	down	--	--	Molecular Function: guanyl-nucleotide exchange factor activity (GO:0005085);; Molecular Function: Rho guanyl-nucleotide exchange factor activity (GO:0005089);; Cellular Component: cellular_component (GO:0005575);; Cellular Component: intracellular (GO:0005622);; Cellular Component: cell (GO:0005623);; Cellular Component: centrosome (GO:0005813);; Cellular Component: microtubule organizing center …	--	--	--	--	RhoGEF domain	--	S	Function unknown	PREDICTED: pleckstrin homology domain-containing family G member 4B-like [Aethina tumida]	biological process: biological regulation (GO:0065007);; molecular function: molecular function regulator (GO:0098772);; cellular component: cell (GO:0005623);; cellular component: cell part (GO:0044464);; cellular component: organelle (GO:0043226);; cellular component: organelle part (GO:0044422);; biological process: cellular process (GO:0009987);; biological process: cellular component organiz…
gene-LOC109598907	LOC109598907	10.781	842	11.3467	827	9.97995	786	6.13531	478	5.85423	487	6.41867	520	5.58E-06	-0.836819	down	--	--	Cellular Component: integral component of membrane (GO:0016021);;	--	--	--	--	PAN domain	--	S	Function unknown	PREDICTED: uncharacterized protein LOC109598907 [Aethina tumida]	cellular component: membrane (GO:0016020);; cellular component: membrane part (GO:0044425)
Aethina_tumida_newGene_2940	--	71.642	2571	68.7332	2303	48.4782	1754	44.4909	1592	31.9424	1220	50.3562	1875	0.00118144	-0.605082	down	--	--	Molecular Function: structural constituent of cuticle (GO:0042302);;	--	--	--	--	Insect cuticle protein	Adult-specific rigid cuticular protein 12.6 OS=Araneus diadematus OX=45920 PE=1 SV=1	S	Function unknown	PREDICTED: global transcription regulator sge1 [Tribolium castaneum]	molecular function: structural molecule activity (GO:0005198)
gene-LOC109595419	LOC109595419	9.16659	1235	9.75382	1227	9.08706	1235	17.0064	2284	14.3118	2053	15.1317	2116	4.96E-07	0.694135	up	[NW]	Cell motility;; Extracellular structures	Molecular Function: metalloendopeptidase activity (GO:0004222);; Molecular Function: calcium ion binding (GO:0005509);; Molecular Function: zinc ion binding (GO:0008270);;	K13046|0.0e+00|tca:658706|K13046 tolkin [EC:3.4.24.-] | (RefSeq) tolloid-like protein 1	--	[O]	Posttranslational modification, protein turnover, chaperones	CUB domain	Dorsal-ventral patterning protein tolloid OS=Drosophila melanogaster OX=7227 GN=tld PE=2 SV=2	O	Posttranslational modification, protein turnover, chaperones	PREDICTED: LOW QUALITY PROTEIN: tolloid-like protein 1 [Aethina tumida]	biological process: metabolic process (GO:0008152);; molecular function: catalytic activity (GO:0003824);; molecular function: binding (GO:0005488)
gene-LOC109604199	LOC109604199	14.9913	379	13.586	320	19.0439	485	9.07168	229	9.22501	249	10.5815	277	0.00285204	-0.757259	down	--	--	--	K00545|2.4e-23|oaa:100084444|K00545 catechol O-methyltransferase [EC:2.1.1.6] | (RefSeq) LRRC51; transmembrane O-methyltransferase homolog	Steroid hormone biosynthesis (ko00140);; Tyrosine metabolism (ko00350);; Dopaminergic synapse (ko04728)	[A]	RNA processing and modification	Leucine-rich repeat	--	A	RNA processing and modification	PREDICTED: leucine-rich repeat-containing protein 51-like isoform X1 [Aethina tumida]	--
gene-LOC109595261	LOC109595261	3.77433	503	3.10735	390	2.56182	344	6.263	832	4.6618	662	5.31995	735	0.000534312	0.746798	up	--		Biological Process: reproduction (GO:0000003);; Biological Process: urogenital system development (GO:0001655);; Biological Process: ameboidal-type cell migration (GO:0001667);; Biological Process: regulation of protein phosphorylation (GO:0001932);; Biological Process: positive regulation of protein phosphorylation (GO:0001934);; Biological Process: morphogenesis of an epithelium (GO:0002009);; …	K05096|3.9e-255|tca:662470|K05096 FMS-like tyrosine kinase 1 [EC:2.7.10.1] | (RefSeq) vascular endothelial growth factor receptor 1	--	[T]	Signal transduction mechanisms	Protein tyrosine and serine/threonine kinase	Fibroblast growth factor receptor OS=Hydra vulgaris OX=6087 GN=FGFR PE=2 SV=1	T	Signal transduction mechanisms	PREDICTED: vascular endothelial growth factor receptor 1-like isoform X1 [Aethina tumida]	biological process: reproduction (GO:0000003);; biological process: multicellular organismal process (GO:0032501);; biological process: developmental process (GO:0032502);; biological process: single-organism process (GO:0044699);; biological process: cellular process (GO:0009987);; biological process: locomotion (GO:0040011);; biological process: localization (GO:0051179);; biological process: b…
gene-LOC109609174	LOC109609174	271.578	5672	286.96	5594	273.841	5767	180.716	3762	166.153	3694	134.46	2914	7.55E-10	-0.827143	down	--	--	Cellular Component: mitochondrial inner membrane (GO:0005743);; Biological Process: tricarboxylic acid cycle (GO:0006099);; Cellular Component: integral component of membrane (GO:0016021);; Molecular Function: metal ion binding (GO:0046872);;	K00237|2.7e-36|dpa:109540617|K00237 succinate dehydrogenase (ubiquinone) membrane anchor subunit | (RefSeq) succinate dehydrogenase [ubiquinone] cytochrome b small subunit, mitochondrial	Citrate cycle (TCA cycle) (ko00020);; Oxidative phosphorylation (ko00190);; Carbon metabolism (ko01200)	[CU]	Energy production and conversion;; Intracellular trafficking, secretion, and vesicular transport	CybS, succinate dehydrogenase cytochrome B small subunit	Succinate dehydrogenase [ubiquinone] cytochrome b small subunit, mitochondrial OS=Drosophila melanogaster OX=7227 GN=SdhD PE=2 SV=1	C	Energy production and conversion	PREDICTED: succinate dehydrogenase [ubiquinone] cytochrome b small subunit, mitochondrial [Aethina tumida]	cellular component: cell (GO:0005623);; cellular component: membrane (GO:0016020);; cellular component: organelle (GO:0043226);; cellular component: organelle part (GO:0044422);; cellular component: cell part (GO:0044464);; biological process: metabolic process (GO:0008152);; biological process: cellular process (GO:0009987);; biological process: single-organism process (GO:0044699);; cellular co…
gene-LOC109600985	LOC109600985	4.53209	456	5.0295	472	4.13044	419	2.91713	293	2.68653	288	2.1616	226	0.000426778	-0.851623	down	--	--	Molecular Function: GTPase activator activity (GO:0005096);; Biological Process: regulation of small GTPase mediated signal transduction (GO:0051056);;	K17708|2.2e-55|epa:110240877|K17708 RAP1 GTPase activating protein 2 | (RefSeq) uncharacterized protein LOC110240877	--	[T]	Signal transduction mechanisms	Rap/ran-GAP	GTPase-activating protein DDB_G0291510 OS=Dictyostelium discoideum OX=44689 GN=DDB_G0291510 PE=4 SV=1	T	Signal transduction mechanisms	PREDICTED: LOW QUALITY PROTEIN: GTPase-activating Rap/Ran-GAP domain-like protein 3 [Aethina tumida]	biological process: biological regulation (GO:0065007);; molecular function: molecular function regulator (GO:0098772)
gene-LOC109604125	LOC109604125	6.65465	84	9.46153	111	9.67824	123	5.26913	66	2.51056	34	3.30095	43	0.00160603	-1.25612	down	--	--	--	--	--	--	--	--	--	--	--	PREDICTED: neuropeptide-like protein 31 [Aethina tumida]	--
gene-LOC109598454	LOC109598454	110.813	3839	120.281	3890	107.576	3758	72.8946	2517	62.9599	2322	69.1979	2487	1.36E-09	-0.759363	down	--	--	Biological Process: regulation of response to biotic stimulus (GO:0002831);; Biological Process: positive regulation of response to biotic stimulus (GO:0002833);; Molecular Function: molecular_function (GO:0003674);; Molecular Function: catalytic activity (GO:0003824);; Cellular Component: cellular_component (GO:0005575);; Cellular Component: cell (GO:0005623);; Cellular Component: plasma membran…	K18180|3.7e-29|acep:105621360|K18180 cytochrome c oxidase assembly factor 7 | (RefSeq) LOW QUALITY PROTEIN: uncharacterized protein LOC105621360	--	[O]	Posttranslational modification, protein turnover, chaperones	Gamma interferon inducible lysosomal thiol reductase (GILT)	GILT-like protein 1 OS=Drosophila melanogaster OX=7227 GN=GILT1 PE=1 SV=1	O	Posttranslational modification, protein turnover, chaperones	PREDICTED: gamma-interferon-inducible lysosomal thiol reductase-like [Aethina tumida]	biological process: biological regulation (GO:0065007);; molecular function: catalytic activity (GO:0003824);; cellular component: cell (GO:0005623);; cellular component: membrane (GO:0016020);; cellular component: cell part (GO:0044464);; biological process: metabolic process (GO:0008152);; biological process: single-organism process (GO:0044699)
gene-LOC109601545	LOC109601545	4.01907	446	3.17416	329	2.44855	274	1.69744	188	1.38077	163	2.29592	265	0.00307745	-0.870609	down	--	--	--	--	--	--	--	--	--	--	--	PREDICTED: basic proline-rich protein-like [Aethina tumida]	--
gene-LOC109594919	LOC109594919	19.7487	324	20.2844	311	8.35871	139	8.97819	147	6.21957	109	1.30349	23	0.00301155	-1.57824	down	--	--	--	--	--	--	--	Insect pheromone-binding family, A10/OS-D	--	S	Function unknown	PREDICTED: uncharacterized protein LOC109594919 [Aethina tumida]	--
gene-LOC109596677	LOC109596677	32.1675	835	32.1242	778	36.0187	942	23.2469	601	20.0509	554	22.1867	597	0.000358447	-0.652319	down	--	--	--	--	--	--	--	Haemolymph juvenile hormone binding protein (JHBP)	Protein takeout OS=Drosophila melanogaster OX=7227 GN=to PE=2 SV=1	S	Function unknown	PREDICTED: protein takeout-like [Aethina tumida]	--
gene-LOC109596858	LOC109596858	0.597864	48	0.81275	61	0.454993	37	0.439099	35	0.031994	3	0.150932	13	0.00927516	-1.6001	down	--	--	Biological Process: cellular protein modification process (GO:0006464);;	K16608|2.2e-218|tca:657266|K16608 tubulin monoglycylase TTLL3/8 [EC:6.3.2.-] | (RefSeq) tubulin glycylase 3A-like	--	[O]	Posttranslational modification, protein turnover, chaperones	Tubulin-tyrosine ligase family	Tubulin glycylase 3A OS=Drosophila melanogaster OX=7227 GN=TTLL3A PE=1 SV=1	O	Posttranslational modification, protein turnover, chaperones	PREDICTED: tubulin glycylase 3A-like, partial [Aethina tumida]	biological process: metabolic process (GO:0008152);; biological process: cellular process (GO:0009987)
gene-LOC109600343	LOC109600343	108.086	3850	80.6301	2681	71.3834	2564	31.1549	1106	65.1011	2468	35.3011	1305	1.09E-05	-1.01935	down	--	--	--	--	--	--	--	--	--	--	--	PREDICTED: collagen alpha-1(VIII) chain-like [Aethina tumida]	--
gene-LOC109608930	LOC109608930	198.301	6376	137.19	4118	79.3974	2574	67.0138	2148	53.4936	1831	86.4179	2883	4.85E-05	-1.0287	down	--	--	--	--	--	--	--	--	--	--	--	PREDICTED: elastin-like [Aethina tumida]	--
gene-LOC109605509	LOC109605509	23.0922	598	20.7445	501	23.905	624	7.60046	196	6.8925	190	6.62702	178	2.13E-13	-1.71775	down	--	--	Cellular Component: integral component of membrane (GO:0016021);;	--	--	[W]	Extracellular structures	FAR-17a/AIG1-like protein	--	W	Extracellular structures	PREDICTED: androgen-dependent TFPI-regulating protein-like [Aethina tumida]	cellular component: membrane (GO:0016020);; cellular component: membrane part (GO:0044425)
Aethina_tumida_newGene_524	--	1.0993	56	1.06705	51	0.929075	48	0.45593	24	0.129768	8	0.64028	29	0.00229016	-1.43816	down	--	--	Molecular Function: UDP-glycosyltransferase activity (GO:0008194);; Molecular Function: transferase activity, transferring hexosyl groups (GO:0016758);;	K00699|6.6e-27|tca:657451|K00699 glucuronosyltransferase [EC:2.4.1.17] | (RefSeq) UDP-glucuronosyltransferase 2B9	Pentose and glucuronate interconversions (ko00040);; Ascorbate and aldarate metabolism (ko00053);; Retinol metabolism (ko00830);; Porphyrin and chlorophyll metabolism (ko00860);; Metabolism of xenobiotics by cytochrome P450 (ko00980);; Drug metabolism - cytochrome P450 (ko00982);; Drug metabolism - other enzymes (ko00983)	--	--	UDP-glucoronosyl and UDP-glucosyl transferase	--	G	Carbohydrate transport and metabolism	hypothetical protein FQR65_LT03259 [Abscondita terminalis]	molecular function: catalytic activity (GO:0003824)
gene-LOC109597110	LOC109597110	13.0515	5179	14.3216	5305	10.8135	4327	25.7597	10190	22.33	9431	20.5802	8474	6.10E-09	0.812064	up	--	--	Cellular Component: extracellular region (GO:0005576);; Molecular Function: chitin binding (GO:0008061);;	K03900|0.0e+00|dwi:6639247|K03900 von Willebrand factor | (RefSeq) hemocytin	ECM-receptor interaction (ko04512)	[WV]	Extracellular structures;; Defense mechanisms	von Willebrand factor type D domain	Hemocytin OS=Bombyx mori OX=7091 PE=2 SV=1	--	--	PREDICTED: LOW QUALITY PROTEIN: hemocytin-like [Aethina tumida]	cellular component: extracellular region (GO:0005576);; molecular function: binding (GO:0005488)
gene-LOC109604612	LOC109604612	207.913	6713	189.96	5725	212.213	6908	371.06	11942	313.899	10786	413.628	13856	3.40E-09	0.813495	up	--	--	Molecular Function: pigment binding (GO:0031409);;	K03098|6.4e-101|dpa:109546847|K03098 apolipoprotein D and lipocalin family protein | (RefSeq) apolipoprotein D-like	--	[M]	Cell wall/membrane/envelope biogenesis	Lipocalin / cytosolic fatty-acid binding protein family	--	M	Cell wall/membrane/envelope biogenesis	PREDICTED: apolipoprotein D-like [Aethina tumida]	molecular function: binding (GO:0005488)
gene-LOC109605256	LOC109605256	23.9052	613	21.5411	516	21.3114	551	13.4669	344	10.7105	293	10.8989	290	1.53E-05	-0.962857	down	[T]	Signal transduction mechanisms	Cellular Component: integral component of membrane (GO:0016021);;	K05770|9.2e-61|dpa:109535193|K05770 translocator protein | (RefSeq) translocator protein	Neuroactive ligand-receptor interaction (ko04080);; Apoptosis - fly (ko04214)	[T]	Signal transduction mechanisms	TspO/MBR family	--	T	Signal transduction mechanisms	PREDICTED: translocator protein [Aethina tumida]	cellular component: membrane (GO:0016020);; cellular component: membrane part (GO:0044425)
gene-LOC109601626	LOC109601626	27.7246	3045	49.8863	5113	43.1112	4773	203.87	22314	287.91	33645	453.577	51674	1.71E-26	2.93054	up	--	--	Molecular Function: lipid transporter activity (GO:0005319);; Cellular Component: cellular_component (GO:0005575);; Cellular Component: extracellular region (GO:0005576);; Biological Process: lipid transport (GO:0006869);;	--	--	--	--	Domain of unknown function (DUF1943)	Vitellogenin OS=Anthonomus grandis OX=7044 GN=VTG PE=3 SV=1	S	Function unknown	PREDICTED: LOW QUALITY PROTEIN: vitellogenin-like [Aethina tumida]	biological process: localization (GO:0051179);; molecular function: transporter activity (GO:0005215);; cellular component: extracellular region (GO:0005576);; biological process: single-organism process (GO:0044699)
Aethina_tumida_newGene_3946	--	5.71406	381	5.15782	321	3.74381	252	2.26638	151	2.73883	195	2.99175	207	0.00105838	-0.899145	down	--	--	Molecular Function: protein binding (GO:0005515);;	--	--	--	--	Leucine rich repeat	--	T	Signal transduction mechanisms	--	molecular function: binding (GO:0005488)
gene-LOC109605073	LOC109605073	138.634	2513	125.163	2118	96.0025	1755	58.3731	1055	17.3004	334	63.4441	1194	3.68E-05	-1.3973	down	--	--	Molecular Function: odorant binding (GO:0005549);;	--	--	--	--	PBP/GOBP family	--	--	--	PREDICTED: uncharacterized protein LOC109605073 [Aethina tumida]	molecular function: binding (GO:0005488)
gene-LOC109601109	LOC109601109	24.6996	599	27.4609	621	27.6092	675	14.9415	361	19.8508	512	19.7528	497	0.00444786	-0.585721	down	--	--	--	--	--	--	--	--	--	--	--	PREDICTED: uncharacterized protein LOC109601109 [Aethina tumida]	--
gene-LOC109597230	LOC109597230	222.178	7173	182.223	5492	221.914	7224	102.045	3284	99.9656	3435	50.812	1703	1.60E-10	-1.34721	down	[O]	Posttranslational modification, protein turnover, chaperones	Cellular Component: lytic vacuole (GO:0000323);; Molecular Function: molecular_function (GO:0003674);; Molecular Function: catalytic activity (GO:0003824);; Molecular Function: endopeptidase activity (GO:0004175);; Molecular Function: cysteine-type endopeptidase activity (GO:0004197);; Cellular Component: cellular_component (GO:0005575);; Cellular Component: extracellular region (GO:0005576);; Ce…	K01365|5.8e-48|clec:106662867|K01365 cathepsin L [EC:3.4.22.15] | (RefSeq) cathepsin L1-like	Autophagy - animal (ko04140);; Lysosome (ko04142);; Phagosome (ko04145)	[O]	Posttranslational modification, protein turnover, chaperones	Papain family cysteine protease	Crustapain OS=Pandalus borealis OX=6703 GN=Cys PE=1 SV=1	O	Posttranslational modification, protein turnover, chaperones	PREDICTED: zingipain-2-like [Aethina tumida]	cellular component: cell (GO:0005623);; cellular component: organelle (GO:0043226);; cellular component: cell part (GO:0044464);; molecular function: catalytic activity (GO:0003824);; biological process: metabolic process (GO:0008152);; cellular component: extracellular region (GO:0005576);; cellular component: extracellular region part (GO:0044421);; biological process: cellular process (GO:0009…
gene-LOC109601435	LOC109601435	223.692	3220	209.156	2811	228.354	3315	122.5	1758	97.672	1497	112.866	1686	4.78E-14	-1.02491	down	--	--	Molecular Function: cytochrome-c oxidase activity (GO:0004129);; Cellular Component: integral component of membrane (GO:0016021);;	K02268|1.0e-25|tca:656527|K02268 cytochrome c oxidase subunit 6c | (RefSeq) cox-a; cytochrome c oxidase subunit 6C-1	Oxidative phosphorylation (ko00190)	--	--	Cytochrome c oxidase subunit VIc	--	I	Lipid transport and metabolism	PREDICTED: cytochrome c oxidase subunit 6C-like [Aethina tumida]	biological process: metabolic process (GO:0008152);; biological process: single-organism process (GO:0044699);; biological process: localization (GO:0051179);; molecular function: catalytic activity (GO:0003824);; molecular function: transporter activity (GO:0005215);; molecular function: electron carrier activity (GO:0009055);; cellular component: membrane (GO:0016020);; cellular component: memb…
gene-LOC109602522	LOC109602522	47.6942	4434	52.7523	4578	68.4351	6414	250.036	23167	114.971	11374	127.692	12316	1.86E-09	1.5064	up	[R]	General function prediction only	--	K19519|1.7e-280|tca:660148|K19519 transforming growth factor-beta-induced protein | (RefSeq) transforming growth factor-beta-induced protein ig-h3	--	[MW]	Cell wall/membrane/envelope biogenesis;; Extracellular structures	Fasciclin domain	--	--	--	PREDICTED: LOW QUALITY PROTEIN: transforming growth factor-beta-induced protein ig-h3 [Aethina tumida]	--
Aethina_tumida_newGene_4275	--	10.0976	186	6.56843	113	5.8557	109	22.1314	405	14.5535	284	15.0942	288	0.00018753	1.16382	up	--	--	--	--	--	--	--	--	--	--	--	PREDICTED: pollen-specific leucine-rich repeat extensin-like protein 2 [Aethina tumida]	--
gene-LOC109599172	LOC109599172	3.90721	69	3.1893	53	3.9146	70	1.54702	27	2.13845	40	1.59628	29	0.0039978	-1.10948	down	--	--	Cellular Component: integral component of membrane (GO:0016021);;	K14165|9.0e-13|phu:Phum_PHUM280810|K14165 atypical dual specificity phosphatase [EC:3.1.3.16 3.1.3.48] | (RefSeq) dual specificity protein phosphatase, putative	--	--	--	--	--	--	--	PREDICTED: LOW QUALITY PROTEIN: transmembrane protein 42 [Aethina tumida]	cellular component: membrane (GO:0016020);; cellular component: membrane part (GO:0044425)
Aethina_tumida_newGene_3037	--	5.31185	53	4.50723	42	3.96473	40	1.57085	16	3.06266	33	0.813302	9	0.00501228	-1.33395	down	--	--	--	--	--	--	--	Fungal protease inhibitor	--	--	--	unnamed protein product [Callosobruchus maculatus]	--
gene-LOC109601295	LOC109601295	16.9081	901	21.5052	1069	15.5987	838	6.23336	331	4.30808	245	6.16985	341	2.20E-14	-1.725	down	--	--	Molecular Function: molecular_function (GO:0003674);; Molecular Function: structural molecule activity (GO:0005198);; Molecular Function: extracellular matrix structural constituent (GO:0005201);; Cellular Component: cellular_component (GO:0005575);; Cellular Component: extracellular region (GO:0005576);; Biological Process: multicellular organism development (GO:0007275);; Biological Process: mo…	K06237|2.7e-105|tca:659912|K06237 collagen type IV alpha | (RefSeq) collagen alpha-2(IV) chain	ECM-receptor interaction (ko04512)	--	--	--	--	W	Extracellular structures	PREDICTED: uncharacterized protein LOC109601295 [Aethina tumida]	molecular function: structural molecule activity (GO:0005198);; cellular component: extracellular region (GO:0005576);; biological process: multicellular organismal process (GO:0032501);; biological process: developmental process (GO:0032502);; biological process: single-organism process (GO:0044699);; cellular component: extracellular region part (GO:0044421)
gene-LOC109602399	LOC109602399	41.6283	4547	40.6953	4150	33.9878	3744	27.6659	3013	20.813	2420	23.6868	2685	4.13E-07	-0.72185	down	--	--	Molecular Function: alpha-mannosidase activity (GO:0004559);; Biological Process: mannose metabolic process (GO:0006013);; Molecular Function: carbohydrate binding (GO:0030246);; Molecular Function: metal ion binding (GO:0046872);;	K12311|0.0e+00|tca:657014|K12311 lysosomal alpha-mannosidase [EC:3.2.1.24] | (RefSeq) lysosomal alpha-mannosidase	Other glycan degradation (ko00511);; Lysosome (ko04142)	[G]	Carbohydrate transport and metabolism	Glycosyl hydrolases family 38 N-terminal domain	Lysosomal alpha-mannosidase OS=Dictyostelium discoideum OX=44689 GN=manA PE=1 SV=2	G	Carbohydrate transport and metabolism	PREDICTED: LOW QUALITY PROTEIN: lysosomal alpha-mannosidase-like [Aethina tumida]	molecular function: catalytic activity (GO:0003824);; biological process: metabolic process (GO:0008152);; biological process: single-organism process (GO:0044699);; molecular function: binding (GO:0005488)
gene-LOC109604089	LOC109604089	13.1214	770	10.1054	553	11.2054	663	7.6789	449	7.92771	495	6.70819	408	0.000972358	-0.66148	down	--	--	Molecular Function: monocarboxylic acid transmembrane transporter activity (GO:0008028);; Biological Process: monocarboxylic acid transport (GO:0015718);; Cellular Component: integral component of membrane (GO:0016021);; Biological Process: transmembrane transport (GO:0055085);;	K08186|1.0e-87|pmac:106713518|K08186 MFS transporter, MCT family, solute carrier family 16 (monocarboxylic acid transporters), member 9 | (RefSeq) monocarboxylate transporter 9-like	--	[G]	Carbohydrate transport and metabolism	Major Facilitator Superfamily	--	G	Carbohydrate transport and metabolism	PREDICTED: monocarboxylate transporter 9-like [Aethina tumida]	biological process: single-organism process (GO:0044699);; biological process: localization (GO:0051179);; molecular function: transporter activity (GO:0005215);; cellular component: membrane (GO:0016020);; cellular component: membrane part (GO:0044425)
gene-LOC109596813	LOC109596813	6.2479	394	6.26881	369	5.64926	359	2.7679	174	3.55623	239	3.41594	224	0.000171065	-0.932094	down	[QV]	Secondary metabolites biosynthesis, transport and catabolism;; Defense mechanisms	Molecular Function: iron ion binding (GO:0005506);; Molecular Function: oxidoreductase activity, acting on paired donors, with incorporation or reduction of molecular oxygen (GO:0016705);; Molecular Function: heme binding (GO:0020037);;	K15001|1.1e-125|tca:662633|K15001 cytochrome P450 family 4 [EC:1.14.-.-] | (RefSeq) probable cytochrome P450 4aa1	--	[QI]	Secondary metabolites biosynthesis, transport and catabolism;; Lipid transport and metabolism	Cytochrome P450	Probable cytochrome P450 4aa1 OS=Drosophila melanogaster OX=7227 GN=Cyp4aa1 PE=2 SV=2	Q	Secondary metabolites biosynthesis, transport and catabolism	PREDICTED: probable cytochrome P450 4aa1 isoform X1 [Aethina tumida]	molecular function: binding (GO:0005488);; biological process: metabolic process (GO:0008152);; biological process: single-organism process (GO:0044699);; molecular function: catalytic activity (GO:0003824)
Aethina_tumida_newGene_3752	--	15.6407	297	17.519	310	19.0102	363	22.9536	434	28.7322	579	35.0939	690	0.00381708	0.69581	up	[O]	Posttranslational modification, protein turnover, chaperones	Molecular Function: cysteine-type peptidase activity (GO:0008234);;	K01365|4.1e-46|hai:109378933|K01365 cathepsin L [EC:3.4.22.15] | (RefSeq) digestive cysteine proteinase 3-like	Autophagy - animal (ko04140);; Lysosome (ko04142);; Phagosome (ko04145);; Apoptosis (ko04210);; Antigen processing and presentation (ko04612);; Proteoglycans in cancer (ko05205);; Rheumatoid arthritis (ko05323);; Fluid shear stress and atherosclerosis (ko05418)	[O]	Posttranslational modification, protein turnover, chaperones	Papain family cysteine protease	Digestive cysteine proteinase 1 OS=Homarus americanus OX=6706 GN=LCP1 PE=1 SV=2	O	Posttranslational modification, protein turnover, chaperones	PREDICTED: cathepsin L1-like [Aethina tumida]	biological process: metabolic process (GO:0008152);; molecular function: catalytic activity (GO:0003824)
gene-LOC109600924	LOC109600924	5.10394	491	4.46006	401	3.89815	379	2.57996	248	2.39519	246	2.70278	270	0.000387547	-0.841584	down	[I]	Lipid transport and metabolism	Biological Process: lipid metabolic process (GO:0006629);;	K01052|4.7e-114|nvl:108556624|K01052 lysosomal acid lipase/cholesteryl ester hydrolase [EC:3.1.1.13] | (RefSeq) uncharacterized protein LOC108556624	Steroid biosynthesis (ko00100);; Lysosome (ko04142)	[I]	Lipid transport and metabolism	alpha/beta hydrolase fold	Lipase 1 OS=Drosophila melanogaster OX=7227 GN=Lip1 PE=2 SV=2	I	Lipid transport and metabolism	PREDICTED: uncharacterized protein LOC109600924 [Aethina tumida]	biological process: metabolic process (GO:0008152);; biological process: single-organism process (GO:0044699)
gene-LOC109596086	LOC109596086	297.711	5827	246.76	4509	248.377	4902	184.902	3608	141.929	2957	175.181	3558	6.76E-07	-0.692376	down	--	--	Molecular Function: structural constituent of cuticle (GO:0042302);;	K10385|1.3e-20|dpl:KGM_205914|K10385 loricrin | (RefSeq) cuticular protein RR-1 motif 8 precursor	--	--	--	Insect cuticle protein	Endocuticle structural glycoprotein SgAbd-4 OS=Schistocerca gregaria OX=7010 PE=1 SV=1	O	Posttranslational modification, protein turnover, chaperones	PREDICTED: LOW QUALITY PROTEIN: endocuticle structural glycoprotein SgAbd-4-like [Aethina tumida]	molecular function: structural molecule activity (GO:0005198)
gene-LOC109603428	LOC109603428	0	0	0	0	0.089681	7	0.680065	46	1.0541	76	1.53816	108	3.48E-13	4.85455	up	--	--	Biological Process: multicellular organism development (GO:0007275);; Biological Process: sensory organ development (GO:0007423);; Biological Process: imaginal disc development (GO:0007444);; Biological Process: biological_process (GO:0008150);; Biological Process: tissue development (GO:0009888);; Cellular Component: integral component of membrane (GO:0016021);; Molecular Function: transferase a…	K01183|5.8e-18|api:100169337|K01183 chitinase [EC:3.2.1.14] | (RefSeq) nose resistant to fluoxetine protein 6	Amino sugar and nucleotide sugar metabolism (ko00520)	[R]	General function prediction only	Acyltransferase family	Nose resistant to fluoxetine protein 6 OS=Caenorhabditis elegans OX=6239 GN=nrf-6 PE=1 SV=3	S	Function unknown	PREDICTED: nose resistant to fluoxetine protein 6-like [Aethina tumida]	biological process: multicellular organismal process (GO:0032501);; biological process: developmental process (GO:0032502);; biological process: single-organism process (GO:0044699);; cellular component: membrane (GO:0016020);; cellular component: membrane part (GO:0044425);; molecular function: catalytic activity (GO:0003824)
gene-LOC109603237	LOC109603237	4.47156	217	7.13296	322	4.2013	205	7.55132	364	8.04642	414	17.2962	868	0.00289461	1.02343	up	--	--	--	--	--	--	--	--	--	--	--	PREDICTED: uncharacterized protein LOC109603237 [Aethina tumida]	--
gene-LOC109608546	LOC109608546	9.49257	559	7.13478	392	7.92563	471	6.40018	376	5.43818	341	4.1295	253	0.00838355	-0.654452	down	--	--	Cellular Component: integral component of membrane (GO:0016021);; Molecular Function: signaling receptor activity (GO:0038023);;	K04684|1.7e-17|ccar:109055633|K04684 transcription factor Sp1 | (RefSeq) transcription factor Sp1-like	Mitophagy - animal (ko04137);; TGF-beta signaling pathway (ko04350)	[RT]	General function prediction only;; Signal transduction mechanisms	Haemolysin-III related	Adiponectin receptor protein OS=Drosophila melanogaster OX=7227 GN=AdipoR PE=1 SV=2	T	Signal transduction mechanisms	PREDICTED: progestin and adipoQ receptor family member 4 [Aethina tumida]	cellular component: membrane (GO:0016020);; cellular component: membrane part (GO:0044425);; biological process: cellular process (GO:0009987);; biological process: signaling (GO:0023052);; biological process: single-organism process (GO:0044699);; biological process: response to stimulus (GO:0050896);; biological process: biological regulation (GO:0065007);; molecular function: signal transducer…
gene-LOC109608896	LOC109608896	21.0329	537	18.1677	433	11.5834	299	7.75091	198	5.90278	161	6.14568	163	1.33E-06	-1.38549	down	--	--	--	--	--	--	--	--	--	--	--	PREDICTED: glycine-rich protein 23-like [Aethina tumida]	--
gene-LOC109601583	LOC109601583	106.237	1672	113.341	1666	345.356	5481	1441.03	22608	186.454	3124	346.27	5655	0.00277965	1.76024	up	--	--	Biological Process: microtubule-based process (GO:0007017);; Cellular Component: dynein complex (GO:0030286);;	--	--	--	--	--	--	--	--	PREDICTED: uncharacterized protein LOC109601583 [Aethina tumida]	biological process: cellular process (GO:0009987);; cellular component: cell (GO:0005623);; cellular component: macromolecular complex (GO:0032991);; cellular component: organelle (GO:0043226);; cellular component: organelle part (GO:0044422);; cellular component: cell part (GO:0044464)
Aethina_tumida_newGene_4012	--	112.606	1186	62.3025	613	69.7692	741	14.3915	152	21.2466	239	39.4126	431	2.09E-07	-1.72944	down	--	--	--	--	--	--	--	--	--	--	--	--	--
Aethina_tumida_newGene_1912	--	1.34769	32	1.6561	37	2.78689	66	1.15621	28	0.059909	2	0.561277	14	0.00669586	-1.69376	down	--	--	--	--	--	--	--	--	--	--	--	--	--
gene-LOC109600260	LOC109600260	1.65035	32	1.73347	32	2.84674	56	32.9774	637	1.01006	21	112.357	2259	4.16E-06	4.50556	up	--	--	Cellular Component: extracellular space (GO:0005615);; Biological Process: humoral immune response (GO:0006959);; Biological Process: defense response to bacterium (GO:0042742);;	K20668|7.4e-12|dpa:109537395|K20668 defensin | (RefSeq) holotricin-1	Toll and Imd signaling pathway (ko04624)	--	--	Arthropod defensin	Defensin-2 OS=Stomoxys calcitrans OX=35570 GN=SMD2 PE=1 SV=1	--	--	PREDICTED: tenecin-1-like [Aethina tumida]	cellular component: extracellular region (GO:0005576);; cellular component: extracellular region part (GO:0044421);; biological process: immune system process (GO:0002376);; biological process: response to stimulus (GO:0050896);; biological process: multi-organism process (GO:0051704)
Aethina_tumida_newGene_3005	--	3.20687	37	1.77165	20	4.40062	50	6.24769	70	7.97107	96	12.8549	149	0.000897967	1.45009	up	--	--	--	--	--	--	--	--	--	--	--	--	--
gene-LOC109596312	LOC109596312	10.6699	597	8.23869	431	8.52914	481	3.41664	191	2.97843	178	4.05089	236	1.48E-08	-1.42152	down	[QV]	Secondary metabolites biosynthesis, transport and catabolism;; Defense mechanisms	Molecular Function: monooxygenase activity (GO:0004497);; Molecular Function: iron ion binding (GO:0005506);; Cellular Component: cellular_component (GO:0005575);; Cellular Component: intracellular (GO:0005622);; Cellular Component: cell (GO:0005623);; Cellular Component: cytoplasm (GO:0005737);; Cellular Component: endoplasmic reticulum (GO:0005783);; Cellular Component: endomembrane system (GO:…	K15001|2.0e-135|tca:660088|K15001 cytochrome P450 family 4 [EC:1.14.-.-] | (RefSeq) uncharacterized LOC660088	--	[QI]	Secondary metabolites biosynthesis, transport and catabolism;; Lipid transport and metabolism	Cytochrome P450	Cytochrome P450 4d2 OS=Drosophila melanogaster OX=7227 GN=Cyp4d2 PE=2 SV=2	Q	Secondary metabolites biosynthesis, transport and catabolism	PREDICTED: cytochrome P450 4d2-like [Aethina tumida]	biological process: metabolic process (GO:0008152);; biological process: single-organism process (GO:0044699);; molecular function: catalytic activity (GO:0003824);; molecular function: binding (GO:0005488);; cellular component: cell (GO:0005623);; cellular component: cell part (GO:0044464);; cellular component: organelle (GO:0043226);; cellular component: membrane (GO:0016020);; cellular compone…
gene-LOC109597474	LOC109597474	27.5471	982	25.0562	833	26.9484	968	18.723	665	17.8993	679	14.8683	550	0.000235137	-0.663821	down	[V]	Defense mechanisms	Molecular Function: molecular_function (GO:0003674);; Molecular Function: catalytic activity (GO:0003824);; Molecular Function: transporter activity (GO:0005215);; Molecular Function: ATP binding (GO:0005524);; Cellular Component: cellular_component (GO:0005575);; Cellular Component: intracellular (GO:0005622);; Cellular Component: cell (GO:0005623);; Biological Process: transport (GO:0006810);; …	K05643|7.1e-31|dpa:109545684|K05643 ATP-binding cassette, subfamily A (ABC1), member 3 | (RefSeq) ATP-binding cassette sub-family A member 2-like	ABC transporters (ko02010)	[IR]	Lipid transport and metabolism;; General function prediction only	ABC transporter	--	Q	Secondary metabolites biosynthesis, transport and catabolism	PREDICTED: ABC transporter A family member 7-like [Aethina tumida]	molecular function: catalytic activity (GO:0003824);; molecular function: transporter activity (GO:0005215);; molecular function: binding (GO:0005488);; cellular component: cell (GO:0005623);; cellular component: cell part (GO:0044464);; biological process: localization (GO:0051179);; biological process: single-organism process (GO:0044699);; cellular component: membrane (GO:0016020);; cellular c…
gene-LOC109604633	LOC109604633	1.10286	50	1.13663	48	0.752129	35	0.082902	4	0.472397	23	0.380555	18	0.000853865	-1.68332	down	[G]	Carbohydrate transport and metabolism	Biological Process: melanin biosynthetic process (GO:0042438);; Biological Process: male mating behavior (GO:0060179);;	K22203|2.3e-79|cqu:CpipJ_CPIJ002395|K22203 dopachrome tautomerase [EC:5.3.3.12] | (RefSeq) dopachrome conversion enzyme	Tyrosine metabolism (ko00350)	--	--	Major royal jelly protein	Protein yellow OS=Drosophila madeirensis OX=30013 GN=y PE=3 SV=1	G	Carbohydrate transport and metabolism	PREDICTED: protein yellow [Aethina tumida]	biological process: metabolic process (GO:0008152);; biological process: cellular process (GO:0009987);; biological process: single-organism process (GO:0044699);; biological process: reproduction (GO:0000003);; biological process: behavior (GO:0007610);; biological process: reproductive process (GO:0022414);; biological process: multicellular organismal process (GO:0032501);; biological process:…
gene-LOC109594595	LOC109594595	5.38557	294	3.59598	184	3.3535	185	9.76634	532	7.54421	439	5.1131	290	0.00588344	0.828369	up	--	--	Biological Process: reproduction (GO:0000003);; Biological Process: system process (GO:0003008);; Molecular Function: molecular_function (GO:0003674);; Molecular Function: transporter activity (GO:0005215);; Molecular Function: ion channel activity (GO:0005216);; Molecular Function: calcium activated cation channel activity (GO:0005227);; Molecular Function: cation channel activity (GO:0005261);;…	K04984|8.9e-17|dpl:KGM_211899|K04984 transient receptor potential cation channel subfamily A member 1 | (RefSeq) transient receptor potential cation channel protein painless isoform 1	--	[R]	General function prediction only	Ankyrin repeats (many copies)	Transient receptor potential cation channel protein painless OS=Drosophila melanogaster OX=7227 GN=pain PE=1 SV=1	S	Function unknown	PREDICTED: transient receptor potential cation channel protein painless-like, partial [Aethina tumida]	biological process: reproduction (GO:0000003);; biological process: multicellular organismal process (GO:0032501);; molecular function: transporter activity (GO:0005215);; biological process: localization (GO:0051179);; molecular function: binding (GO:0005488);; biological process: response to stimulus (GO:0050896);; biological process: behavior (GO:0007610);; biological process: reproductive pro…
Aethina_tumida_newGene_1143	--	58.4457	539	54.1827	467	76.9875	716	40.8188	375	34.6893	341	39.7589	381	0.0010759	-0.756103	down	--	--	--	--	--	--	--	--	--	--	--	--	--
gene-LOC109606585	LOC109606585	272.803	10853	294.395	10933	285.409	11449	203.358	8065	186.352	7891	179.37	7405	3.59E-07	-0.619874	down	--	--	Cellular Component: integral component of membrane (GO:0016021);;	K15102|1.2e-159|dpa:109541292|K15102 solute carrier family 25 (mitochondrial phosphate transporter), member 3 | (RefSeq) phosphate carrier protein, mitochondrial	--	[C]	Energy production and conversion	Mitochondrial carrier protein	Phosphate carrier protein, mitochondrial OS=Choristoneura fumiferana OX=7141 PE=2 SV=1	C	Energy production and conversion	PREDICTED: LOW QUALITY PROTEIN: phosphate carrier protein, mitochondrial-like, partial [Aethina tumida]	cellular component: membrane (GO:0016020);; cellular component: membrane part (GO:0044425)
gene-LOC109601956	LOC109601956	4.18436	312	4.36669	304	2.49399	188	2.12872	158	1.48212	118	2.438	189	0.00479582	-0.897047	down	[T]	Signal transduction mechanisms	Molecular Function: transcription factor activity, sequence-specific DNA binding (GO:0003700);; Cellular Component: nucleus (GO:0005634);; Cellular Component: transcription factor complex (GO:0005667);; Cellular Component: cytoplasm (GO:0005737);; Molecular Function: protein dimerization activity (GO:0046983);;	K02296|6.8e-296|tca:655516|K02296 aryl hydrocarbon receptor nuclear translocator-like protein 1 | (RefSeq) CYCLE	Circadian rhythm - fly (ko04711)	[K]	Transcription	PAS domain	Protein cycle OS=Drosophila melanogaster OX=7227 GN=cyc PE=1 SV=2	K	Transcription	PREDICTED: protein cycle [Aethina tumida]	biological process: biological regulation (GO:0065007);; molecular function: nucleic acid binding transcription factor activity (GO:0001071);; cellular component: cell (GO:0005623);; cellular component: organelle (GO:0043226);; cellular component: cell part (GO:0044464);; cellular component: macromolecular complex (GO:0032991);; molecular function: binding (GO:0005488)
gene-LOC109602619	LOC109602619	167.898	57923	186.689	60122	148.398	51623	295.834	101738	255.977	93991	281.269	100685	1.36E-07	0.693458	up	--	--	Molecular Function: molecular_function (GO:0003674);; Molecular Function: receptor binding (GO:0005102);; Molecular Function: transporter activity (GO:0005215);; Molecular Function: lipid transporter activity (GO:0005319);; Molecular Function: binding (GO:0005488);; Molecular Function: retinoid binding (GO:0005501);; Molecular Function: fatty acid binding (GO:0005504);; Molecular Function: protei…	K14462|1.4e-35|ipu:108270192|K14462 apolipoprotein B | (RefSeq) apob; apolipoprotein B	--	[I]	Lipid transport and metabolism	Lipoprotein amino terminal region	Apolipophorins OS=Locusta migratoria OX=7004 PE=1 SV=2	I	Lipid transport and metabolism	PREDICTED: LOW QUALITY PROTEIN: apolipophorins-like [Aethina tumida]	molecular function: binding (GO:0005488);; molecular function: transporter activity (GO:0005215);; biological process: localization (GO:0051179);; cellular component: extracellular region (GO:0005576);; cellular component: extracellular region part (GO:0044421);; cellular component: cell (GO:0005623);; cellular component: cell part (GO:0044464);; biological process: single-organism process (GO:00…
gene-LOC109596380	LOC109596380	9.79587	579	11.2319	620	11.5064	686	8.98334	530	6.149	387	6.82193	419	0.00561445	-0.603229	down	--	--	Cellular Component: integral component of membrane (GO:0016021);;	--	--	--	--	--	--	--	--	PREDICTED: uncharacterized protein LOC109596380 [Aethina tumida]	cellular component: membrane (GO:0016020);; cellular component: membrane part (GO:0044425)
gene-LOC109603427	LOC109603427	3.13411	137	3.12589	128	2.26078	100	1.68346	74	1.44771	68	1.3263	60	0.00428986	-0.962182	down	--	--	Biological Process: multicellular organism development (GO:0007275);; Biological Process: sensory organ development (GO:0007423);; Biological Process: imaginal disc development (GO:0007444);; Biological Process: biological_process (GO:0008150);; Biological Process: tissue development (GO:0009888);; Cellular Component: integral component of membrane (GO:0016021);; Molecular Function: transferase a…	K01183|1.7e-13|dnx:107169645|K01183 chitinase [EC:3.2.1.14] | (RefSeq) nose resistant to fluoxetine protein 6-like	Amino sugar and nucleotide sugar metabolism (ko00520)	[R]	General function prediction only	Acyltransferase family	--	S	Function unknown	PREDICTED: nose resistant to fluoxetine protein 6-like [Aethina tumida]	biological process: multicellular organismal process (GO:0032501);; biological process: developmental process (GO:0032502);; biological process: single-organism process (GO:0044699);; cellular component: membrane (GO:0016020);; cellular component: membrane part (GO:0044425);; molecular function: catalytic activity (GO:0003824)
gene-LOC109600242	LOC109600242	28.8476	6229	33.7053	6794	25.073	5460	23.6948	5101	19.5889	4502	15.4938	3472	0.000161426	-0.611522	down	--	--	Cellular Component: extracellular space (GO:0005615);; Biological Process: regulation of autophagy (GO:0010506);;	K20478|1.3e-265|zne:110839191|K20478 golgin subfamily B member 1 | (RefSeq) protein MLP1 homolog isoform X1	--	--	--	Protein SOGA	--	E	Amino acid transport and metabolism	PREDICTED: LOW QUALITY PROTEIN: centromere protein F-like [Aethina tumida]	cellular component: extracellular region (GO:0005576);; cellular component: extracellular region part (GO:0044421);; biological process: biological regulation (GO:0065007)
gene-LOC109603117	LOC109603117	15.2493	897	17.2553	947	17.021	1009	13.9294	817	8.33207	522	9.6687	590	0.00177141	-0.66854	down	[I]	Lipid transport and metabolism	Molecular Function: hydrolase activity (GO:0016787);;	K01063|4.3e-131|acep:105624427|K01063 juvenile-hormone esterase [EC:3.1.1.59] | (RefSeq) uncharacterized protein LOC105624427	Insect hormone biosynthesis (ko00981)	[R]	General function prediction only	Carboxylesterase family	Venom carboxylesterase-6 OS=Apis mellifera OX=7460 PE=2 SV=1	G	Carbohydrate transport and metabolism	PREDICTED: LOW QUALITY PROTEIN: venom carboxylesterase-6-like [Aethina tumida]	molecular function: catalytic activity (GO:0003824)
gene-LOC109603108	LOC109603108	10.0095	545	10.5954	539	9.52491	523	30.7005	1666	24.7128	1432	22.06	1246	1.38E-13	1.32578	up	[G]	Carbohydrate transport and metabolism	Molecular Function: UDP-glycosyltransferase activity (GO:0008194);; Cellular Component: integral component of membrane (GO:0016021);; Molecular Function: transferase activity, transferring hexosyl groups (GO:0016758);;	K00699|1.3e-121|nvl:108562718|K00699 glucuronosyltransferase [EC:2.4.1.17] | (RefSeq) UDP-glucuronosyltransferase 2C1-like	Pentose and glucuronate interconversions (ko00040);; Ascorbate and aldarate metabolism (ko00053);; Retinol metabolism (ko00830);; Porphyrin and chlorophyll metabolism (ko00860);; Metabolism of xenobiotics by cytochrome P450 (ko00980);; Drug metabolism - cytochrome P450 (ko00982);; Drug metabolism - other enzymes (ko00983)	[GC]	Carbohydrate transport and metabolism;; Energy production and conversion	UDP-glucoronosyl and UDP-glucosyl transferase	UDP-glucosyltransferase 2 OS=Dactylopius coccus OX=765876 GN=UTG2 PE=1 SV=1	G	Carbohydrate transport and metabolism	PREDICTED: UDP-glucuronosyltransferase 2B9-like [Aethina tumida]	molecular function: catalytic activity (GO:0003824);; cellular component: membrane (GO:0016020);; cellular component: membrane part (GO:0044425)
gene-LOC109601808	LOC109601808	2.40648	73	1.99835	57	3.29631	101	6.3053	191	4.61815	149	4.13316	130	0.00856091	0.922241	up	--	--	--	--	--	--	--	Domain of unknown function (DUF4779)	--	--	--	PREDICTED: uncharacterized protein LOC109601808 [Aethina tumida]	--
gene-LOC109600920	LOC109600920	3.80441	96	3.99561	94	3.49777	89	2.19535	55	1.726	47	1.71776	45	0.00354267	-1.0317	down	--	--	Biological Process: lipid metabolic process (GO:0006629);;	K01052|6.2e-46|tca:661718|K01052 lysosomal acid lipase/cholesteryl ester hydrolase [EC:3.1.1.13] | (RefSeq) uncharacterized LOC661718	Steroid biosynthesis (ko00100);; Lysosome (ko04142)	[I]	Lipid transport and metabolism	alpha/beta hydrolase fold	Lipase 1 OS=Drosophila melanogaster OX=7227 GN=Lip1 PE=2 SV=2	I	Lipid transport and metabolism	PREDICTED: lipase 3-like [Aethina tumida]	biological process: metabolic process (GO:0008152);; biological process: single-organism process (GO:0044699)
gene-LOC109594911	LOC109594911	2.77548	135	3.26262	148	2.84994	139	0.795225	39	1.00456	52	0.894412	45	2.52E-07	-1.74873	down	--	--	--	--	--	--	--	--	--	--	--	PREDICTED: uncharacterized protein LOC109594911 [Aethina tumida]	--
gene-LOC109595792	LOC109595792	261.712	3318	262.306	3105	331.038	4232	153.011	1934	114.823	1550	130.194	1713	3.50E-13	-1.14074	down	--	--	Molecular Function: cytochrome-c oxidase activity (GO:0004129);; Cellular Component: integral component of membrane (GO:0016021);;	K02273|1.3e-10|tca:107398271|K02273 cytochrome c oxidase subunit 8 | (RefSeq) uncharacterized LOC107398271	Oxidative phosphorylation (ko00190)	--	--	Cytochrome oxidase c subunit VIII	--	--	--	PREDICTED: uncharacterized protein LOC109595792 [Aethina tumida]	biological process: metabolic process (GO:0008152);; biological process: single-organism process (GO:0044699);; biological process: localization (GO:0051179);; molecular function: catalytic activity (GO:0003824);; molecular function: transporter activity (GO:0005215);; molecular function: electron carrier activity (GO:0009055);; cellular component: membrane (GO:0016020);; cellular component: memb…
gene-LOC109604891	LOC109604891	4.9184	226	5.42248	233	6.76509	314	3.50908	161	4.23178	207	2.37589	114	0.00899672	-0.797708	down	[O]	Posttranslational modification, protein turnover, chaperones	Cellular Component: immunological synapse (GO:0001772);; Biological Process: immune system process (GO:0002376);; Molecular Function: molecular_function (GO:0003674);; Molecular Function: catalytic activity (GO:0003824);; Molecular Function: endopeptidase activity (GO:0004175);; Molecular Function: serine-type endopeptidase activity (GO:0004252);; Molecular Function: binding (GO:0005488);; Molecu…	K09640|1.7e-45|dpe:6601483|K09640 transmembrane protease serine 9 [EC:3.4.21.-] | (RefSeq) transmembrane protease serine 9	--	[E]	Amino acid transport and metabolism	Trypsin	Chymotrypsin BI OS=Penaeus vannamei OX=6689 PE=1 SV=1	O	Posttranslational modification, protein turnover, chaperones	PREDICTED: transmembrane protease serine 9-like [Aethina tumida]	cellular component: cell (GO:0005623);; cellular component: membrane (GO:0016020);; cellular component: membrane part (GO:0044425);; cellular component: cell part (GO:0044464);; biological process: immune system process (GO:0002376);; molecular function: catalytic activity (GO:0003824);; biological process: metabolic process (GO:0008152);; molecular function: binding (GO:0005488);; cellular compo…
gene-LOC109600840	LOC109600840	6.97218	374	6.43854	323	6.78159	367	10.6916	572	9.03452	516	11.7583	654	0.00561783	0.604726	up	--	--	Biological Process: regulation of cyclin-dependent protein serine/threonine kinase activity (GO:0000079);; Cellular Component: cyclin-dependent protein kinase holoenzyme complex (GO:0000307);; Biological Process: regulation of protein phosphorylation (GO:0001932);; Biological Process: positive regulation of protein phosphorylation (GO:0001934);; Molecular Function: molecular_function (GO:0003674)…	K15188|5.1e-28|pxy:105388795|K15188 cyclin T | (RefSeq) cyclin-T-like	--	[D]	Cell cycle control, cell division, chromosome partitioning	Cyclin, N-terminal domain	Cyclin-T OS=Drosophila melanogaster OX=7227 GN=CycT PE=1 SV=2	D	Cell cycle control, cell division, chromosome partitioning	PREDICTED: cyclin-T2-like isoform X1 [Aethina tumida]	biological process: biological regulation (GO:0065007);; cellular component: cell (GO:0005623);; cellular component: macromolecular complex (GO:0032991);; cellular component: cell part (GO:0044464);; cellular component: organelle (GO:0043226);; cellular component: organelle part (GO:0044422);; biological process: metabolic process (GO:0008152);; biological process: cellular process (GO:0009987);;…
gene-LOC109603471	LOC109603471	8.8264	325	8.39036	289	12.0111	446	6.1715	227	5.74984	226	5.52943	212	0.00306426	-0.780356	down	--	--	Cellular Component: integral component of membrane (GO:0016021);;	K15117|1.7e-121|tca:660903|K15117 solute carrier family 25, member 34/35 | (RefSeq) solute carrier family 25 member 35	--	[C]	Energy production and conversion	Mitochondrial carrier protein	Mitochondrial substrate carrier family protein ucpA OS=Dictyostelium discoideum OX=44689 GN=ucpA PE=3 SV=1	C	Energy production and conversion	PREDICTED: LOW QUALITY PROTEIN: solute carrier family 25 member 35-like [Aethina tumida]	cellular component: membrane (GO:0016020);; cellular component: membrane part (GO:0044425)
gene-LOC109594621	LOC109594621	16.0289	777	15.0134	679	15.3664	751	4.17003	202	3.31084	171	2.91992	147	5.74E-21	-2.19085	down	--	--	Molecular Function: molecular_function (GO:0003674);; Molecular Function: binding (GO:0005488);; Molecular Function: protein binding (GO:0005515);; Biological Process: biological_process (GO:0008150);; Biological Process: negative regulation of metabolic process (GO:0009892);; Biological Process: regulation of gene expression (GO:0010468);; Biological Process: negative regulation of macromolecule…	K11426|5.4e-100|dpa:109538227|K11426 [histone H3]-lysine4/36 N-trimethyltransferase SMYD [EC:2.1.1.354 2.1.1.357] | (RefSeq) protein msta-like	Lysine degradation (ko00310)	[B]	Chromatin structure and dynamics	--	SET domain-containing protein SmydA-8, isoform B OS=Drosophila melanogaster OX=7227 GN=SmydA-8 PE=3 SV=2	B	Chromatin structure and dynamics	PREDICTED: uncharacterized protein LOC109594621 [Aethina tumida]	molecular function: binding (GO:0005488);; biological process: biological regulation (GO:0065007)
gene-LOC109598676	LOC109598676	1.68942	156	1.49881	129	0.638387	60	0.630632	58	0.631815	61	0.647528	62	0.00956994	-1.03939	down	[T]	Signal transduction mechanisms	Molecular Function: ATP binding (GO:0005524);; Cellular Component: plasma membrane (GO:0005886);; Cellular Component: integral component of membrane (GO:0016021);; Molecular Function: ATPase activity (GO:0016887);; Molecular Function: ATPase activity, coupled to transmembrane movement of substances (GO:0042626);; Biological Process: transmembrane transport (GO:0055085);;	K21396|1.6e-74|mde:101891578|K21396 ATP-binding cassette, subfamily G (WHITE), eye pigment precursor transporter | (RefSeq) protein white	--	[Q]	Secondary metabolites biosynthesis, transport and catabolism	ABC-2 type transporter	Protein white OS=Drosophila melanogaster OX=7227 GN=w PE=2 SV=2	Q	Secondary metabolites biosynthesis, transport and catabolism	PREDICTED: ABC transporter G family member 14 isoform X1 [Aethina tumida]	molecular function: binding (GO:0005488);; cellular component: cell (GO:0005623);; cellular component: membrane (GO:0016020);; cellular component: cell part (GO:0044464);; cellular component: membrane part (GO:0044425);; molecular function: catalytic activity (GO:0003824);; biological process: localization (GO:0051179);; molecular function: transporter activity (GO:0005215)
gene-LOC109598059	LOC109598059	33.4814	1711	17.7434	847	26.9349	1388	13.7221	699	13.2017	718	12.9414	686	1.76E-06	-1.0055	down	[G]	Carbohydrate transport and metabolism	Molecular Function: phosphoglycerate kinase activity (GO:0004618);; Molecular Function: ATP binding (GO:0005524);; Biological Process: glycolytic process (GO:0006096);;	K00927|2.7e-48|haw:110374463|K00927 phosphoglycerate kinase [EC:2.7.2.3] | (RefSeq) phosphoglycerate kinase	Glycolysis / Gluconeogenesis (ko00010);; Carbon metabolism (ko01200);; Biosynthesis of amino acids (ko01230)	[G]	Carbohydrate transport and metabolism	Phosphoglycerate kinase	Phosphoglycerate kinase OS=Schistosoma mansoni OX=6183 GN=PGK PE=1 SV=1	G	Carbohydrate transport and metabolism	PREDICTED: phosphoglycerate kinase-like [Aethina tumida]	biological process: metabolic process (GO:0008152);; biological process: cellular process (GO:0009987);; molecular function: catalytic activity (GO:0003824);; molecular function: binding (GO:0005488);; biological process: single-organism process (GO:0044699)
gene-LOC109604698	LOC109604698	11.3943	758	10.1263	629	9.94606	667	5.25728	349	4.19801	298	8.7692	605	0.00168181	-0.81845	down	[O]	Posttranslational modification, protein turnover, chaperones	Molecular Function: aminoacyl-tRNA editing activity (GO:0002161);; Molecular Function: serine-type endopeptidase activity (GO:0004252);; Molecular Function: leucine-tRNA ligase activity (GO:0004823);; Molecular Function: ATP binding (GO:0005524);; Biological Process: leucyl-tRNA aminoacylation (GO:0006429);; Biological Process: proteolysis (GO:0006508);;	K09640|2.7e-132|nvl:108557453|K09640 transmembrane protease serine 9 [EC:3.4.21.-] | (RefSeq) LOW QUALITY PROTEIN: polyserase-2-like	--	[E]	Amino acid transport and metabolism	Trypsin	Trypsin-7 OS=Anopheles gambiae OX=7165 GN=TRYP7 PE=2 SV=2	O	Posttranslational modification, protein turnover, chaperones	PREDICTED: serine protease 53-like [Aethina tumida]	molecular function: catalytic activity (GO:0003824);; biological process: metabolic process (GO:0008152);; molecular function: binding (GO:0005488);; biological process: cellular process (GO:0009987);; biological process: single-organism process (GO:0044699)
Aethina_tumida_newGene_1839	--	0.652077	29	0.712038	30	0.729001	29	2.04625	63	1.31939	62	1.9044	85	0.00332347	1.14045	up	--	--	Cellular Component: integral component of membrane (GO:0016021);;	--	--	--	--	--	--	--	--	hypothetical protein FQA39_LY11723 [Lamprigera yunnana]	cellular component: membrane (GO:0016020);; cellular component: membrane part (GO:0044425)
gene-LOC109597889	LOC109597889	2.63865	296	2.53409	265	1.11561	127	0.679735	76	0.85583	103	0.816614	95	6.59E-05	-1.44346	down	--	--	--	--	--	--	--	--	--	--	--	PREDICTED: uncharacterized protein LOC109597889 [Aethina tumida]	--
gene-LOC109595924	LOC109595924	10.2881	350	11.8695	376	16.1299	551	49.1133	1657	30.8326	1110	28.422	998	5.94E-09	1.4564	up	[IQR]	Lipid transport and metabolism;; Secondary metabolites biosynthesis, transport and catabolism;; General function prediction only	--	K00069|1.4e-103|tca:100142328|K00069 15-hydroxyprostaglandin dehydrogenase (NAD) [EC:1.1.1.141] | (RefSeq) 15-hydroxyprostaglandin dehydrogenase [NAD(+)]	--	[IR]	Lipid transport and metabolism;; General function prediction only	short chain dehydrogenase	Alcohol dehydrogenase 2 OS=Ceratitis capitata OX=7213 GN=ADH2 PE=3 SV=1	Q	Secondary metabolites biosynthesis, transport and catabolism	PREDICTED: 15-hydroxyprostaglandin dehydrogenase [NAD(+)]-like [Aethina tumida]	--
gene-LOC109595162	LOC109595162	5.14196	184	3.74603	125	3.69525	134	8.62349	308	6.95643	265	6.55558	244	0.00564167	0.780997	up	--	--	Cellular Component: integral component of membrane (GO:0016021);;	--	--	--	--	--	--	--	--	PREDICTED: uncharacterized protein LOC109595162 [Aethina tumida]	cellular component: membrane (GO:0016020);; cellular component: membrane part (GO:0044425)
gene-LOC109600263	LOC109600263	2.58637	25	2.54699	23	5.41163	52	25.1712	238	1.30649	14	84.6565	834	0.000194666	3.34433	up	--	--	Cellular Component: extracellular space (GO:0005615);; Biological Process: humoral immune response (GO:0006959);; Cellular Component: integral component of membrane (GO:0016021);; Biological Process: defense response to bacterium (GO:0042742);;	K20668|9.7e-12|dpa:109537395|K20668 defensin | (RefSeq) holotricin-1	Toll and Imd signaling pathway (ko04624)	--	--	Arthropod defensin	Tenecin-1 OS=Tenebrio molitor OX=7067 PE=1 SV=1	--	--	PREDICTED: tenecin-1-like [Aethina tumida]	cellular component: extracellular region (GO:0005576);; cellular component: extracellular region part (GO:0044421);; biological process: immune system process (GO:0002376);; biological process: response to stimulus (GO:0050896);; cellular component: membrane (GO:0016020);; cellular component: membrane part (GO:0044425);; biological process: multi-organism process (GO:0051704)
gene-LOC109604900	LOC109604900	29.0492	1261	27.4794	1177	32.3318	1265	16.6051	759	14.9002	728	13.2979	635	3.18E-08	-0.912667	down	[J]	Translation, ribosomal structure and biogenesis	Molecular Function: structural constituent of ribosome (GO:0003735);; Cellular Component: ribosome (GO:0005840);; Biological Process: translation (GO:0006412);;	K02991|6.2e-98|nvl:108562404|K02991 small subunit ribosomal protein S6e | (RefSeq) 40S ribosomal protein S6-like	Ribosome (ko03010);; mTOR signaling pathway (ko04150)	[J]	Translation, ribosomal structure and biogenesis	Ribosomal protein S6e	40S ribosomal protein S6 OS=Spodoptera frugiperda OX=7108 GN=RpS6 PE=2 SV=1	J	Translation, ribosomal structure and biogenesis	PREDICTED: 40S ribosomal protein S6-like [Aethina tumida]	molecular function: structural molecule activity (GO:0005198);; cellular component: cell (GO:0005623);; cellular component: macromolecular complex (GO:0032991);; cellular component: organelle (GO:0043226);; cellular component: cell part (GO:0044464);; biological process: metabolic process (GO:0008152);; biological process: cellular process (GO:0009987)
gene-LOC109599112	LOC109599112	3.1686	119	3.51076	123	4.35661	165	13.0268	487	17.2749	690	11.8796	463	2.79E-12	1.89139	up	[G]	Carbohydrate transport and metabolism	Molecular Function: glucuronosyltransferase activity (GO:0015020);; Cellular Component: integral component of membrane (GO:0016021);;	K04628|6.2e-88|dpa:109536734|K04628 ceramide galactosyltransferase [EC:2.4.1.47] | (RefSeq) UDP-glucuronosyltransferase 2B2-like	Ether lipid metabolism (ko00565);; Sphingolipid metabolism (ko00600)	[GC]	Carbohydrate transport and metabolism;; Energy production and conversion	UDP-glucoronosyl and UDP-glucosyl transferase	UDP-glycosyltransferase UGT5 OS=Dactylopius coccus OX=765876 GN=UGT5 PE=1 SV=1	G	Carbohydrate transport and metabolism	PREDICTED: UDP-glucuronosyltransferase 2B2-like [Aethina tumida]	molecular function: catalytic activity (GO:0003824);; cellular component: membrane (GO:0016020);; cellular component: membrane part (GO:0044425)
gene-LOC109600044	LOC109600044	26.5291	2165	25.0471	1945	22.34	1905	17.2062	1377	14.8705	1329	17.5449	1474	3.06E-06	-0.633849	down	--	--	Molecular Function: sphingomyelin phosphodiesterase activity (GO:0004767);; Cellular Component: extracellular space (GO:0005615);; Cellular Component: lysosome (GO:0005764);; Biological Process: sphingomyelin catabolic process (GO:0006685);; Molecular Function: phosphoric diester hydrolase activity (GO:0008081);; Molecular Function: hydrolase activity, acting on glycosyl bonds (GO:0016798);; Biol…	K12350|0.0e+00|dpa:109544875|K12350 sphingomyelin phosphodiesterase [EC:3.1.4.12] | (RefSeq) sphingomyelin phosphodiesterase-like isoform X1	Sphingolipid metabolism (ko00600);; Lysosome (ko04142)	[I]	Lipid transport and metabolism	Calcineurin-like phosphoesterase	Sphingomyelin phosphodiesterase B OS=Dictyostelium discoideum OX=44689 GN=sgmB PE=3 SV=1	I	Lipid transport and metabolism	PREDICTED: sphingomyelin phosphodiesterase isoform X1 [Aethina tumida]	molecular function: catalytic activity (GO:0003824);; cellular component: extracellular region (GO:0005576);; cellular component: extracellular region part (GO:0044421);; cellular component: cell (GO:0005623);; cellular component: organelle (GO:0043226);; cellular component: cell part (GO:0044464);; biological process: metabolic process (GO:0008152);; biological process: cellular process (GO:0009…
gene-LOC109608200	LOC109608200	7.38599	368	7.57609	353	7.06488	355	15.9942	795	11.7152	621	9.79128	506	0.00166983	0.730606	up	[P]	Inorganic ion transport and metabolism	Molecular Function: cation transmembrane transporter activity (GO:0008324);; Cellular Component: integral component of membrane (GO:0016021);;	K14689|1.1e-147|tca:655654|K14689 solute carrier family 30 (zinc transporter), member 2 | (RefSeq) zinc transporter 2	--	[P]	Inorganic ion transport and metabolism	Cation efflux family	Probable zinc transporter protein DDB_G0283629 OS=Dictyostelium discoideum OX=44689 GN=DDB_G0283629 PE=3 SV=1	P	Inorganic ion transport and metabolism	PREDICTED: zinc transporter 2-like [Aethina tumida]	biological process: localization (GO:0051179);; molecular function: transporter activity (GO:0005215);; cellular component: membrane (GO:0016020);; cellular component: membrane part (GO:0044425)
gene-LOC109605531	LOC109605531	63.2328	2639	98.324	3831	84.54	3558	48.8965	2035	43.3074	1924	51.8831	2247	1.07E-06	-0.810015	down	[ER]	Amino acid transport and metabolism;; General function prediction only	Molecular Function: L-iditol 2-dehydrogenase activity (GO:0003939);; Biological Process: sorbitol catabolic process (GO:0006062);; Molecular Function: zinc ion binding (GO:0008270);;	K00008|8.8e-162|tca:661035|K00008 L-iditol 2-dehydrogenase [EC:1.1.1.14] | (RefSeq) sorbitol dehydrogenase	Pentose and glucuronate interconversions (ko00040);; Fructose and mannose metabolism (ko00051)	[Q]	Secondary metabolites biosynthesis, transport and catabolism	Alcohol dehydrogenase GroES-like domain	Sorbitol dehydrogenase OS=Bombyx mori OX=7091 GN=SDH PE=2 SV=1	Q	Secondary metabolites biosynthesis, transport and catabolism	PREDICTED: LOW QUALITY PROTEIN: sorbitol dehydrogenase-like [Aethina tumida]	biological process: metabolic process (GO:0008152);; biological process: single-organism process (GO:0044699);; molecular function: catalytic activity (GO:0003824);; biological process: cellular process (GO:0009987);; molecular function: binding (GO:0005488)
gene-LOC109599969	LOC109599969	15.3782	546	14.0985	467	12.4124	445	5.14598	182	4.21486	160	6.21846	229	8.98E-09	-1.45813	down	[I]	Lipid transport and metabolism	Biological Process: fatty acid biosynthetic process (GO:0006633);; Cellular Component: integral component of membrane (GO:0016021);; Molecular Function: oxidoreductase activity, acting on paired donors, with oxidation of a pair of donors resulting in the reduction of molecular oxygen to two molecules of water (GO:0016717);;	K00507|7.3e-99|dpa:109533380|K00507 stearoyl-CoA desaturase (Delta-9 desaturase) [EC:1.14.19.1] | (RefSeq) LOW QUALITY PROTEIN: acyl-CoA desaturase-like	Biosynthesis of unsaturated fatty acids (ko01040);; Fatty acid metabolism (ko01212)	[I]	Lipid transport and metabolism	--	Acyl-CoA Delta(11) desaturase OS=Choristoneura rosaceana OX=27543 PE=1 SV=1	I	Lipid transport and metabolism	PREDICTED: acyl-CoA desaturase-like [Aethina tumida]	biological process: metabolic process (GO:0008152);; biological process: cellular process (GO:0009987);; biological process: single-organism process (GO:0044699);; cellular component: membrane (GO:0016020);; cellular component: membrane part (GO:0044425);; molecular function: catalytic activity (GO:0003824)
gene-LOC109594923	LOC109594923	5.2724	377	6.47849	432	4.60906	332	3.59119	256	3.23089	246	3.38853	252	0.00449374	-0.712028	down	[G]	Carbohydrate transport and metabolism	Molecular Function: catalytic activity (GO:0003824);; Biological Process: carbohydrate metabolic process (GO:0005975);;	K01187|2.0e-185|tca:664111|K01187 alpha-glucosidase [EC:3.2.1.20] | (RefSeq) maltase 2	Galactose metabolism (ko00052);; Starch and sucrose metabolism (ko00500)	[G]	Carbohydrate transport and metabolism	Alpha amylase, catalytic domain	Maltase 2 OS=Drosophila virilis OX=7244 GN=Mal-B2 PE=3 SV=2	G	Carbohydrate transport and metabolism	PREDICTED: maltase 2-like [Aethina tumida]	molecular function: catalytic activity (GO:0003824);; biological process: metabolic process (GO:0008152)
Aethina_tumida_newGene_4211	--	1.14543	45	0.651175	22	0	0	2.8807	67	0.232567	10	38.1429	1115	0.00216516	4.05729	up	--	--	Cellular Component: extracellular region (GO:0005576);; Biological Process: defense response to bacterium (GO:0042742);;	--	--	--	--	--	--	S	Function unknown	PREDICTED: uncharacterized protein LOC109599393 [Aethina tumida]	cellular component: extracellular region (GO:0005576);; biological process: response to stimulus (GO:0050896);; biological process: multi-organism process (GO:0051704)
Aethina_tumida_newGene_2754	--	1.9009	49	2.63813	64	4.56968	119	1.34469	35	1.17056	32	0.988361	27	0.00120366	-1.41121	down	--	--	Molecular Function: NAD+ ADP-ribosyltransferase activity (GO:0003950);;	K10645|2.9e-09|myi:110445122|K10645 E3 ubiquitin-protein ligase mind-bomb [EC:2.3.2.27] | (RefSeq) E3 ubiquitin-protein ligase mind-bomb-like isoform X1	--	--	--	Poly(ADP-ribose) polymerase catalytic domain	--	G	Carbohydrate transport and metabolism	poly [ADP-ribose] polymerase 12-like [Anoplophora glabripennis]	molecular function: catalytic activity (GO:0003824)
gene-LOC109604819	LOC109604819	3.79085	162	10.878	432	11.5777	497	33.9079	1438	20.6263	934	17.4656	771	9.17E-05	1.40966	up	--	--	Biological Process: lipid catabolic process (GO:0016042);; Molecular Function: hydrolase activity, acting on ester bonds (GO:0016788);;	K01052|3.4e-141|tca:661878|K01052 lysosomal acid lipase/cholesteryl ester hydrolase [EC:3.1.1.13] | (RefSeq) lipase 3-like	Steroid biosynthesis (ko00100);; Lysosome (ko04142)	[I]	Lipid transport and metabolism	Partial alpha/beta-hydrolase lipase region	Lipase 1 OS=Drosophila melanogaster OX=7227 GN=Lip1 PE=2 SV=2	I	Lipid transport and metabolism	PREDICTED: lipase 3-like [Aethina tumida]	biological process: metabolic process (GO:0008152);; biological process: single-organism process (GO:0044699);; molecular function: catalytic activity (GO:0003824)
gene-LOC109599655	LOC109599655	8.21175	364	14.8226	613	10.1857	455	5.93096	262	7.2018	340	4.7073	217	0.000943753	-0.93449	down	[S]	Function unknown	--	--	--	[T]	Signal transduction mechanisms	TraB family	--	T	Signal transduction mechanisms	PREDICTED: LOW QUALITY PROTEIN: traB domain-containing protein-like [Aethina tumida]	--
gene-LOC109597878	LOC109597878	1.75669	310	2.26635	373	1.17573	209	0.700588	123	0.820138	154	0.756759	139	6.75E-05	-1.22145	down	--	--	Biological Process: reproduction (GO:0000003);; Biological Process: negative regulation of transcription from RNA polymerase II promoter (GO:0000122);; Biological Process: regulation of alternative mRNA splicing, via spliceosome (GO:0000381);; Molecular Function: transcription regulatory region sequence-specific DNA binding (GO:0000976);; Molecular Function: RNA polymerase II regulatory region se…	K19871|0.0e+00|tca:103313104|K19871 sal-like protein | (RefSeq) sal, spalt; homeotic protein spalt-major	--	[K]	Transcription	Zinc-finger double domain	Homeotic protein spalt-major OS=Drosophila melanogaster OX=7227 GN=salm PE=1 SV=3	K	Transcription	PREDICTED: LOW QUALITY PROTEIN: homeotic protein spalt-major-like [Aethina tumida]	biological process: reproduction (GO:0000003);; biological process: biological regulation (GO:0065007);; molecular function: binding (GO:0005488);; biological process: multicellular organismal process (GO:0032501);; biological process: developmental process (GO:0032502);; biological process: single-organism process (GO:0044699);; biological process: cellular process (GO:0009987);; biological proc…
gene-LOC109605507	LOC109605507	39.989	884	48.618	1003	63.2201	1409	108.983	2401	56.9594	1340	246.441	5650	0.000168375	1.40674	up	[M]	Cell wall/membrane/envelope biogenesis	Molecular Function: zinc ion binding (GO:0008270);; Molecular Function: N-acetylmuramoyl-L-alanine amidase activity (GO:0008745);; Biological Process: peptidoglycan catabolic process (GO:0009253);; Molecular Function: peptidoglycan binding (GO:0042834);; Biological Process: innate immune response (GO:0045087);;	K01446|5.5e-54|nvi:100121609|K01446 peptidoglycan recognition protein | (RefSeq) peptidoglycan-recognition protein SC2	Toll and Imd signaling pathway (ko04624)	--	--	N-acetylmuramoyl-L-alanine amidase	Peptidoglycan-recognition protein 2 OS=Holotrichia diomphalia OX=33394 GN=PGRP-2 PE=1 SV=1	G	Carbohydrate transport and metabolism	PREDICTED: peptidoglycan-recognition protein 2-like [Aethina tumida]	molecular function: binding (GO:0005488);; molecular function: catalytic activity (GO:0003824);; biological process: metabolic process (GO:0008152);; biological process: immune system process (GO:0002376);; biological process: response to stimulus (GO:0050896)
gene-LOC109597009	LOC109597009	321.744	8678	333.448	8395	344.432	9367	231.2	6216	226.848	6512	218.528	6116	4.96E-07	-0.600147	down	[C]	Energy production and conversion	Biological Process: ATP synthesis coupled proton transport (GO:0015986);; Molecular Function: proton-transporting ATP synthase activity, rotational mechanism (GO:0046933);;	K02137|2.0e-81|tca:657168|K02137 F-type H+-transporting ATPase subunit O | (RefSeq) Oscp; oligomycin sensitivity-conferring protein	Oxidative phosphorylation (ko00190)	[C]	Energy production and conversion	ATP synthase delta (OSCP) subunit	ATP synthase subunit O, mitochondrial OS=Drosophila melanogaster OX=7227 GN=ATPsynO PE=2 SV=2	C	Energy production and conversion	PREDICTED: ATP synthase subunit O, mitochondrial-like [Aethina tumida]	biological process: metabolic process (GO:0008152);; biological process: cellular process (GO:0009987);; biological process: single-organism process (GO:0044699);; biological process: localization (GO:0051179);; molecular function: catalytic activity (GO:0003824);; molecular function: transporter activity (GO:0005215)
Aethina_tumida_newGene_3553	--	13.5556	1207	11.4477	949	9.49256	847	4.3688	382	4.47104	425	2.47773	233	6.13E-12	-1.63955	down	--	--	Biological Process: reproduction (GO:0000003);; Biological Process: system process (GO:0003008);; Molecular Function: molecular_function (GO:0003674);; Molecular Function: transporter activity (GO:0005215);; Molecular Function: ion channel activity (GO:0005216);; Molecular Function: calcium activated cation channel activity (GO:0005227);; Molecular Function: cation channel activity (GO:0005261);;…	--	--	--	--	--	--	S	Function unknown	--	biological process: reproduction (GO:0000003);; biological process: multicellular organismal process (GO:0032501);; molecular function: transporter activity (GO:0005215);; biological process: localization (GO:0051179);; biological process: response to stimulus (GO:0050896);; biological process: behavior (GO:0007610);; biological process: reproductive process (GO:0022414);; biological process: mul…
gene-LOC109597806	LOC109597806	202.454	10444	201.257	9692	192.435	10010	137.871	7090	117.467	6450	117.601	6295	9.93E-09	-0.712174	down	[C]	Energy production and conversion	Molecular Function: oxidoreductase activity, acting on NAD(P)H (GO:0016651);; Molecular Function: quinone binding (GO:0048038);; Molecular Function: NAD binding (GO:0051287);;	K03935|5.4e-244|tca:661641|K03935 NADH dehydrogenase (ubiquinone) Fe-S protein 2 [EC:7.1.1.2] | (RefSeq) nuoD; NADH-ubiquinone oxidoreductase 49 kDa subunit	Oxidative phosphorylation (ko00190)	[C]	Energy production and conversion	Respiratory-chain NADH dehydrogenase, 49 Kd subunit	NADH-ubiquinone oxidoreductase 49 kDa subunit OS=Reclinomonas americana OX=48483 GN=NAD7 PE=3 SV=1	C	Energy production and conversion	PREDICTED: NADH-ubiquinone oxidoreductase 49 kDa subunit [Aethina tumida]	biological process: metabolic process (GO:0008152);; biological process: single-organism process (GO:0044699);; molecular function: catalytic activity (GO:0003824);; molecular function: binding (GO:0005488)
Aethina_tumida_newGene_2991	--	49.3571	4683	24.2483	2148	22.37	2140	94.8552	8970	136.1	13742	155.169	15274	1.65E-14	1.98047	up	--	--	--	--	--	--	--	--	--	--	--	--	--
gene-LOC109608984	LOC109608984	1.65949	90	1.54081	78	1.27851	70	0.516964	28	0.897073	52	0.264666	15	0.00107507	-1.44343	down	--	--	Molecular Function: calcium-dependent cysteine-type endopeptidase activity (GO:0004198);; Molecular Function: calcium ion binding (GO:0005509);; Biological Process: proteolysis (GO:0006508);;	K08585|2.5e-136|mdl:103569420|K08585 calpain, invertebrate [EC:3.4.22.-] | (RefSeq) calpain-A isoform X1	--	[OT]	Posttranslational modification, protein turnover, chaperones;; Signal transduction mechanisms	Calpain family cysteine protease	Calpain-A OS=Drosophila melanogaster OX=7227 GN=CalpA PE=1 SV=2	--	--	PREDICTED: calpain-A-like [Aethina tumida]	biological process: metabolic process (GO:0008152);; molecular function: catalytic activity (GO:0003824);; molecular function: binding (GO:0005488)
gene-LOC109608476	LOC109608476	4.96626	341	4.27622	274	4.50558	312	2.18836	150	2.8197	206	2.31637	165	0.000305211	-0.943675	down	--	--	Biological Process: eye development (GO:0001654);; Biological Process: establishment of planar polarity (GO:0001736);; Biological Process: morphogenesis of a polarized epithelium (GO:0001738);; Biological Process: compound eye morphogenesis (GO:0001745);; Biological Process: morphogenesis of an epithelium (GO:0002009);; Cellular Component: cellular_component (GO:0005575);; Cellular Component: int…	K08546|7.0e-34|dpa:109533662|K08546 nuclear receptor subfamily 2 group E member 3 | (RefSeq) photoreceptor-specific nuclear receptor-like	--	--	--	Cell-cycle sustaining, positive selection,	--	S	Function unknown	PREDICTED: uncharacterized protein LOC109608476 [Aethina tumida]	biological process: multicellular organismal process (GO:0032501);; biological process: developmental process (GO:0032502);; biological process: single-organism process (GO:0044699);; cellular component: cell (GO:0005623);; cellular component: cell part (GO:0044464);; biological process: cellular process (GO:0009987);; biological process: biological regulation (GO:0065007)
gene-LOC109605612	LOC109605612	25.1193	774	25.0498	721	30.6903	954	19.8773	611	17.2083	565	18.1335	580	0.00197177	-0.587679	down	[S]	Function unknown	Biological Process: peptide secretion (GO:0002790);; Cellular Component: cellular_component (GO:0005575);; Cellular Component: intracellular (GO:0005622);; Cellular Component: cell (GO:0005623);; Cellular Component: cytoplasm (GO:0005737);; Cellular Component: Golgi apparatus (GO:0005794);; Cellular Component: cytosol (GO:0005829);; Biological Process: transport (GO:0006810);; Biological Process:…	--	--	[S]	Function unknown	Transport and Golgi organisation 2	Transport and Golgi organization protein 2 OS=Drosophila melanogaster OX=7227 GN=Tango2 PE=2 SV=2	S	Function unknown	PREDICTED: LOW QUALITY PROTEIN: transport and Golgi organization protein 2 [Aethina tumida]	biological process: single-organism process (GO:0044699);; biological process: localization (GO:0051179);; cellular component: cell (GO:0005623);; cellular component: cell part (GO:0044464);; cellular component: organelle (GO:0043226);; biological process: cellular process (GO:0009987);; biological process: cellular component organization or biogenesis (GO:0071840)
gene-LOC109595187	LOC109595187	58.8987	5631	62.1345	5546	49.8628	4807	45.3277	4320	37.2203	3788	30.5274	3029	3.41E-05	-0.630801	down	--	--	Molecular Function: actin binding (GO:0003779);; Cellular Component: nucleus (GO:0005634);; Cellular Component: actin cytoskeleton (GO:0015629);; Cellular Component: Z disc (GO:0030018);; Biological Process: positive regulation of actin filament bundle assembly (GO:0032233);;	K08654|1.9e-76|api:100160882|K08654 proprotein convertase subtilisin/kexin type 5 [EC:3.4.21.-] | (RefSeq) uncharacterized protein LOC100160882 isoform X1	--	--	--	Calcineurin-binding protein (Calsarcin)	--	--	--	PREDICTED: uncharacterized protein LOC109595187 [Aethina tumida]	molecular function: binding (GO:0005488);; cellular component: cell (GO:0005623);; cellular component: organelle (GO:0043226);; cellular component: cell part (GO:0044464);; cellular component: organelle part (GO:0044422);; cellular component: supramolecular complex (GO:0099080);; biological process: biological regulation (GO:0065007)
gene-LOC109602799	LOC109602799	150.522	5918	151.061	5544	157.411	6240	92.1408	3611	77.5218	3244	72.7785	2969	2.30E-13	-0.957501	down	[C]	Energy production and conversion	Cellular Component: mitochondrial inner membrane (GO:0005743);; Biological Process: tricarboxylic acid cycle (GO:0006099);; Molecular Function: succinate dehydrogenase (ubiquinone) activity (GO:0008177);; Molecular Function: electron carrier activity (GO:0009055);; Molecular Function: metal ion binding (GO:0046872);; Molecular Function: 2 iron, 2 sulfur cluster binding (GO:0051537);; Molecular Fu…	K00235|2.4e-133|tca:658066|K00235 succinate dehydrogenase (ubiquinone) iron-sulfur subunit [EC:1.3.5.1] | (RefSeq) SdhB, GLEAN_11988; succinate dehydrogenase [ubiquinone] iron-sulfur subunit, mitochondrial	Citrate cycle (TCA cycle) (ko00020);; Oxidative phosphorylation (ko00190);; Carbon metabolism (ko01200)	[C]	Energy production and conversion	2Fe-2S iron-sulfur cluster binding domain	Succinate dehydrogenase [ubiquinone] iron-sulfur subunit, mitochondrial OS=Drosophila melanogaster OX=7227 GN=SdhB PE=2 SV=2	C	Energy production and conversion	PREDICTED: succinate dehydrogenase [ubiquinone] iron-sulfur subunit, mitochondrial-like [Aethina tumida]	cellular component: cell (GO:0005623);; cellular component: membrane (GO:0016020);; cellular component: organelle (GO:0043226);; cellular component: organelle part (GO:0044422);; cellular component: cell part (GO:0044464);; biological process: metabolic process (GO:0008152);; biological process: cellular process (GO:0009987);; biological process: single-organism process (GO:0044699);; molecular f…
gene-LOC109605019	LOC109605019	2.14149	39	2.64896	45	1.94873	36	19.8733	359	18.7678	362	1.62509	31	8.98E-05	2.52677	up	[S]	Function unknown	--	--	--	[S]	Function unknown	Protein of unknown function (DUF1674)	Succinate dehydrogenase assembly factor 4, mitochondrial OS=Drosophila melanogaster OX=7227 GN=Sirup PE=3 SV=2	S	Function unknown	PREDICTED: succinate dehydrogenase assembly factor 4, mitochondrial-like [Aethina tumida]	--
gene-LOC109608558	LOC109608558	3.01622	108	2.87629	96	2.54144	92	1.21542	44	1.63874	63	1.02964	39	0.00169242	-1.13373	down	--	--	Cellular Component: chromatin (GO:0000785);; Cellular Component: heterochromatin (GO:0000792);; Biological Process: morphogenesis of an epithelium (GO:0002009);; Biological Process: instar larval or pupal development (GO:0002165);; Molecular Function: nucleic acid binding (GO:0003676);; Cellular Component: cellular_component (GO:0005575);; Cellular Component: intracellular (GO:0005622);; Cellular…	--	--	--	--	Zinc finger, C2H2 type	--	S	Function unknown	PREDICTED: zinc finger protein 182-like [Aethina tumida]	cellular component: cell (GO:0005623);; cellular component: organelle (GO:0043226);; cellular component: organelle part (GO:0044422);; cellular component: cell part (GO:0044464);; biological process: developmental process (GO:0032502);; biological process: single-organism process (GO:0044699);; biological process: multicellular organismal process (GO:0032501);; molecular function: binding (GO:000…
gene-LOC109596502	LOC109596502	4.23836	89	3.63538	71	3.59446	76	15.9479	332	17.5575	390	12.7746	277	7.76E-12	1.96897	up	--	--	Molecular Function: kinase activity (GO:0016301);;	K23437|1.2e-07|tca:663775|K23437 cytosolic carboxypeptidase protein 2/3 [EC:3.4.17.-] | (RefSeq) uncharacterized LOC663775	--	--	--	Ecdysteroid kinase	--	--	--	PREDICTED: uncharacterized protein LOC109596502 [Aethina tumida]	molecular function: catalytic activity (GO:0003824)
gene-LOC109605663	LOC109605663	239.982	11557	244.094	10973	197.092	9571	97.8034	4695	69.8347	3580	62.8801	3142	9.14E-22	-1.59723	down	[Z]	Cytoskeleton	Biological Process: mitotic cytokinesis (GO:0000281);; Molecular Function: ATP binding (GO:0005524);; Cellular Component: cytoplasm (GO:0005737);; Cellular Component: actin cytoskeleton (GO:0015629);;	K05692|1.3e-216|dpx:DAPPUDRAFT_228751|K05692 actin beta/gamma 1 | (RefSeq) ACT1B; cytoplasmatic actin	Phagosome (ko04145)	[Z]	Cytoskeleton	Actin	Actin, muscle OS=Manduca sexta OX=7130 PE=2 SV=1	Z	Cytoskeleton	PREDICTED: actin, muscle [Tribolium castaneum]	biological process: cellular process (GO:0009987);; biological process: single-organism process (GO:0044699);; molecular function: binding (GO:0005488);; cellular component: cell (GO:0005623);; cellular component: cell part (GO:0044464);; cellular component: organelle (GO:0043226)
gene-LOC109604820	LOC109604820	40.1338	1720	37.9574	1518	33.8481	1463	69.483	2968	289.539	13203	439.721	19548	8.25E-11	2.80091	up	--	--	Biological Process: lipid metabolic process (GO:0006629);; Biological Process: lipid catabolic process (GO:0016042);; Molecular Function: hydrolase activity, acting on ester bonds (GO:0016788);;	K01052|3.0e-86|tca:661718|K01052 lysosomal acid lipase/cholesteryl ester hydrolase [EC:3.1.1.13] | (RefSeq) uncharacterized LOC661718	Steroid biosynthesis (ko00100);; Lysosome (ko04142)	[I]	Lipid transport and metabolism	Partial alpha/beta-hydrolase lipase region	Lipase lipl-1 OS=Caenorhabditis elegans OX=6239 GN=lipl-1 PE=2 SV=2	I	Lipid transport and metabolism	PREDICTED: lipase 1-like [Aethina tumida]	biological process: metabolic process (GO:0008152);; biological process: single-organism process (GO:0044699);; molecular function: catalytic activity (GO:0003824)
gene-LOC109604226	LOC109604226	0.666552	26	0.691473	25	0.619757	25	3.47954	134	2.28886	94	2.19746	88	6.87E-07	1.94653	up	--	--	--	--	--	--	--	Ecdysteroid kinase	--	--	--	PREDICTED: uncharacterized protein LOC109604226 [Aethina tumida]	--
gene-LOC109600761	LOC109600761	37.2217	563	27.5368	389	33.4796	510	15.173	229	16.703	269	21.5801	339	0.000258903	-0.910323	down	--	--	Molecular Function: lipid binding (GO:0008289);;	K08752|5.5e-16|zne:110838776|K08752 fatty acid-binding protein 3, muscle and heart | (RefSeq) fatty acid-binding protein, adipocyte-like	--	[I]	Lipid transport and metabolism	Lipocalin / cytosolic fatty-acid binding protein family	Sodium/calcium exchanger regulatory protein 1 OS=Doryteuthis pealeii OX=1051067 PE=1 SV=1	--	--	PREDICTED: fatty acid-binding protein, liver-like [Aethina tumida]	molecular function: binding (GO:0005488)
gene-LOC109606372	LOC109606372	7.95434	195	21.1233	483	19.0069	469	45.8623	1118	51.8907	1351	51.0665	1296	5.30E-08	1.58488	up	[K]	Transcription	Molecular Function: GTPase activity (GO:0003924);; Molecular Function: GTP binding (GO:0005525);; Cellular Component: integral component of membrane (GO:0016021);;	K04392|7.6e-78|nvl:108558316|K04392 Ras-related C3 botulinum toxin substrate 1 | (RefSeq) ras-related protein Rac1	MAPK signaling pathway - fly (ko04013);; Phagosome (ko04145);; Wnt signaling pathway (ko04310)	[R]	General function prediction only	Ras family	Ras-related protein Rac1 OS=Drosophila melanogaster OX=7227 GN=Rac1 PE=1 SV=2	U	Intracellular trafficking, secretion, and vesicular transport	PREDICTED: ras-related protein Rac1-like, partial [Aethina tumida]	molecular function: catalytic activity (GO:0003824);; molecular function: binding (GO:0005488);; cellular component: membrane (GO:0016020);; cellular component: membrane part (GO:0044425)
Aethina_tumida_newGene_4011	--	332.342	7164	293.259	5901	238.076	5175	119.627	2571	171.85	3943	201.984	4518	2.44E-06	-0.840108	down	--	--	--	--	--	--	--	--	--	--	--	--	--
gene-LOC109606661	LOC109606661	95.6789	5998	84.1325	4923	46.3651	2931	48.7472	3046	25.3956	1695	43.463	2827	0.000119832	-0.97012	down	[G]	Carbohydrate transport and metabolism	Molecular Function: catalytic activity (GO:0003824);; Biological Process: carbohydrate metabolic process (GO:0005975);;	K01187|1.6e-163|tca:664111|K01187 alpha-glucosidase [EC:3.2.1.20] | (RefSeq) maltase 2	Galactose metabolism (ko00052);; Starch and sucrose metabolism (ko00500)	[G]	Carbohydrate transport and metabolism	Alpha amylase, catalytic domain	Maltase 1 OS=Drosophila virilis OX=7244 GN=Mal-B1 PE=3 SV=2	G	Carbohydrate transport and metabolism	PREDICTED: maltase A1-like [Aethina tumida]	molecular function: catalytic activity (GO:0003824);; biological process: metabolic process (GO:0008152)
Aethina_tumida_newGene_3260	--	96.8337	1059	92.6223	945	117.368	1294	60.0372	655	54.2257	631	54.6703	620	6.70E-07	-0.898704	down	--	--	Cellular Component: integral component of membrane (GO:0016021);;	K03945|9.6e-20|tca:656487|K03945 NADH dehydrogenase (ubiquinone) 1 alpha subcomplex subunit 1 | (RefSeq) hypothetical protein	Oxidative phosphorylation (ko00190)	--	--	NADH-ubiquinone oxidoreductase MWFE subunit	--	S	Function unknown	uncharacterized protein LOC108916762 [Anoplophora glabripennis]	cellular component: membrane (GO:0016020);; cellular component: membrane part (GO:0044425)
gene-LOC109603597	LOC109603597	11.7419	369	7.01452	206	9.42712	299	4.91199	154	3.59332	120	3.00169	98	2.43E-05	-1.32693	down	[T]	Signal transduction mechanisms	Biological Process: cell morphogenesis (GO:0000902);; Biological Process: cell morphogenesis involved in differentiation (GO:0000904);; Biological Process: instar larval or pupal development (GO:0002165);; Molecular Function: molecular_function (GO:0003674);; Molecular Function: catalytic activity (GO:0003824);; Molecular Function: phosphoprotein phosphatase activity (GO:0004721);; Molecular Func…	K18034|9.0e-53|zne:110840101|K18034 receptor-type tyrosine-protein phosphatase H [EC:3.1.3.48] | (RefSeq) receptor-type tyrosine-protein phosphatase H-like isoform X1	--	[T]	Signal transduction mechanisms	Protein-tyrosine phosphatase	Tyrosine-protein phosphatase 10D OS=Drosophila melanogaster OX=7227 GN=Ptp10D PE=1 SV=4	T	Signal transduction mechanisms	PREDICTED: tyrosine-protein phosphatase non-receptor type 20-like isoform X1 [Aethina tumida]	biological process: cellular process (GO:0009987);; biological process: developmental process (GO:0032502);; biological process: single-organism process (GO:0044699);; biological process: cellular component organization or biogenesis (GO:0071840);; biological process: multicellular organismal process (GO:0032501);; molecular function: catalytic activity (GO:0003824);; biological process: metaboli…
gene-LOC109601214	LOC109601214	43.1002	709	35.4549	545	23.573	391	18.9493	311	17.9663	315	25.4147	434	0.00484396	-0.740467	down	--	--	--	--	--	--	--	--	--	--	--	PREDICTED: acanthoscurrin-1-like [Aethina tumida]	--
gene-LOC109596395	LOC109596395	38.2687	2632	39.3255	2525	40.0461	2777	10.5766	726	12.3951	908	11.2439	803	5.55E-40	-1.81738	down	--	--	Biological Process: negative regulation of transcription from RNA polymerase II promoter (GO:0000122);; Molecular Function: RNA polymerase II transcription factor activity, sequence-specific DNA binding (GO:0000981);; Biological Process: embryonic development via the syncytial blastoderm (GO:0001700);; Biological Process: morphogenesis of an epithelium (GO:0002009);; Biological Process: instar la…	K13943|1.1e-46|tca:660041|K13943 cabut | (RefSeq) Krueppel-like factor 11	--	[R]	General function prediction only	Zinc finger, C2H2 type	Dendritic arbor reduction protein 1 OS=Drosophila melanogaster OX=7227 GN=dar1 PE=2 SV=2	K	Transcription	PREDICTED: Krueppel-like factor 11 [Aethina tumida]	biological process: biological regulation (GO:0065007);; molecular function: nucleic acid binding transcription factor activity (GO:0001071);; biological process: multicellular organismal process (GO:0032501);; biological process: developmental process (GO:0032502);; biological process: single-organism process (GO:0044699);; molecular function: binding (GO:0005488);; cellular component: cell (GO:…
gene-LOC109601194	LOC109601194	36.1747	947	19.5382	478	32.6065	861	15.6283	408	16.1327	450	22.418	609	0.00339758	-0.738489	down	[C]	Energy production and conversion	Molecular Function: oxidoreductase activity (GO:0016491);;	K15890|2.1e-74|tca:658696|K15890 NADP+-dependent farnesol dehydrogenase [EC:1.1.1.216] | (RefSeq) farnesol dehydrogenase	Terpenoid backbone biosynthesis (ko00900);; Insect hormone biosynthesis (ko00981)	[Q]	Secondary metabolites biosynthesis, transport and catabolism	short chain dehydrogenase	Farnesol dehydrogenase OS=Aedes aegypti OX=7159 GN=SDR-1 PE=1 SV=2	Q	Secondary metabolites biosynthesis, transport and catabolism	PREDICTED: farnesol dehydrogenase-like [Aethina tumida]	molecular function: catalytic activity (GO:0003824)
gene-LOC109609311	LOC109609311	56.9138	1384	41.2692	937	75.1618	1843	242.702	5883	95.3051	2467	124.417	3139	2.26E-06	1.37848	up	--	--	--	--	--	--	--	Leucine rich repeat	--	--	--	PREDICTED: uncharacterized protein LOC109609311 [Aethina tumida]	--
gene-LOC109601898	LOC109601898	18.9488	1216	17.6359	1056	14.6287	946	9.97944	638	11.279	770	9.97346	664	2.35E-05	-0.747837	down	[P]	Inorganic ion transport and metabolism	Molecular Function: sulfuric ester hydrolase activity (GO:0008484);;	K01135|4.8e-157|dpa:109539982|K01135 arylsulfatase B [EC:3.1.6.12] | (RefSeq) arylsulfatase B-like	Glycosaminoglycan degradation (ko00531);; Lysosome (ko04142)	[R]	General function prediction only	Sulfatase	Arylsulfatase OS=Strongylocentrotus purpuratus OX=7668 PE=2 SV=1	P	Inorganic ion transport and metabolism	PREDICTED: arylsulfatase B-like [Aethina tumida]	molecular function: catalytic activity (GO:0003824)
gene-LOC109606254	LOC109606254	4.92382	151	5.68097	163	7.88004	243	0.502221	16	0.573033	19	0.106986	4	9.29E-17	-3.93826	down	--	--	--	--	--	--	--	--	--	--	--	PREDICTED: gamma-gliadin-like [Aethina tumida]	--
gene-LOC109597040	LOC109597040	4.66514	297	2.54659	151	3.14814	202	1.01493	65	1.38351	94	0.562654	38	2.47E-06	-1.82654	down	[T]	Signal transduction mechanisms	Molecular Function: guanylate cyclase activity (GO:0004383);; Molecular Function: heme binding (GO:0020037);; Biological Process: intracellular signal transduction (GO:0035556);;	K01769|3.7e-261|tca:663008|K01769 guanylate cyclase, other [EC:4.6.1.2] | (RefSeq) soluble guanylate cyclase 89Db	Purine metabolism (ko00230)	[F]	Nucleotide transport and metabolism	Heme NO binding associated	Soluble guanylate cyclase 89Db OS=Drosophila melanogaster OX=7227 GN=Gyc89Db PE=1 SV=1	F	Nucleotide transport and metabolism	PREDICTED: LOW QUALITY PROTEIN: soluble guanylate cyclase 89Db-like [Aethina tumida]	molecular function: catalytic activity (GO:0003824);; molecular function: binding (GO:0005488);; biological process: cellular process (GO:0009987);; biological process: signaling (GO:0023052);; biological process: single-organism process (GO:0044699);; biological process: response to stimulus (GO:0050896);; biological process: biological regulation (GO:0065007)
gene-LOC109598938	LOC109598938	9.23578	526	6.99695	372	7.43907	427	20.1495	1143	14.0255	850	11.4074	674	9.61E-05	0.91026	up	--	--	Cellular Component: endomembrane system (GO:0012505);; Cellular Component: integral component of membrane (GO:0016021);; Molecular Function: ubiquitin protein ligase activity (GO:0061630);;	K23789|1.9e-104|pcf:106790259|K23789 RING finger protein 145 [EC:2.3.2.27] | (RefSeq) uncharacterized protein LOC106790259	--	--	--	Ring finger domain	--	O	Posttranslational modification, protein turnover, chaperones	PREDICTED: LOW QUALITY PROTEIN: ERAD-associated E3 ubiquitin-protein ligase HRD1B-like [Aethina tumida]	cellular component: cell (GO:0005623);; cellular component: cell part (GO:0044464);; cellular component: membrane (GO:0016020);; cellular component: membrane part (GO:0044425);; biological process: metabolic process (GO:0008152);; biological process: cellular process (GO:0009987);; molecular function: catalytic activity (GO:0003824)
gene-LOC109604756	LOC109604756	23.1697	557	19.9079	447	21.385	518	14.4498	346	12.9671	332	13.9876	349	0.0018908	-0.673582	down	--	--	Biological Process: aggressive behavior (GO:0002118);; Molecular Function: molecular_function (GO:0003674);; Molecular Function: catalytic activity (GO:0003824);; Molecular Function: monooxygenase activity (GO:0004497);; Molecular Function: iron ion binding (GO:0005506);; Cellular Component: cellular_component (GO:0005575);; Cellular Component: intracellular (GO:0005622);; Cellular Component: cel…	K14999|2.7e-10|tca:664467|K14999 cytochrome P450 family 6 [EC:1.14.-.-] | (RefSeq) CYP6BQ9, CYP6BQ9P, GLEAN_07318, GLEAN_07319; cytochrome P450 CYP6BQ9	--	--	--	--	--	Q	Secondary metabolites biosynthesis, transport and catabolism	PREDICTED: uncharacterized protein LOC109604756 [Aethina tumida]	biological process: behavior (GO:0007610);; biological process: multi-organism process (GO:0051704);; molecular function: catalytic activity (GO:0003824);; biological process: metabolic process (GO:0008152);; biological process: single-organism process (GO:0044699);; molecular function: binding (GO:0005488);; cellular component: cell (GO:0005623);; cellular component: cell part (GO:0044464);; cel…
gene-LOC109598594	LOC109598594	126.198	3981	114.793	3381	87.8793	2796	71.9558	2263	52.9159	1777	57.5622	1884	3.11E-08	-0.882183	down	[J]	Translation, ribosomal structure and biogenesis	Cellular Component: cytosol (GO:0005829);; Biological Process: regulation of gluconeogenesis (GO:0006111);; Biological Process: one-carbon metabolic process (GO:0006730);; Molecular Function: glycine binding (GO:0016594);; Molecular Function: glycine N-methyltransferase activity (GO:0017174);; Biological Process: methylation (GO:0032259);; Molecular Function: identical protein binding (GO:0042802…	K00552|4.2e-141|tca:662005|K00552 glycine N-methyltransferase [EC:2.1.1.20] | (RefSeq) glycine N-methyltransferase	Glycine, serine and threonine metabolism (ko00260)	--	--	Methyltransferase domain	--	H	Coenzyme transport and metabolism	PREDICTED: glycine N-methyltransferase [Aethina tumida]	cellular component: cell (GO:0005623);; cellular component: cell part (GO:0044464);; biological process: biological regulation (GO:0065007);; biological process: metabolic process (GO:0008152);; biological process: cellular process (GO:0009987);; biological process: single-organism process (GO:0044699);; molecular function: binding (GO:0005488);; molecular function: catalytic activity (GO:0003824…
gene-LOC109593858	LOC109593858	26.9777	1155	20.5572	822	13.3349	576	12.5824	537	12.8104	584	7.7996	347	0.000557713	-0.905801	down	--	--	Molecular Function: acid phosphatase activity (GO:0003993);;	K19283|5.6e-127|dpa:109534653|K19283 prostatic aicd phosphatase [EC:3.1.3.2 3.1.3.5] | (RefSeq) venom acid phosphatase Acph-1-like	--	[I]	Lipid transport and metabolism	Histidine phosphatase superfamily (branch 2)	Putative acid phosphatase 10 OS=Caenorhabditis elegans OX=6239 GN=pho-10 PE=3 SV=2	K	Transcription	PREDICTED: venom acid phosphatase Acph-1-like [Aethina tumida]	biological process: metabolic process (GO:0008152);; biological process: cellular process (GO:0009987);; molecular function: catalytic activity (GO:0003824)
Aethina_tumida_newGene_1064	--	3.26191	126	2.39023	91	2.04757	92	4.87877	192	6.69681	301	3.84786	169	0.00232252	0.983221	up	--	--	--	--	--	--	--	--	--	--	--	--	--
gene-LOC109606803	LOC109606803	1.56394	52	1.43173	44	0.759608	26	4.51843	148	2.85947	100	3.99005	136	7.22E-05	1.54875	up	--	--	--	--	--	--	--	--	--	--	--	PREDICTED: uncharacterized protein LOC109609406 [Aethina tumida]	--
gene-LOC109609593	LOC109609593	4.3084	641	4.06439	565	2.57572	387	2.13224	317	2.40545	381	2.10368	325	0.00213718	-0.752487	down	--	--	Biological Process: negative regulation of transcription from RNA polymerase II promoter (GO:0000122);; Molecular Function: chromatin binding (GO:0003682);; Cellular Component: nucleus (GO:0005634);; Biological Process: regulation of transcription from RNA polymerase II promoter (GO:0006357);; Biological Process: epidermis morphogenesis (GO:0048730);; Biological Process: compound eye development …	K09236|1.5e-186|dnx:107164985|K09236 teashirt | (RefSeq) protein tiptop-like	Hippo signaling pathway - fly (ko04391)	--	--	C2H2 type zinc-finger (2 copies)	Protein tiptop OS=Drosophila melanogaster OX=7227 GN=tio PE=2 SV=2	K	Transcription	PREDICTED: LOW QUALITY PROTEIN: protein tiptop-like [Aethina tumida]	biological process: biological regulation (GO:0065007);; molecular function: binding (GO:0005488);; cellular component: cell (GO:0005623);; cellular component: organelle (GO:0043226);; cellular component: cell part (GO:0044464);; biological process: developmental process (GO:0032502);; biological process: single-organism process (GO:0044699);; biological process: multicellular organismal process …
gene-LOC109597089	LOC109597089	55.1616	2597	64.5991	2839	56.9043	2702	39.8613	1871	32.3678	1622	29.017	1418	1.87E-08	-0.839641	down	[IQR]	Lipid transport and metabolism;; Secondary metabolites biosynthesis, transport and catabolism;; General function prediction only	Cellular Component: integral component of membrane (GO:0016021);;	K00019|3.1e-184|tca:655745|K00019 3-hydroxybutyrate dehydrogenase [EC:1.1.1.30] | (RefSeq) D-beta-hydroxybutyrate dehydrogenase, mitochondrial	Synthesis and degradation of ketone bodies (ko00072);; Butanoate metabolism (ko00650)	[QR]	Secondary metabolites biosynthesis, transport and catabolism;; General function prediction only	short chain dehydrogenase	--	Q	Secondary metabolites biosynthesis, transport and catabolism	PREDICTED: LOW QUALITY PROTEIN: D-beta-hydroxybutyrate dehydrogenase, mitochondrial [Aethina tumida]	cellular component: membrane (GO:0016020);; cellular component: membrane part (GO:0044425)
gene-LOC109607833	LOC109607833	9.70832	448	9.25874	399	7.99864	373	5.2473	242	5.40858	266	4.33718	208	0.00027309	-0.880215	down	--	--	Molecular Function: molecular_function (GO:0003674);; Molecular Function: catalytic activity (GO:0003824);; Biological Process: chromatin organization (GO:0006325);; Biological Process: cellular protein modification process (GO:0006464);; Biological Process: nitrogen compound metabolic process (GO:0006807);; Biological Process: response to stress (GO:0006950);; Biological Process: organelle organ…	K08069|2.9e-41|tca:103313730|K08069 pantetheine hydrolase [EC:3.5.1.92] | (RefSeq) vanin-like protein 1	Pantothenate and CoA biosynthesis (ko00770)	--	--	Carbon-nitrogen hydrolase	Vanin-like protein 2 OS=Drosophila melanogaster OX=7227 GN=CG32751 PE=2 SV=2	E	Amino acid transport and metabolism	PREDICTED: vanin-like protein 1 [Aethina tumida]	molecular function: catalytic activity (GO:0003824);; biological process: cellular process (GO:0009987);; biological process: cellular component organization or biogenesis (GO:0071840);; biological process: metabolic process (GO:0008152);; biological process: response to stimulus (GO:0050896);; cellular component: membrane (GO:0016020);; cellular component: membrane part (GO:0044425)
gene-LOC109600266	LOC109600266	3.19271	158	2.03723	94	2.62069	131	0.491004	25	0.609719	32	0.591729	31	3.63E-09	-2.22166	down	--	--	Molecular Function: sodium channel activity (GO:0005272);; Cellular Component: integral component of membrane (GO:0016021);; Cellular Component: neuron projection membrane (GO:0032589);; Biological Process: synapse organization (GO:0050808);;	K06774|2.8e-29|tca:655055|K06774 neurotrimin | (RefSeq) hemicentin-2	--	[T]	Signal transduction mechanisms	Immunoglobulin I-set domain	--	T	Signal transduction mechanisms	PREDICTED: zwei Ig domain protein zig-8-like [Aethina tumida]	biological process: localization (GO:0051179);; molecular function: transporter activity (GO:0005215);; cellular component: membrane (GO:0016020);; cellular component: membrane part (GO:0044425);; cellular component: cell (GO:0005623);; cellular component: cell part (GO:0044464);; biological process: cellular process (GO:0009987);; biological process: single-organism process (GO:0044699);; biolog…
gene-LOC109596101	LOC109596101	103.178	4171	76.4649	2886	56.779	2315	38.5132	1552	34.5368	1486	36.136	1516	1.17E-10	-1.14458	down	--	--	Molecular Function: catalytic activity (GO:0003824);; Biological Process: carbohydrate metabolic process (GO:0005975);;	--	--	--	--	--	Chitin deacetylase 7 OS=Bombyx mori OX=7091 GN=CDA7 PE=1 SV=1	G	Carbohydrate transport and metabolism	PREDICTED: uncharacterized protein LOC109596101 [Aethina tumida]	molecular function: catalytic activity (GO:0003824);; biological process: metabolic process (GO:0008152)
gene-LOC109601704	LOC109601704	1.65481	77	1.43141	62	1.0081	48	0.125868	6	0.102127	6	0.141249	7	3.89E-12	-3.38137	down	[G]	Carbohydrate transport and metabolism	Molecular Function: molecular_function (GO:0003674);; Molecular Function: transporter activity (GO:0005215);; Molecular Function: sugar:proton symporter activity (GO:0005351);; Molecular Function: glucose transmembrane transporter activity (GO:0005355);; Molecular Function: cation:sugar symporter activity (GO:0005402);; Biological Process: transport (GO:0006810);; Biological Process: ion transpor…	K09103|7.8e-46|pxy:105393233|K09103 early B-cell factor | (RefSeq) transcription factor collier	--	[R]	General function prediction only	Sugar (and other) transporter	Facilitated trehalose transporter Tret1 OS=Polypedilum vanderplanki OX=319348 GN=Tret1 PE=1 SV=1	P	Inorganic ion transport and metabolism	PREDICTED: facilitated trehalose transporter Tret1-like [Aethina tumida]	molecular function: transporter activity (GO:0005215);; biological process: single-organism process (GO:0044699);; biological process: localization (GO:0051179);; cellular component: membrane (GO:0016020);; cellular component: membrane part (GO:0044425)
gene-LOC109600091	LOC109600091	2.1619	126	2.60215	142	3.04233	179	5.03671	293	4.28216	266	5.33483	323	0.00196198	0.869375	up	--	--	Cellular Component: membrane (GO:0016020);; Molecular Function: transferase activity, transferring glycosyl groups (GO:0016757);;	K13675|3.5e-163|tca:656626|K13675 UDP-glucose:O-linked fucose beta-1,3-glucosyltransferase [EC:2.4.1.-] | (RefSeq) beta-1,3-glucosyltransferase	Other types of O-glycan biosynthesis (ko00514)	[G]	Carbohydrate transport and metabolism	Fringe-like	--	G	Carbohydrate transport and metabolism	PREDICTED: beta-1,3-glucosyltransferase [Aethina tumida]	cellular component: membrane (GO:0016020);; molecular function: catalytic activity (GO:0003824)
gene-LOC109605092	LOC109605092	8.5087	471	8.31938	430	8.17602	456	4.79993	265	6.00441	354	5.95823	342	0.00725075	-0.612206	down	--	--	Cellular Component: plasma membrane (GO:0005886);; Biological Process: cell surface receptor signaling pathway (GO:0007166);; Biological Process: adenylate cyclase-modulating G-protein coupled receptor signaling pathway (GO:0007188);; Molecular Function: diuretic hormone receptor activity (GO:0008036);; Molecular Function: G-protein coupled peptide receptor activity (GO:0008528);; Cellular Compon…	K04578|6.5e-118|tca:659812|K04578 corticotropin releasing hormone receptor 1 | (RefSeq) GLEAN_12799; diuretic hormone receptor-like	Neuroactive ligand-receptor interaction (ko04080)	[T]	Signal transduction mechanisms	7 transmembrane receptor (Secretin family)	Diuretic hormone receptor OS=Manduca sexta OX=7130 PE=2 SV=1	T	Signal transduction mechanisms	PREDICTED: LOW QUALITY PROTEIN: diuretic hormone receptor-like [Aethina tumida]	cellular component: cell (GO:0005623);; cellular component: membrane (GO:0016020);; cellular component: cell part (GO:0044464);; biological process: cellular process (GO:0009987);; biological process: signaling (GO:0023052);; biological process: single-organism process (GO:0044699);; biological process: response to stimulus (GO:0050896);; biological process: biological regulation (GO:0065007);; m…
gene-LOC109601186	LOC109601186	55.0996	1746	51.2757	1517	46.0723	1472	28.564	902	24.6472	831	28.3105	931	1.18E-09	-0.937069	down	--	--	Cellular Component: extracellular region (GO:0005576);; Molecular Function: chitin binding (GO:0008061);;	K15174|5.9e-60|clec:106668192|K15174 RNA polymerase II-associated factor 1 | (RefSeq) RNA polymerase II-associated factor 1 homolog isoform X2	--	--	--	Chitin binding Peritrophin-A domain	--	S	Function unknown	PREDICTED: probable chitinase 3 [Aethina tumida]	cellular component: extracellular region (GO:0005576);; molecular function: binding (GO:0005488)
gene-LOC109605577	LOC109605577	11.0467	507	10.3751	444	11.2967	524	6.59912	308	5.59008	274	5.28166	256	6.47E-05	-0.92202	down	--	--	Molecular Function: acid phosphatase activity (GO:0003993);;	K19283|2.5e-109|tca:660300|K19283 prostatic aicd phosphatase [EC:3.1.3.2 3.1.3.5] | (RefSeq) venom acid phosphatase Acph-1	--	[I]	Lipid transport and metabolism	Histidine phosphatase superfamily (branch 2)	Venom acid phosphatase Acph-1 OS=Apis mellifera OX=7460 PE=1 SV=1	I	Lipid transport and metabolism	PREDICTED: prostatic acid phosphatase-like [Aethina tumida]	biological process: metabolic process (GO:0008152);; biological process: cellular process (GO:0009987);; molecular function: catalytic activity (GO:0003824)
gene-LOC109608862	LOC109608862	22.7344	971	20.5104	818	15.1973	655	10.9947	471	9.41201	430	7.35155	329	8.35E-07	-1.09779	down	[T]	Signal transduction mechanisms	Molecular Function: calcium ion binding (GO:0005509);; Biological Process: calcium-mediated signaling (GO:0019722);;	K02183|5.3e-97|tca:659938|K02183 calmodulin | (RefSeq) neo-calmodulin	Phosphatidylinositol signaling system (ko04070);; Phototransduction - fly (ko04745)	[T]	Signal transduction mechanisms	EF hand	Calmodulin, flagellar OS=Naegleria gruberi OX=5762 GN=CAM1 PE=2 SV=1	T	Signal transduction mechanisms	PREDICTED: calmodulin-beta-like isoform X1 [Aethina tumida]	molecular function: binding (GO:0005488);; biological process: cellular process (GO:0009987);; biological process: signaling (GO:0023052);; biological process: single-organism process (GO:0044699);; biological process: response to stimulus (GO:0050896);; biological process: biological regulation (GO:0065007)
gene-LOC109602659	LOC109602659	8.72255	514	10.3492	555	8.3085	491	24.5837	1408	15.6144	955	15.8755	957	4.71E-06	0.983447	up	--	--	Cellular Component: cytoplasm (GO:0005737);; Biological Process: protein transport (GO:0015031);;	--	--	[R]	General function prediction only	Arrestin (or S-antigen), N-terminal domain	--	S	Function unknown	PREDICTED: arrestin domain-containing protein 3-like [Aethina tumida]	cellular component: cell (GO:0005623);; cellular component: cell part (GO:0044464);; biological process: localization (GO:0051179)
Aethina_tumida_newGene_4095	--	45.2481	668	36.5965	505	36.5706	545	8.69661	128	22.7015	357	15.4081	237	7.76E-06	-1.37373	down	--	--	--	--	--	--	--	--	--	--	--	--	--
gene-LOC109596671	LOC109596671	5.90597	130	4.27527	88	4.65843	103	22.8416	498	15.8198	369	88.8835	2016	1.65E-09	3.06718	up	--	--	Molecular Function: odorant binding (GO:0005549);;	--	--	--	--	PBP/GOBP family	--	--	--	PREDICTED: uncharacterized protein LOC109596671 [Aethina tumida]	molecular function: binding (GO:0005488)
gene-LOC109607268	LOC109607268	174.871	2894	164.722	2545	177.414	2960	113.038	1865	109.539	1929	108.896	1870	4.11E-08	-0.67767	down	--	--	Cellular Component: mitochondrion (GO:0005739);; Molecular Function: NADH dehydrogenase (ubiquinone) activity (GO:0008137);; Cellular Component: integral component of membrane (GO:0016021);;	K03960|1.4e-25|nvl:108563268|K03960 NADH dehydrogenase (ubiquinone) 1 beta subcomplex subunit 4 | (RefSeq) uncharacterized protein LOC108563268	Oxidative phosphorylation (ko00190)	--	--	NADH-ubiquinone oxidoreductase B15 subunit (NDUFB4)	--	C	Energy production and conversion	PREDICTED: uncharacterized protein LOC109607268 [Aethina tumida]	cellular component: cell (GO:0005623);; cellular component: organelle (GO:0043226);; cellular component: cell part (GO:0044464);; biological process: metabolic process (GO:0008152);; biological process: single-organism process (GO:0044699);; molecular function: catalytic activity (GO:0003824);; cellular component: membrane (GO:0016020);; cellular component: membrane part (GO:0044425)
gene-LOC109601216	LOC109601216	711.316	34039	508.321	22707	340.002	16406	176.754	8432	213.219	10860	317.505	15765	1.22E-06	-1.1678	down	--	--	--	--	--	--	--	--	--	--	--	PREDICTED: elastin-like [Aethina tumida]	--
gene-LOC109597640	LOC109597640	16.2166	1242	13.5596	969	9.73457	752	8.5617	654	7.48968	611	9.71299	772	0.00203561	-0.646152	down	--	--	Biological Process: embryonic axis specification (GO:0000578);; Biological Process: embryonic epithelial tube formation (GO:0001838);; Biological Process: morphogenesis of an epithelium (GO:0002009);; Biological Process: regionalization (GO:0003002);; Biological Process: aminoglycan metabolic process (GO:0006022);; Biological Process: aminoglycan biosynthetic process (GO:0006023);; Biological Pro…	K19750|1.6e-10|tnl:113495089|K19750 dynein assembly factor 1, axonemal | (RefSeq) leucine-rich repeat and IQ domain-containing protein 1-like	--	[D]	Cell cycle control, cell division, chromosome partitioning	Electron transfer DM13	Protein Skeletor, isoforms B/C OS=Drosophila melanogaster OX=7227 GN=Skeletor PE=1 SV=2	D	Cell cycle control, cell division, chromosome partitioning	PREDICTED: LOW QUALITY PROTEIN: protein Skeletor, isoforms B/C [Aethina tumida]	biological process: multicellular organismal process (GO:0032501);; biological process: developmental process (GO:0032502);; biological process: single-organism process (GO:0044699);; biological process: metabolic process (GO:0008152);; biological process: biological regulation (GO:0065007);; biological process: cellular process (GO:0009987);; biological process: signaling (GO:0023052);; biologic…
Aethina_tumida_newGene_232	--	56.1122	1478	45.4482	1118	53.3104	1416	34.0372	894	28.7272	806	29.0206	793	1.92E-06	-0.790088	down	--	--	--	--	--	--	--	--	--	--	--	--	--
gene-LOC109606373	LOC109606373	5.49876	311	9.3766	494	6.90389	393	19.4454	1094	15.7214	944	20.0344	1173	8.08E-09	1.30403	up	[QV]	Secondary metabolites biosynthesis, transport and catabolism;; Defense mechanisms	Molecular Function: monooxygenase activity (GO:0004497);; Molecular Function: iron ion binding (GO:0005506);; Molecular Function: oxidoreductase activity, acting on paired donors, with incorporation or reduction of molecular oxygen (GO:0016705);; Molecular Function: heme binding (GO:0020037);; Biological Process: oxidation-reduction process (GO:0055114);;	K07427|2.6e-90|nvl:108564892|K07427 docosahexaenoic acid omega-hydroxylase [EC:1.14.14.79] | (RefSeq) cytochrome P450 4C1-like	--	[QI]	Secondary metabolites biosynthesis, transport and catabolism;; Lipid transport and metabolism	Cytochrome P450	Cytochrome P450 4C1 OS=Blaberus discoidalis OX=6981 GN=CYP4C1 PE=2 SV=1	Q	Secondary metabolites biosynthesis, transport and catabolism	PREDICTED: cytochrome P450 4C1-like [Aethina tumida]	biological process: metabolic process (GO:0008152);; biological process: single-organism process (GO:0044699);; molecular function: catalytic activity (GO:0003824);; molecular function: binding (GO:0005488)
gene-LOC109596574	LOC109596574	1.04703	39	0.945242	33	0.908019	34	0.176054	7	0.236986	10	0.47835	19	0.000431661	-1.65836	down	[O]	Posttranslational modification, protein turnover, chaperones	Cellular Component: sex chromosome (GO:0000803);; Cellular Component: Y chromosome (GO:0000806);; Molecular Function: molecular_function (GO:0003674);; Molecular Function: catalytic activity (GO:0003824);; Molecular Function: thioredoxin-disulfide reductase activity (GO:0004791);; Cellular Component: cellular_component (GO:0005575);; Cellular Component: intracellular (GO:0005622);; Cellular Compo…	K03671|7.7e-14|clec:112127379|K03671 thioredoxin 1 | (RefSeq) thioredoxin-2-like	--	[O]	Posttranslational modification, protein turnover, chaperones	Thioredoxin	Thioredoxin-T OS=Drosophila melanogaster OX=7227 GN=TrxT PE=2 SV=1	O	Posttranslational modification, protein turnover, chaperones	PREDICTED: FK506-binding protein 5-like [Aethina tumida]	cellular component: cell (GO:0005623);; cellular component: organelle (GO:0043226);; cellular component: cell part (GO:0044464);; molecular function: catalytic activity (GO:0003824);; biological process: metabolic process (GO:0008152);; biological process: cellular process (GO:0009987);; biological process: single-organism process (GO:0044699);; biological process: response to stimulus (GO:005089…
gene-LOC109606204	LOC109606204	31.5389	1171	38.0043	1318	46.0425	1724	22.5263	834	20.1371	796	20.8051	802	8.20E-07	-0.904305	down	--	--	--	--	--	--	--	--	--	--	--	PREDICTED: uncharacterized protein LOC109606204 [Aethina tumida]	--
gene-LOC109603307	LOC109603307	387.74	11214	317.941	8584	298.111	8694	91.2295	2631	60.4636	1862	50.5625	1518	1.69E-33	-2.34408	down	--	--	Molecular Function: calcium ion binding (GO:0005509);;	K02183|1.4e-38|dhe:111600004|K02183 calmodulin | (RefSeq) troponin C isoform X1	Phosphatidylinositol signaling system (ko04070);; Phototransduction - fly (ko04745)	[T]	Signal transduction mechanisms	EF-hand domain pair	Troponin C, isoallergen Bla g 6.0101 OS=Blattella germanica OX=6973 PE=1 SV=1	T	Signal transduction mechanisms	PREDICTED: troponin C-like [Aethina tumida]	molecular function: binding (GO:0005488)
gene-LOC109607472	LOC109607472	0.855099	43	0.797859	37	0.557014	28	1.6529	82	1.36634	72	7.90964	404	0.000156566	2.25987	up	[O]	Posttranslational modification, protein turnover, chaperones	Biological Process: response to protozoan (GO:0001562);; Molecular Function: serine-type endopeptidase activity (GO:0004252);; Cellular Component: cellular_component (GO:0005575);; Cellular Component: extracellular region (GO:0005576);; Cellular Component: extracellular space (GO:0005615);; Biological Process: proteolysis (GO:0006508);; Biological Process: response to stress (GO:0006950);; Biolog…	K09640|4.3e-51|dmo:Dmoj_GI24876|K09640 transmembrane protease serine 9 [EC:3.4.21.-] | (RefSeq) uncharacterized protein	--	[E]	Amino acid transport and metabolism	Trypsin	Serine protease easter OS=Drosophila melanogaster OX=7227 GN=ea PE=1 SV=3	O	Posttranslational modification, protein turnover, chaperones	PREDICTED: serine protease easter-like [Aethina tumida]	biological process: response to stimulus (GO:0050896);; biological process: multi-organism process (GO:0051704);; biological process: metabolic process (GO:0008152);; molecular function: catalytic activity (GO:0003824);; cellular component: extracellular region (GO:0005576);; cellular component: extracellular region part (GO:0044421)
gene-LOC109608556	LOC109608556	20.427	2014	20.634	1900	16.797	1671	12.3725	1216	11.6924	1228	10.1874	1042	5.84E-08	-0.791304	down	--	--	Molecular Function: ionotropic glutamate receptor activity (GO:0004970);; Cellular Component: integral component of membrane (GO:0016021);; Cellular Component: postsynaptic membrane (GO:0045211);;	K05313|7.3e-197|nvl:108557365|K05313 glutamate receptor, ionotropic, invertebrate | (RefSeq) glutamate receptor ionotropic, kainate 2-like	--	[PET]	Inorganic ion transport and metabolism;; Amino acid transport and metabolism;; Signal transduction mechanisms	Receptor family ligand binding region	Glutamate receptor OS=Lymnaea stagnalis OX=6523 PE=2 SV=1	P	Inorganic ion transport and metabolism	PREDICTED: glutamate receptor ionotropic, kainate 1-like isoform X2 [Aethina tumida]	biological process: cellular process (GO:0009987);; biological process: signaling (GO:0023052);; biological process: single-organism process (GO:0044699);; biological process: response to stimulus (GO:0050896);; biological process: localization (GO:0051179);; biological process: biological regulation (GO:0065007);; molecular function: signal transducer activity (GO:0004871);; molecular function: …
gene-LOC109607151	LOC109607151	2.99571	1313	2.26958	929	2.78752	1232	1.80719	790	1.8479	862	1.61375	734	0.000157325	-0.648027	down	--	--	Molecular Function: microtubule motor activity (GO:0003777);; Molecular Function: ATP binding (GO:0005524);; Biological Process: microtubule-based movement (GO:0007018);; Cellular Component: dynein complex (GO:0030286);;	K10408|0.0e+00|tca:657902|K10408 dynein heavy chain, axonemal | (RefSeq) dynein heavy chain 3, axonemal	--	[Z]	Cytoskeleton	Hydrolytic ATP binding site of dynein motor region	Dynein beta chain, ciliary OS=Tripneustes gratilla OX=7673 PE=1 SV=1	Z	Cytoskeleton	PREDICTED: LOW QUALITY PROTEIN: dynein heavy chain 3, axonemal-like [Aethina tumida]	molecular function: catalytic activity (GO:0003824);; molecular function: binding (GO:0005488);; biological process: cellular process (GO:0009987);; biological process: single-organism process (GO:0044699);; cellular component: cell (GO:0005623);; cellular component: macromolecular complex (GO:0032991);; cellular component: organelle (GO:0043226);; cellular component: organelle part (GO:0044422);…
gene-LOC109605491	LOC109605491	8.06516	411	10.495	499	10.0138	514	6.40056	325	6.44851	350	6.18102	327	0.0064216	-0.623306	down	[I]	Lipid transport and metabolism	Cellular Component: integral component of membrane (GO:0016021);;	K20656|5.2e-123|tca:664259|K20656 plasmanylethanolamine desaturase [EC:1.14.19.77] | (RefSeq) transmembrane protein 189	Ether lipid metabolism (ko00565)	[O]	Posttranslational modification, protein turnover, chaperones	B domain of TMEM189, localisation domain	--	O	Posttranslational modification, protein turnover, chaperones	PREDICTED: LOW QUALITY PROTEIN: transmembrane protein 189, partial [Aethina tumida]	cellular component: membrane (GO:0016020);; cellular component: membrane part (GO:0044425)
gene-LOC109599183	LOC109599183	0.62688	33	0.250825	13	0.714346	38	2.69561	139	1.03894	57	2.34843	126	0.00013944	1.85143	up	--	--	Molecular Function: RNA polymerase II transcription factor activity, sequence-specific DNA binding (GO:0000981);; Cellular Component: nucleus (GO:0005634);; Biological Process: regulation of transcription from RNA polymerase II promoter (GO:0006357);; Biological Process: cell differentiation (GO:0030154);; Cellular Component: host cell nucleus (GO:0042025);; Molecular Function: sequence-specific …	K09443|4.3e-154|tca:663364|K09443 ETS-type family, other | (RefSeq) DNA-binding protein D-ETS-6	--	[K]	Transcription	Ets-domain	DNA-binding protein D-ETS-6 OS=Drosophila melanogaster OX=7227 GN=Ets21C PE=2 SV=2	K	Transcription	PREDICTED: uncharacterized protein LOC109599183 [Aethina tumida]	biological process: biological regulation (GO:0065007);; molecular function: nucleic acid binding transcription factor activity (GO:0001071);; cellular component: cell (GO:0005623);; cellular component: organelle (GO:0043226);; cellular component: cell part (GO:0044464);; biological process: cellular process (GO:0009987);; biological process: developmental process (GO:0032502);; biological proces…
gene-LOC109600345	LOC109600345	13.2833	504	8.67548	307	2.80578	108	1.42813	54	3.65743	148	4.64379	183	0.00611197	-1.36873	down	--	--	--	--	--	--	--	--	--	--	--	PREDICTED: collagen alpha-2(IV) chain-like [Aethina tumida]	--
gene-LOC109608911	LOC109608911	43.412	1492	37.1888	1198	18.9813	635	19.3657	662	17.6328	649	21.8193	786	0.00290487	-0.772724	down	--	--	--	--	--	--	--	--	--	--	--	PREDICTED: uncharacterized protein LOC109608911 isoform X2 [Aethina tumida]	--
gene-LOC109604377	LOC109604377	35.0176	2338	43.0854	2685	42.217	2842	27.0724	1802	26.5752	1889	21.6117	1497	1.05E-06	-0.715493	down	[I]	Lipid transport and metabolism	Molecular Function: hydrolase activity (GO:0016787);;	K01063|1.0e-148|nvl:108567338|K01063 juvenile-hormone esterase [EC:3.1.1.59] | (RefSeq) venom carboxylesterase-6-like isoform X1	Insect hormone biosynthesis (ko00981)	[R]	General function prediction only	Carboxylesterase family	Venom carboxylesterase-6 OS=Apis mellifera OX=7460 PE=2 SV=1	G	Carbohydrate transport and metabolism	PREDICTED: LOW QUALITY PROTEIN: venom carboxylesterase-6-like [Aethina tumida]	molecular function: catalytic activity (GO:0003824)
gene-LOC109596264	LOC109596264	66.1803	2994	55.3916	2339	66.1647	3018	40.1363	1810	36.1319	1740	33.5049	1573	3.42E-09	-0.810423	down	--	--	Molecular Function: phosphatidylinositol bisphosphate binding (GO:1902936);;	K19625|4.0e-43|nvl:108560285|K19625 retinaldehyde-binding protein 1 | (RefSeq) clavesin-1 isoform X1	--	[I]	Lipid transport and metabolism	CRAL/TRIO domain	Protein real-time OS=Aedes aegypti OX=7159 GN=retm PE=3 SV=1	I	Lipid transport and metabolism	PREDICTED: LOW QUALITY PROTEIN: clavesin-2-like [Aethina tumida]	molecular function: binding (GO:0005488)
gene-LOC109596616	LOC109596616	12.0128	519	15.9395	642	14.8854	648	8.49182	366	9.73654	448	5.56327	250	0.000420647	-0.885965	down	--	--	Molecular Function: RNA polymerase II regulatory region sequence-specific DNA binding (GO:0000977);; Cellular Component: nucleus (GO:0005634);; Biological Process: regulation of transcription from RNA polymerase II promoter (GO:0006357);;	K09233|1.4e-42|tca:658487|K09233 zinc finger protein GLIS2 | (RefSeq) zinc finger protein GLIS2 homolog	--	[R]	General function prediction only	Zinc finger, C2H2 type	Zinc finger protein GLIS2 homolog OS=Drosophila melanogaster OX=7227 GN=sug PE=2 SV=1	S	Function unknown	PREDICTED: LOW QUALITY PROTEIN: zinc finger protein GLIS2 homolog [Aethina tumida]	molecular function: binding (GO:0005488);; cellular component: cell (GO:0005623);; cellular component: organelle (GO:0043226);; cellular component: cell part (GO:0044464);; biological process: biological regulation (GO:0065007)
gene-LOC109594483	LOC109594483	9.72745	404	8.45569	328	21.1907	886	82.5991	3412	18.9919	838	21.2197	913	0.000852836	1.59706	up	[ER]	Amino acid transport and metabolism;; General function prediction only	Molecular Function: 4-hydroxyphenylpyruvate dioxygenase activity (GO:0003868);; Biological Process: aromatic amino acid family metabolic process (GO:0009072);; Molecular Function: metal ion binding (GO:0046872);;	K00457|7.1e-194|tca:662658|K00457 4-hydroxyphenylpyruvate dioxygenase [EC:1.13.11.27] | (RefSeq) 4-hydroxyphenylpyruvate dioxygenase	Ubiquinone and other terpenoid-quinone biosynthesis (ko00130);; Tyrosine metabolism (ko00350);; Phenylalanine metabolism (ko00360)	[E]	Amino acid transport and metabolism	Glyoxalase/Bleomycin resistance protein/Dioxygenase superfamily	4-hydroxyphenylpyruvate dioxygenase OS=Caenorhabditis elegans OX=6239 GN=hpd-1 PE=3 SV=1	E	Amino acid transport and metabolism	PREDICTED: 4-hydroxyphenylpyruvate dioxygenase [Aethina tumida]	biological process: metabolic process (GO:0008152);; biological process: single-organism process (GO:0044699);; molecular function: catalytic activity (GO:0003824);; biological process: cellular process (GO:0009987);; molecular function: binding (GO:0005488)
gene-LOC109606095	LOC109606095	7.46839	949	9.54124	1131	5.26997	675	4.76601	604	4.91335	665	3.43035	452	0.000620494	-0.798622	down	[P]	Inorganic ion transport and metabolism	Molecular Function: ATP binding (GO:0005524);; Molecular Function: potassium-transporting ATPase activity (GO:0008556);; Cellular Component: integral component of membrane (GO:0016021);; Molecular Function: metal ion binding (GO:0046872);;	K01539|0.0e+00|dpa:109541511|K01539 sodium/potassium-transporting ATPase subunit alpha [EC:7.2.2.13] | (RefSeq) sodium/potassium-transporting ATPase subunit alpha-like	--	[P]	Inorganic ion transport and metabolism	E1-E2 ATPase	Sodium/potassium-transporting ATPase subunit alpha OS=Drosophila melanogaster OX=7227 GN=Atpalpha PE=1 SV=3	P	Inorganic ion transport and metabolism	PREDICTED: sodium/potassium-transporting ATPase subunit alpha-2-like [Aethina tumida]	molecular function: binding (GO:0005488);; biological process: cellular process (GO:0009987);; biological process: single-organism process (GO:0044699);; biological process: localization (GO:0051179);; molecular function: catalytic activity (GO:0003824);; molecular function: transporter activity (GO:0005215);; cellular component: membrane (GO:0016020);; cellular component: membrane part (GO:00444…
gene-LOC109595143	LOC109595143	17.0535	385	17.3821	367	16.1829	369	8.9411	202	6.50453	157	8.36285	196	1.34E-05	-1.12008	down	--	--	--	K01183|2.7e-33|lak:106175122|K01183 chitinase [EC:3.2.1.14] | (RefSeq) probable endochitinase	Amino sugar and nucleotide sugar metabolism (ko00520)	--	--	Lytic polysaccharide mono-oxygenase, cellulose-degrading	--	S	Function unknown	PREDICTED: uncharacterized protein LOC109595143 [Aethina tumida]	--
gene-LOC109603730	LOC109603730	208.645	3039	154.953	2107	223.328	3279	149.712	2174	101.772	1578	96.5419	1459	2.24E-05	-0.790269	down	--	--	Cellular Component: mitochondrial inner membrane (GO:0005743);; Biological Process: mitochondrial electron transport, ubiquinol to cytochrome c (GO:0006122);; Molecular Function: ubiquinol-cytochrome-c reductase activity (GO:0008121);; Cellular Component: respiratory chain (GO:0070469);;	K00416|3.2e-33|tca:657657|K00416 ubiquinol-cytochrome c reductase subunit 6 | (RefSeq) cytochrome b-c1 complex subunit 6, mitochondrial	Oxidative phosphorylation (ko00190)	[C]	Energy production and conversion	Ubiquinol-cytochrome C reductase hinge protein	--	C	Energy production and conversion	PREDICTED: cytochrome b-c1 complex subunit 6, mitochondrial-like [Aethina tumida]	cellular component: cell (GO:0005623);; cellular component: membrane (GO:0016020);; cellular component: organelle (GO:0043226);; cellular component: organelle part (GO:0044422);; cellular component: cell part (GO:0044464);; biological process: metabolic process (GO:0008152);; biological process: cellular process (GO:0009987);; biological process: single-organism process (GO:0044699);; biological …
gene-LOC109602398	LOC109602398	2.87027	164	3.23301	172	2.62173	151	4.59128	261	5.64884	343	4.4261	262	0.00828966	0.711757	up	[IQ]	Lipid transport and metabolism;; Secondary metabolites biosynthesis, transport and catabolism	Biological Process: long-chain fatty acid metabolic process (GO:0001676);; Molecular Function: catalytic activity (GO:0003824);; Molecular Function: long-chain fatty acid-CoA ligase activity (GO:0004467);; Molecular Function: monooxygenase activity (GO:0004497);; Molecular Function: CoA-ligase activity (GO:0016405);; Biological Process: fatty-acyl-CoA biosynthetic process (GO:0046949);;	K01904|3.5e-125|tca:655644|K01904 4-coumarate--CoA ligase [EC:6.2.1.12] | (RefSeq) 4-coumarate--CoA ligase 1	Ubiquinone and other terpenoid-quinone biosynthesis (ko00130)	[I]	Lipid transport and metabolism	AMP-binding enzyme	Luciferin 4-monooxygenase OS=Luciola cruciata OX=7051 PE=1 SV=1	--	--	PREDICTED: luciferin 4-monooxygenase-like [Aethina tumida]	biological process: metabolic process (GO:0008152);; biological process: cellular process (GO:0009987);; biological process: single-organism process (GO:0044699);; molecular function: catalytic activity (GO:0003824)
gene-LOC109606776	LOC109606776	213.921	9021	206.695	8137	203.402	8649	152.471	6410	141.728	6362	129.835	5681	9.90E-07	-0.593295	down	[C]	Energy production and conversion	Molecular Function: ubiquinol-cytochrome-c reductase activity (GO:0008121);; Cellular Component: membrane (GO:0016020);; Molecular Function: 2 iron, 2 sulfur cluster binding (GO:0051537);;	K00411|4.7e-104|tca:661125|K00411 ubiquinol-cytochrome c reductase iron-sulfur subunit [EC:7.1.1.8] | (RefSeq) GLEAN_00043; ubiquinol-cytochrome c reductase, Rieske iron-sulfur polypeptide 1	Oxidative phosphorylation (ko00190)	[C]	Energy production and conversion	Ubiquinol cytochrome reductase transmembrane region	--	C	Energy production and conversion	PREDICTED: cytochrome b-c1 complex subunit Rieske, mitochondrial-like [Aethina tumida]	biological process: metabolic process (GO:0008152);; biological process: single-organism process (GO:0044699);; biological process: localization (GO:0051179);; molecular function: catalytic activity (GO:0003824);; molecular function: transporter activity (GO:0005215);; cellular component: membrane (GO:0016020);; molecular function: binding (GO:0005488)
gene-LOC109603300	LOC109603300	1.8918	67	0.702158	24	0.976649	35	2.57901	91	2.99181	112	4.60686	168	0.000625324	1.45951	up	--	--	Molecular Function: protein binding (GO:0005515);;	--	--	[S]	Function unknown	SPRY domain	--	S	Function unknown	PREDICTED: LOW QUALITY PROTEIN: SPRY domain-containing protein 7-like [Aethina tumida]	molecular function: binding (GO:0005488)
gene-LOC109608578	LOC109608578	25.4575	958	31.5374	1108	28.9439	1099	17.1879	645	17.8607	716	13.7803	539	4.01E-06	-0.852916	down	--	--	Molecular Function: DNA binding (GO:0003677);; Cellular Component: nucleus (GO:0005634);; Biological Process: regulation of transcription, DNA-templated (GO:0006355);; Molecular Function: protein dimerization activity (GO:0046983);;	K09090|1.2e-89|nvl:108558108|K09090 hairy and enhancer of split, invertebrate | (RefSeq) enhancer of split mbeta protein-like	--	[K]	Transcription	Helix-loop-helix DNA-binding domain	Enhancer of split mgamma protein OS=Drosophila melanogaster OX=7227 GN=E(spl)mgamma-HLH PE=1 SV=1	K	Transcription	PREDICTED: enhancer of split mbeta protein-like [Aethina tumida]	molecular function: binding (GO:0005488);; cellular component: cell (GO:0005623);; cellular component: organelle (GO:0043226);; cellular component: cell part (GO:0044464);; biological process: biological regulation (GO:0065007)
gene-LOC109594572	LOC109594572	16.6135	1159	17.6388	1148	15.6121	1098	36.4509	2534	28.7136	2131	24.6085	1781	4.77E-07	0.812305	up	[G]	Carbohydrate transport and metabolism	Molecular Function: UDP-glycosyltransferase activity (GO:0008194);; Cellular Component: integral component of membrane (GO:0016021);;	K00699|1.3e-166|tca:660290|K00699 glucuronosyltransferase [EC:2.4.1.17] | (RefSeq) UDP-glucuronosyltransferase 1-7	Pentose and glucuronate interconversions (ko00040);; Ascorbate and aldarate metabolism (ko00053);; Retinol metabolism (ko00830);; Porphyrin and chlorophyll metabolism (ko00860);; Metabolism of xenobiotics by cytochrome P450 (ko00980);; Drug metabolism - cytochrome P450 (ko00982);; Drug metabolism - other enzymes (ko00983)	[GC]	Carbohydrate transport and metabolism;; Energy production and conversion	UDP-glucoronosyl and UDP-glucosyl transferase	UDP-glycosyltransferase UGT5 OS=Dactylopius coccus OX=765876 GN=UGT5 PE=1 SV=1	G	Carbohydrate transport and metabolism	PREDICTED: LOW QUALITY PROTEIN: UDP-glucuronosyltransferase 1-9-like [Aethina tumida]	molecular function: catalytic activity (GO:0003824);; cellular component: membrane (GO:0016020);; cellular component: membrane part (GO:0044425)
gene-LOC109603329	LOC109603329	13.0291	1074	13.04	1003	11.9936	996	10.3254	848	7.23737	635	6.60422	565	0.000506203	-0.69025	down	[P]	Inorganic ion transport and metabolism	Molecular Function: solute:proton antiporter activity (GO:0015299);; Biological Process: monovalent inorganic cation transport (GO:0015672);; Cellular Component: integral component of membrane (GO:0016021);;	K23994|1.0e-239|tca:663852|K23994 solute carrier family 9B (sodium/hydrogen exchanger), member 1/2 | (RefSeq) mitochondrial sodium/hydrogen exchanger 9B2	--	[P]	Inorganic ion transport and metabolism	Sodium/hydrogen exchanger family	--	P	Inorganic ion transport and metabolism	PREDICTED: LOW QUALITY PROTEIN: mitochondrial sodium/hydrogen exchanger 9B2 [Aethina tumida]	biological process: single-organism process (GO:0044699);; biological process: localization (GO:0051179);; molecular function: transporter activity (GO:0005215);; cellular component: membrane (GO:0016020);; cellular component: membrane part (GO:0044425)
gene-LOC109608985	LOC109608985	2.0661	65	3.40945	100	3.03546	96	5.82531	182	1.2721	43	22.8445	739	0.00902634	1.77558	up	--	--	--	--	--	--	--	--	--	--	--	PREDICTED: uncharacterized protein LOC109608985 [Aethina tumida]	--
Aethina_tumida_newGene_3903	--	18.7984	513	21.2217	476	21.919	605	6.4959	176	7.68019	166	9.98291	212	5.05E-11	-1.63222	down	--	--	Molecular Function: carbohydrate binding (GO:0030246);;	K01099|1.8e-11|tng:GSTEN00029323G001|K01099 inositol polyphosphate 5-phosphatase INPP5B/F [EC:3.1.3.36] | (RefSeq) unnamed protein product	Inositol phosphate metabolism (ko00562);; Phosphatidylinositol signaling system (ko04070)	--	--	Galactose binding lectin domain	--	S	Function unknown	PREDICTED: L-rhamnose-binding lectin ELEL-1-like [Aethina tumida]	molecular function: binding (GO:0005488)
gene-LOC109602968	LOC109602968	3.63012	261	6.99654	470	3.69033	268	5.65606	405	7.57824	580	14.2802	1065	0.00869278	0.907174	up	--	--	--	--	--	--	--	--	--	--	--	PREDICTED: uncharacterized protein LOC109602968 [Aethina tumida]	--
gene-LOC109597318	LOC109597318	61.7638	1963	48.667	1444	57.8691	1855	37.4526	1187	33.9751	1150	35.0583	1157	2.09E-06	-0.695116	down	[G]	Carbohydrate transport and metabolism	Molecular Function: hydroxypyruvate isomerase activity (GO:0008903);; Biological Process: glyoxylate metabolic process (GO:0046487);;	K01816|1.4e-114|tca:100142338|K01816 hydroxypyruvate isomerase [EC:5.3.1.22] | (RefSeq) putative hydroxypyruvate isomerase	Glyoxylate and dicarboxylate metabolism (ko00630)	[G]	Carbohydrate transport and metabolism	Xylose isomerase-like TIM barrel	Putative hydroxypyruvate isomerase OS=Drosophila melanogaster OX=7227 GN=Gip PE=2 SV=1	G	Carbohydrate transport and metabolism	PREDICTED: putative hydroxypyruvate isomerase isoform X1 [Aethina tumida]	molecular function: catalytic activity (GO:0003824);; biological process: metabolic process (GO:0008152);; biological process: cellular process (GO:0009987);; biological process: single-organism process (GO:0044699)
gene-LOC109596506	LOC109596506	27.1181	921	31.1457	987	26.3801	903	17.4256	590	12.5406	453	13.7665	485	5.42E-07	-0.987824	down	[IQR]	Lipid transport and metabolism;; Secondary metabolites biosynthesis, transport and catabolism;; General function prediction only	--	K03331|2.7e-101|tca:659735|K03331 L-xylulose reductase [EC:1.1.1.10] | (RefSeq) L-xylulose reductase	Pentose and glucuronate interconversions (ko00040)	[Q]	Secondary metabolites biosynthesis, transport and catabolism	Enoyl-(Acyl carrier protein) reductase	L-xylulose reductase OS=Caenorhabditis elegans OX=6239 GN=dhs-21 PE=1 SV=2	Q	Secondary metabolites biosynthesis, transport and catabolism	PREDICTED: L-xylulose reductase-like [Aethina tumida]	--
gene-LOC109602400	LOC109602400	3.36502	218	3.62127	220	4.63734	303	11.2056	720	9.24984	635	9.13499	614	4.61E-08	1.30136	up	[IQ]	Lipid transport and metabolism;; Secondary metabolites biosynthesis, transport and catabolism	Biological Process: long-chain fatty acid metabolic process (GO:0001676);; Molecular Function: long-chain fatty acid-CoA ligase activity (GO:0004467);; Molecular Function: monooxygenase activity (GO:0004497);; Molecular Function: CoA-ligase activity (GO:0016405);; Biological Process: fatty-acyl-CoA biosynthetic process (GO:0046949);;	K01904|8.0e-178|tca:655644|K01904 4-coumarate--CoA ligase [EC:6.2.1.12] | (RefSeq) 4-coumarate--CoA ligase 1	Ubiquinone and other terpenoid-quinone biosynthesis (ko00130)	[I]	Lipid transport and metabolism	AMP-binding enzyme	Luciferin 4-monooxygenase OS=Photuris pensylvanica OX=1710587 PE=2 SV=2	--	--	PREDICTED: luciferin 4-monooxygenase-like isoform X1 [Aethina tumida]	biological process: metabolic process (GO:0008152);; biological process: cellular process (GO:0009987);; biological process: single-organism process (GO:0044699);; molecular function: catalytic activity (GO:0003824)
gene-LOC109603530	LOC109603530	63.1772	2057	61.9631	1883	66.8507	2195	39.23	1273	47.3894	1642	32.8217	1109	2.29E-06	-0.723368	down	--	--	Cellular Component: cytoplasm (GO:0005737);; Cellular Component: integral component of membrane (GO:0016021);;	K13348|5.9e-88|tca:103314362|K13348 protein Mpv17 | (RefSeq) mpv17-like protein	Peroxisome (ko04146)	[R]	General function prediction only	Mpv17 / PMP22 family	--	S	Function unknown	PREDICTED: mpv17-like protein [Aethina tumida]	cellular component: cell (GO:0005623);; cellular component: cell part (GO:0044464);; cellular component: membrane (GO:0016020);; cellular component: membrane part (GO:0044425)
Aethina_tumida_newGene_3349	--	21.9472	745	26.7816	854	20.5418	695	11.0513	368	11.4783	403	11.4009	369	2.04E-08	-1.12549	down	--	--	--	--	--	--	--	--	--	--	--	--	--
gene-LOC109607539	LOC109607539	128.285	2287	118.156	1966	107.929	1940	78.4272	1394	66.8867	1269	95.6174	1769	0.000163988	-0.589237	down	[O]	Posttranslational modification, protein turnover, chaperones	Molecular Function: serine-type endopeptidase activity (GO:0004252);;	K01312|7.6e-50|nvl:108560735|K01312 trypsin [EC:3.4.21.4] | (RefSeq) trypsin-2-like	Neuroactive ligand-receptor interaction (ko04080)	[E]	Amino acid transport and metabolism	Trypsin	Trypsin-7 OS=Anopheles gambiae OX=7165 GN=TRYP7 PE=2 SV=2	O	Posttranslational modification, protein turnover, chaperones	PREDICTED: trypsin-7-like, partial [Aethina tumida]	biological process: metabolic process (GO:0008152);; molecular function: catalytic activity (GO:0003824)
gene-LOC109597556	LOC109597556	0.619413	23	0.60623	21	1.31367	49	2.77571	102	1.81083	71	1.55174	60	0.00594738	1.22081	up	--	--	Cellular Component: integral component of membrane (GO:0016021);;	--	--	--	--	--	--	--	--	PREDICTED: uncharacterized protein LOC109597556 [Aethina tumida]	cellular component: membrane (GO:0016020);; cellular component: membrane part (GO:0044425)
gene-LOC109597203	LOC109597203	4.8241	195	3.58938	136	4.25882	174	2.6227	106	2.24899	97	2.50786	105	0.00779149	-0.815512	down	--	--	--	--	--	--	--	--	--	--	--	PREDICTED: uncharacterized protein LOC109597203 [Aethina tumida]	--
gene-LOC109603582	LOC109603582	28.6155	941	31.2639	959	29.165	967	20.728	679	18.2342	638	21.7925	743	0.000888331	-0.587493	down	[I]	Lipid transport and metabolism	Molecular Function: 1-acylglycerol-3-phosphate O-acyltransferase activity (GO:0003841);; Biological Process: phospholipid biosynthetic process (GO:0008654);; Cellular Component: integral component of membrane (GO:0016021);;	K13509|1.3e-90|tca:657629|K13509 lysophosphatidate acyltransferase [EC:2.3.1.51] | (RefSeq) putative 1-acyl-sn-glycerol-3-phosphate acyltransferase acl-2	Glycerolipid metabolism (ko00561);; Glycerophospholipid metabolism (ko00564)	[I]	Lipid transport and metabolism	Acyltransferase	Putative 1-acyl-sn-glycerol-3-phosphate acyltransferase acl-2 OS=Caenorhabditis elegans OX=6239 GN=acl-2 PE=3 SV=1	I	Lipid transport and metabolism	PREDICTED: 1-acyl-sn-glycerol-3-phosphate acyltransferase beta [Aethina tumida]	molecular function: catalytic activity (GO:0003824);; biological process: metabolic process (GO:0008152);; biological process: cellular process (GO:0009987);; biological process: single-organism process (GO:0044699);; cellular component: membrane (GO:0016020);; cellular component: membrane part (GO:0044425)
gene-LOC109594880	LOC109594880	3.82899	473	4.54263	524	2.80411	350	2.47486	305	2.26313	298	1.7881	230	0.00207736	-0.808328	down	[R]	General function prediction only	--	K04861|0.0e+00|dpa:109537997|K04861 voltage-dependent calcium channel alpha-2/delta-4 | (RefSeq) voltage-dependent calcium channel subunit alpha-2/delta-3 isoform X1	--	[PT]	Inorganic ion transport and metabolism;; Signal transduction mechanisms	VWA N-terminal	Voltage-dependent calcium channel unc-36 OS=Caenorhabditis briggsae OX=6238 GN=unc-36 PE=3 SV=2	--	--	PREDICTED: LOW QUALITY PROTEIN: voltage-dependent calcium channel subunit alpha-2/delta-3 [Aethina tumida]	--
gene-LOC109599393	LOC109599393	3.46951	73	1.72837	34	7.32923	154	23.0828	479	1.54714	35	166.157	3583	0.000145288	3.8836	up	--	--	Cellular Component: extracellular space (GO:0005615);; Biological Process: antibacterial humoral response (GO:0019731);;	--	--	--	--	--	--	S	Function unknown	PREDICTED: uncharacterized protein LOC109599393 [Aethina tumida]	cellular component: extracellular region (GO:0005576);; cellular component: extracellular region part (GO:0044421);; biological process: immune system process (GO:0002376);; biological process: response to stimulus (GO:0050896);; biological process: multi-organism process (GO:0051704)
gene-LOC109604116	LOC109604116	2.68984	258	2.03596	182	1.66658	161	0.914198	88	0.550215	57	0.761828	76	7.13E-06	-1.53966	down	--	--	Cellular Component: proteasome regulatory particle, base subcomplex (GO:0008540);; Molecular Function: enzyme regulator activity (GO:0030234);; Biological Process: regulation of protein catabolic process (GO:0042176);;	K03028|3.2e-311|tca:657821|K03028 26S proteasome regulatory subunit N1 | (RefSeq) 26S proteasome non-ATPase regulatory subunit 2	Proteasome (ko03050)	[O]	Posttranslational modification, protein turnover, chaperones	RPN1/RPN2 N-terminal domain	26S proteasome non-ATPase regulatory subunit 2 OS=Dictyostelium discoideum OX=44689 GN=psmD2 PE=1 SV=1	O	Posttranslational modification, protein turnover, chaperones	PREDICTED: 26S proteasome non-ATPase regulatory subunit 2-like [Aethina tumida]	cellular component: cell (GO:0005623);; cellular component: macromolecular complex (GO:0032991);; cellular component: cell part (GO:0044464);; biological process: biological regulation (GO:0065007);; molecular function: molecular function regulator (GO:0098772)
gene-LOC109605749	LOC109605749	15.579	808	4.43148	215	2.72625	143	19.3684	1001	18.6896	1031	22.5787	1215	0.00153874	1.39492	up	--	--	Molecular Function: RNA adenylyltransferase activity (GO:1990817);;	K23033|6.0e-198|tca:663557|K23033 terminal nucleotidyltransferase 5A/B [EC:2.7.7.-] | (RefSeq) uncharacterized LOC663557	--	[S]	Function unknown	Nucleotidyltransferase	--	S	Function unknown	PREDICTED: protein FAM46C-like [Aethina tumida]	molecular function: catalytic activity (GO:0003824)
Aethina_tumida_newGene_4005	--	128.302	2084	98.5213	1494	73.0344	1197	77.503	1255	28.3387	490	67.6844	1141	0.00577473	-0.815623	down	--	--	--	--	--	--	--	--	--	--	--	--	--
gene-LOC109600321	LOC109600321	85.6789	2905	55.1819	1747	57.7704	1975	43.7193	1478	40.9284	1477	38.523	1355	1.43E-05	-0.721683	down	--	--	Molecular Function: transcription factor activity, sequence-specific DNA binding (GO:0003700);;	K09027|3.9e-41|dpa:109539322|K09027 X box-binding protein 1 | (RefSeq) X-box-binding protein 1 isoform X1	Protein processing in endoplasmic reticulum (ko04141)	[K]	Transcription	Basic region leucine zipper	--	K	Transcription	PREDICTED: X-box-binding protein 1-like [Aethina tumida]	biological process: biological regulation (GO:0065007);; molecular function: nucleic acid binding transcription factor activity (GO:0001071)
gene-LOC109603907	LOC109603907	16.5956	1043	16.6517	977	6.68955	424	6.2534	392	5.64147	378	7.10875	464	0.000169473	-1.09749	down	--	--	Biological Process: reproduction (GO:0000003);; Molecular Function: nucleic acid binding (GO:0003676);; Biological Process: multicellular organism development (GO:0007275);; Biological Process: nervous system development (GO:0007399);; Biological Process: central nervous system development (GO:0007417);; Biological Process: brain development (GO:0007420);; Biological Process: behavior (GO:0007610…	K23480|1.3e-167|tca:663587|K23480 zinc finger protein 362/384 | (RefSeq) zinc finger protein 768	--	[R]	General function prediction only	Zinc-finger double domain	--	S	Function unknown	PREDICTED: zinc finger protein GLI2 [Aethina tumida]	biological process: reproduction (GO:0000003);; molecular function: binding (GO:0005488);; biological process: multicellular organismal process (GO:0032501);; biological process: developmental process (GO:0032502);; biological process: single-organism process (GO:0044699);; biological process: behavior (GO:0007610);; biological process: reproductive process (GO:0022414);; biological process: mult…
Aethina_tumida_newGene_665	--	4.79943	176	3.73253	109	2.91003	105	1.21862	43	1.43696	50	2.07871	72	0.000300193	-1.34274	down	--	--	Biological Process: carbohydrate metabolic process (GO:0005975);; Molecular Function: sedoheptulokinase activity (GO:0050277);;	--	--	--	--	--	--	G	Carbohydrate transport and metabolism	PREDICTED: LOW QUALITY PROTEIN: sedoheptulokinase-like [Aethina tumida]	biological process: metabolic process (GO:0008152);; biological process: cellular process (GO:0009987);; molecular function: catalytic activity (GO:0003824)
gene-LOC109594861	LOC109594861	144.475	2026	130.147	1704	148.353	2098	90.1474	1261	68.396	1021	72.6024	1057	2.86E-09	-0.907255	down	--	--	Cellular Component: mitochondrial proton-transporting ATP synthase complex, coupling factor F(o) (GO:0000276);; Molecular Function: hydrogen ion transmembrane transporter activity (GO:0015078);; Biological Process: ATP synthesis coupled proton transport (GO:0015986);; Cellular Component: integral component of membrane (GO:0016021);;	K02129|3.3e-21|tca:657625|K02129 F-type H+-transporting ATPase subunit e | (RefSeq) ATP synthase subunit e, mitochondrial	Oxidative phosphorylation (ko00190)	[C]	Energy production and conversion	ATP synthase E chain	--	C	Energy production and conversion	PREDICTED: ATP synthase subunit e, mitochondrial [Aethina tumida]	cellular component: cell (GO:0005623);; cellular component: membrane (GO:0016020);; cellular component: macromolecular complex (GO:0032991);; cellular component: organelle (GO:0043226);; cellular component: organelle part (GO:0044422);; cellular component: membrane part (GO:0044425);; cellular component: cell part (GO:0044464);; biological process: localization (GO:0051179);; molecular function: …
gene-LOC109597823	LOC109597823	16.8177	1094	16.6534	1012	16.3238	1071	36.3242	2355	18.7259	1297	22.0957	1492	0.00473034	0.596858	up	[IR]	Lipid transport and metabolism;; General function prediction only	Molecular Function: oxidoreductase activity, acting on CH-OH group of donors (GO:0016614);; Molecular Function: flavin adenine dinucleotide binding (GO:0050660);;	K00108|1.4e-114|ame:552457|K00108 choline dehydrogenase [EC:1.1.99.1] | (RefSeq) glucose dehydrogenase [FAD, quinone]	Glycine, serine and threonine metabolism (ko00260)	[R]	General function prediction only	GMC oxidoreductase	Glucose dehydrogenase [FAD, quinone] OS=Drosophila pseudoobscura pseudoobscura OX=46245 GN=Gld PE=3 SV=4	C	Energy production and conversion	PREDICTED: glucose dehydrogenase [FAD, quinone]-like [Aethina tumida]	biological process: metabolic process (GO:0008152);; biological process: single-organism process (GO:0044699);; molecular function: catalytic activity (GO:0003824);; molecular function: binding (GO:0005488)
gene-LOC109594331	LOC109594331	7.75683	393	7.39561	350	6.48888	332	1.86502	95	0.992418	54	1.30673	69	2.26E-14	-2.40076	down	[G]	Carbohydrate transport and metabolism	Biological Process: carbohydrate metabolic process (GO:0005975);; Molecular Function: beta-glucosidase activity (GO:0008422);;	K01229|2.7e-129|cqu:CpipJ_CPIJ008529|K01229 lactase-phlorizin hydrolase [EC:3.2.1.108 3.2.1.62] | (RefSeq) lactase-phlorizin hydrolase	Galactose metabolism (ko00052)	[G]	Carbohydrate transport and metabolism	Glycosyl hydrolase family 1	Myrosinase 1 OS=Brevicoryne brassicae OX=69196 PE=1 SV=1	G	Carbohydrate transport and metabolism	PREDICTED: myrosinase 1-like [Aethina tumida]	biological process: metabolic process (GO:0008152);; molecular function: catalytic activity (GO:0003824)
gene-LOC109606447	LOC109606447	0.254107	19	0.103104	8	0.12355	10	0.595679	45	0.909981	72	1.11247	86	5.93E-07	2.33792	up	--	--	--	--	--	--	--	--	--	--	--	--	--
gene-LOC109594034	LOC109594034	170.24	6813	133.832	5000	140.112	5654	102.265	4080	91.9059	3915	89.3172	3709	1.79E-07	-0.681947	down	[GM]	Carbohydrate transport and metabolism;; Cell wall/membrane/envelope biogenesis	Biological Process: carbohydrate metabolic process (GO:0005975);; Molecular Function: hydrolase activity, acting on carbon-nitrogen (but not peptide) bonds (GO:0016810);;	--	--	--	--	Polysaccharide deacetylase	Chitin deacetylase 8 OS=Bombyx mori OX=7091 GN=CDA8 PE=1 SV=2	G	Carbohydrate transport and metabolism	PREDICTED: uncharacterized protein LOC109594034 [Aethina tumida]	biological process: metabolic process (GO:0008152);; molecular function: catalytic activity (GO:0003824)
gene-LOC109594930	LOC109594930	69.4221	2468	47.6753	1582	135.578	4860	377.246	13367	108.558	4107	202.366	7464	0.000335936	1.40515	up	--	--	Molecular Function: protein binding (GO:0005515);;	K17550|1.4e-15|nvl:108562200|K17550 protein phosphatase 1 regulatory subunit 7 | (RefSeq) chondroadherin-like	--	--	--	Leucine rich repeat	--	T	Signal transduction mechanisms	PREDICTED: leucine-rich repeat-containing protein 15-like [Aethina tumida]	molecular function: binding (GO:0005488)
Aethina_tumida_newGene_3749	--	1.85829	75	2.94832	112	2.65521	108	1.60966	65	0.975468	42	0.404205	17	0.0037159	-1.35851	down	[T]	Signal transduction mechanisms	Molecular Function: guanylate cyclase activity (GO:0004383);; Molecular Function: heme binding (GO:0020037);; Biological Process: intracellular signal transduction (GO:0035556);;	K01769|1.1e-64|dpa:109533474|K01769 guanylate cyclase, other [EC:4.6.1.2] | (RefSeq) soluble guanylate cyclase 89Db-like	Purine metabolism (ko00230)	[F]	Nucleotide transport and metabolism	Adenylate and Guanylate cyclase catalytic domain	Soluble guanylate cyclase 88E OS=Drosophila melanogaster OX=7227 GN=Gyc88E PE=1 SV=4	F	Nucleotide transport and metabolism	soluble guanylate cyclase 89Db-like [Anoplophora glabripennis]	molecular function: catalytic activity (GO:0003824);; molecular function: binding (GO:0005488);; biological process: cellular process (GO:0009987);; biological process: signaling (GO:0023052);; biological process: single-organism process (GO:0044699);; biological process: response to stimulus (GO:0050896);; biological process: biological regulation (GO:0065007)
gene-LOC109598270	LOC109598270	10.0792	571	8.34971	442	7.84673	449	1.544	88	1.88404	114	2.12556	125	1.93E-17	-2.26949	down	--	--	Cellular Component: plasma membrane (GO:0005886);; Biological Process: homophilic cell adhesion via plasma membrane adhesion molecules (GO:0007156);; Molecular Function: axon guidance receptor activity (GO:0008046);; Cellular Component: axon (GO:0030424);; Cellular Component: neuronal cell body (GO:0043025);; Biological Process: synapse organization (GO:0050808);;	K08653|1.3e-109|dpo:Dpse_GA20149|K08653 membrane-bound transcription factor site-1 protease [EC:3.4.21.112] | (RefSeq) uncharacterized protein	Protein processing in endoplasmic reticulum (ko04141)	[T]	Signal transduction mechanisms	Immunoglobulin I-set domain	Tyrosine-protein kinase-like otk OS=Drosophila mojavensis OX=7230 GN=otk PE=3 SV=1	T	Signal transduction mechanisms	PREDICTED: lachesin-like [Aethina tumida]	cellular component: cell (GO:0005623);; cellular component: membrane (GO:0016020);; cellular component: cell part (GO:0044464);; biological process: biological adhesion (GO:0022610);; biological process: cellular process (GO:0009987);; biological process: signaling (GO:0023052);; biological process: single-organism process (GO:0044699);; biological process: response to stimulus (GO:0050896);; bio…
gene-LOC109601505	LOC109601505	166.881	6168	139.972	4829	115.968	4322	77.3564	2850	64.617	2542	82.8276	3177	4.21E-10	-0.942603	down	[I]	Lipid transport and metabolism	Molecular Function: 3-hydroxyacyl-CoA dehydrogenase activity (GO:0003857);; Biological Process: fatty acid metabolic process (GO:0006631);;	K13247|8.4e-148|tca:656318|K13247 L-gulonate 3-dehydrogenase [EC:1.1.1.45] | (RefSeq) lambda-crystallin	Pentose and glucuronate interconversions (ko00040)	[I]	Lipid transport and metabolism	3-hydroxyacyl-CoA dehydrogenase, NAD binding domain	Probable 3-hydroxyacyl-CoA dehydrogenase B0272.3 OS=Caenorhabditis elegans OX=6239 GN=B0272.3 PE=3 SV=1	I	Lipid transport and metabolism	PREDICTED: lambda-crystallin [Aethina tumida]	biological process: metabolic process (GO:0008152);; biological process: single-organism process (GO:0044699);; molecular function: catalytic activity (GO:0003824);; biological process: cellular process (GO:0009987)
Aethina_tumida_newGene_888	--	74.2641	2578	90.1927	2940	24.1304	841	29.9113	1049	9.40462	349	13.0386	470	1.56E-05	-1.86503	down	--	--	Biological Process: cell morphogenesis (GO:0000902);; Biological Process: cell morphogenesis involved in differentiation (GO:0000904);; Cellular Component: cellular_component (GO:0005575);; Cellular Component: extracellular region (GO:0005576);; Cellular Component: extracellular space (GO:0005615);; Cellular Component: larval serum protein complex (GO:0005616);; Biological Process: movement of ce…	K00505|1.1e-08|aga:AgaP_AGAP004977|K00505 tyrosinase [EC:1.14.18.1] | (RefSeq) PPO6; AGAP004977-PA	Tyrosine metabolism (ko00350)	--	--	Hemocyanin, ig-like domain	Arylphorin subunit A4 OS=Calliphora vicina OX=7373 PE=2 SV=1	S	Function unknown	PREDICTED: LOW QUALITY PROTEIN: hexamerin-1.1-like [Aethina tumida]	biological process: cellular process (GO:0009987);; biological process: developmental process (GO:0032502);; biological process: single-organism process (GO:0044699);; biological process: cellular component organization or biogenesis (GO:0071840);; cellular component: extracellular region (GO:0005576);; cellular component: extracellular region part (GO:0044421);; cellular component: macromolecula…
gene-LOC109600574	LOC109600574	32.4835	1806	24.2832	1261	31.5966	1771	100.595	5575	114.464	6773	84.8963	4897	1.28E-28	1.72539	up	--	--	Molecular Function: kinase activity (GO:0016301);;	K14552|1.5e-16|haw:110374802|K14552 NET1-associated nuclear protein 1 (U3 small nucleolar RNA-associated protein 17) | (RefSeq) WD repeat-containing protein 75-like	Ribosome biogenesis in eukaryotes (ko03008)	--	--	Ecdysteroid kinase	--	S	Function unknown	PREDICTED: uncharacterized protein LOC109600574 [Aethina tumida]	molecular function: catalytic activity (GO:0003824)
gene-LOC109596285	LOC109596285	4.35987	226	4.60234	219	6.3832	329	2.52991	132	1.78847	101	1.79381	98	1.84E-05	-1.32952	down	--	--	Cellular Component: neuron projection (GO:0043005);;	K06774|4.9e-202|tca:663721|K06774 neurotrimin | (RefSeq) neurotrimin	--	[T]	Signal transduction mechanisms	Immunoglobulin domain	Protein sax-3 OS=Caenorhabditis elegans OX=6239 GN=sax-3 PE=2 SV=1	T	Signal transduction mechanisms	PREDICTED: neurotrimin-like isoform X1 [Aethina tumida]	cellular component: cell (GO:0005623);; cellular component: cell part (GO:0044464)
gene-LOC109604248	LOC109604248	117.514	5620	110.94	4953	146.523	7065	73.3507	3497	75.5394	3844	65.1506	3233	2.07E-09	-0.848198	down	--	--	--	--	--	--	--	--	Protein pinocchio OS=Drosophila melanogaster OX=7227 GN=Pino PE=2 SV=1	--	--	PREDICTED: protein pinocchio isoform X1 [Aethina tumida]	--
gene-LOC109599031	LOC109599031	49.5524	852	42.5589	683	51.2565	889	25.561	438	21.1621	388	25.6533	458	2.50E-07	-1.02094	down	--	--	--	--	--	--	--	EGF-like domain	--	O	Posttranslational modification, protein turnover, chaperones	PREDICTED: protein crumbs-like [Aethina tumida]	--
gene-LOC109594639	LOC109594639	69.2382	7074	67.4418	6459	58.4526	6007	37.3885	3775	34.0335	3656	34.5815	3633	7.03E-14	-0.930013	down	[I]	Lipid transport and metabolism	Cellular Component: integral component of membrane (GO:0016021);; Molecular Function: ligase activity (GO:0016874);;	K01897|0.0e+00|tca:659029|K01897 long-chain acyl-CoA synthetase [EC:6.2.1.3] | (RefSeq) long-chain-fatty-acid--CoA ligase 5	Fatty acid biosynthesis (ko00061);; Fatty acid degradation (ko00071);; Fatty acid metabolism (ko01212);; Peroxisome (ko04146)	[I]	Lipid transport and metabolism	AMP-binding enzyme	Fatty acyl-CoA synthetase A OS=Dictyostelium discoideum OX=44689 GN=fcsA PE=1 SV=1	I	Lipid transport and metabolism	PREDICTED: long-chain-fatty-acid--CoA ligase 1 isoform X4 [Aethina tumida]	cellular component: membrane (GO:0016020);; cellular component: membrane part (GO:0044425);; molecular function: catalytic activity (GO:0003824)
Aethina_tumida_newGene_554	--	25.3088	819	13.6781	414	18.4806	603	4.74593	154	5.6737	196	8.71514	293	6.54E-08	-1.61335	down	--	--	--	--	--	--	--	--	--	--	--	uncharacterized protein LOC108909853 [Anoplophora glabripennis]	--
gene-LOC109605946	LOC109605946	1.46501	31	1.8632	37	3.19521	68	6.53192	138	1.7826	40	15.9661	349	0.00279249	1.85304	up	[M]	Cell wall/membrane/envelope biogenesis	Molecular Function: zinc ion binding (GO:0008270);; Molecular Function: N-acetylmuramoyl-L-alanine amidase activity (GO:0008745);; Biological Process: peptidoglycan catabolic process (GO:0009253);; Molecular Function: peptidoglycan binding (GO:0042834);; Biological Process: innate immune response (GO:0045087);;	K01446|1.1e-62|nvl:108561820|K01446 peptidoglycan recognition protein | (RefSeq) peptidoglycan-recognition protein 2-like	Toll and Imd signaling pathway (ko04624)	--	--	N-acetylmuramoyl-L-alanine amidase	Peptidoglycan-recognition protein 1 OS=Holotrichia diomphalia OX=33394 GN=PGRP-1 PE=1 SV=1	O	Posttranslational modification, protein turnover, chaperones	PREDICTED: peptidoglycan-recognition protein 1-like, partial [Aethina tumida]	molecular function: binding (GO:0005488);; molecular function: catalytic activity (GO:0003824);; biological process: metabolic process (GO:0008152);; biological process: immune system process (GO:0002376);; biological process: response to stimulus (GO:0050896)
gene-LOC109595657	LOC109595657	9.82785	765	8.62949	627	10.5174	826	19.2079	1490	13.9654	1157	15.9766	1290	5.55E-05	0.725505	up	[E]	Amino acid transport and metabolism	Molecular Function: metallopeptidase activity (GO:0008237);; Molecular Function: zinc ion binding (GO:0008270);;	K11141|3.3e-54|tca:103314340|K11141 glutamyl aminopeptidase [EC:3.4.11.7] | (RefSeq) glutamyl aminopeptidase	--	[EO]	Amino acid transport and metabolism;; Posttranslational modification, protein turnover, chaperones	Peptidase family M1 domain	Aminopeptidase N OS=Haemonchus contortus OX=6289 PE=2 SV=2	--	--	PREDICTED: glutamyl aminopeptidase-like [Aethina tumida]	biological process: metabolic process (GO:0008152);; molecular function: catalytic activity (GO:0003824);; molecular function: binding (GO:0005488)
gene-LOC109604748	LOC109604748	17.7394	1429	14.7507	1109	10.1438	824	10.9417	879	8.44973	725	7.0658	591	0.0013334	-0.718541	down	--	--	Molecular Function: transcription factor activity, sequence-specific DNA binding (GO:0003700);; Cellular Component: nucleus (GO:0005634);; Molecular Function: sequence-specific DNA binding (GO:0043565);;	K09428|1.5e-146|dpa:109542853|K09428 E74-like factor 1/2/4 | (RefSeq) ecdysone-induced protein 74EF isoform X1	Apoptosis - fly (ko04214)	[K]	Transcription	Ets-domain	Ecdysone-induced protein 74EF isoform A OS=Drosophila melanogaster OX=7227 GN=Eip74EF PE=2 SV=2	K	Transcription	PREDICTED: ecdysone-induced protein 74EF-like [Aethina tumida]	biological process: biological regulation (GO:0065007);; molecular function: nucleic acid binding transcription factor activity (GO:0001071);; cellular component: cell (GO:0005623);; cellular component: organelle (GO:0043226);; cellular component: cell part (GO:0044464);; molecular function: binding (GO:0005488)
gene-LOC109604702	LOC109604702	13.0028	653	10.958	514	10.3319	523	8.42222	422	5.78542	309	5.85478	305	0.00066813	-0.806935	down	[T]	Signal transduction mechanisms	Biological Process: reproduction (GO:0000003);; Biological Process: MAPK cascade (GO:0000165);; Biological Process: cell morphogenesis (GO:0000902);; Biological Process: cell morphogenesis involved in differentiation (GO:0000904);; Biological Process: embryonic development via the syncytial blastoderm (GO:0001700);; Biological Process: regulation of protein phosphorylation (GO:0001932);; Biologic…	K05704|4.6e-83|tca:656565|K05704 tyrosine-protein kinase Src [EC:2.7.10.2] | (RefSeq) tyrosine-protein kinase Src64B	MAPK signaling pathway - fly (ko04013);; Mitophagy - animal (ko04137);; Endocytosis (ko04144)	[T]	Signal transduction mechanisms	Protein tyrosine and serine/threonine kinase	Tyrosine-protein kinase Src64B OS=Drosophila melanogaster OX=7227 GN=Src64B PE=1 SV=3	T	Signal transduction mechanisms	PREDICTED: tyrosine-protein kinase SRK3-like [Aethina tumida]	biological process: reproduction (GO:0000003);; biological process: metabolic process (GO:0008152);; biological process: cellular process (GO:0009987);; biological process: signaling (GO:0023052);; biological process: single-organism process (GO:0044699);; biological process: response to stimulus (GO:0050896);; biological process: biological regulation (GO:0065007);; biological process: developme…
gene-LOC109600349	LOC109600349	38.6379	1347	26.5459	864	11.5968	408	3.42926	120	8.63568	321	10.9884	398	2.27E-05	-1.75735	down	--	--	--	--	--	--	--	--	--	--	--	PREDICTED: collagen alpha-4(IV) chain-like [Aethina tumida]	--
gene-LOC109595326	LOC109595326	39.2422	1523	31.5073	1142	94.5826	3702	203.912	7889	71.7346	2963	106.002	4269	0.0025882	1.16339	up	--	--	--	--	--	--	--	Leucine rich repeat	--	T	Signal transduction mechanisms	PREDICTED: tsukushin-like [Aethina tumida]	--
gene-LOC109604894	LOC109604894	182.54	5470	194.009	5427	198.596	6001	135.092	4035	130.638	4167	125.943	3916	9.35E-07	-0.591473	down	[C]	Energy production and conversion	Cellular Component: mitochondrial respiratory chain complex I (GO:0005747);; Molecular Function: NADH dehydrogenase (ubiquinone) activity (GO:0008137);;	K03936|6.4e-122|tca:658397|K03936 NADH dehydrogenase (ubiquinone) Fe-S protein 3 [EC:7.1.1.2] | (RefSeq) NADH dehydrogenase [ubiquinone] iron-sulfur protein 3, mitochondrial	Oxidative phosphorylation (ko00190)	[C]	Energy production and conversion	Respiratory-chain NADH dehydrogenase, 30 Kd subunit	NADH dehydrogenase [ubiquinone] iron-sulfur protein 3, mitochondrial OS=Drosophila melanogaster OX=7227 GN=ND-30 PE=1 SV=1	C	Energy production and conversion	PREDICTED: NADH dehydrogenase [ubiquinone] iron-sulfur protein 3, mitochondrial [Aethina tumida]	cellular component: cell (GO:0005623);; cellular component: membrane (GO:0016020);; cellular component: macromolecular complex (GO:0032991);; cellular component: organelle (GO:0043226);; cellular component: organelle part (GO:0044422);; cellular component: membrane part (GO:0044425);; cellular component: cell part (GO:0044464);; biological process: metabolic process (GO:0008152);; biological proc…
Aethina_tumida_newGene_4013	--	370.504	8809	331.473	7357	339.124	8130	188.553	4469	168.973	4276	282.95	6981	2.40E-05	-0.733721	down	--	--	--	--	--	--	--	--	--	--	--	--	--
gene-LOC109602701	LOC109602701	36.7494	1204	31.5428	966	41.1215	1358	26.2778	859	18.5206	647	21.1962	720	5.37E-05	-0.765462	down	--	--	--	--	--	--	--	Leucine rich repeat	--	S	Function unknown	PREDICTED: leucine-rich repeat-containing G-protein coupled receptor 4-like isoform X1 [Aethina tumida]	--
gene-LOC109602397	LOC109602397	1.21784	197	0.885449	134	0.571015	93	0.143321	24	0.076649	14	0.262157	44	1.32E-07	-2.46256	down	[S]	Function unknown	Molecular Function: molecular_function (GO:0003674);; Molecular Function: catalytic activity (GO:0003824);; Molecular Function: hydrolase activity, hydrolyzing O-glycosyl compounds (GO:0004553);; Molecular Function: alpha-mannosidase activity (GO:0004559);; Molecular Function: mannosyl-oligosaccharide 1,2-alpha-mannosidase activity (GO:0004571);; Biological Process: carbohydrate metabolic process…	K12311|8.2e-244|tca:656928|K12311 lysosomal alpha-mannosidase [EC:3.2.1.24] | (RefSeq) lysosomal alpha-mannosidase	Other glycan degradation (ko00511);; Lysosome (ko04142)	[G]	Carbohydrate transport and metabolism	Glycosyl hydrolases family 38 N-terminal domain	Lysosomal alpha-mannosidase OS=Dictyostelium discoideum OX=44689 GN=manA PE=1 SV=2	G	Carbohydrate transport and metabolism	PREDICTED: LOW QUALITY PROTEIN: lysosomal alpha-mannosidase-like [Aethina tumida]	molecular function: catalytic activity (GO:0003824);; biological process: metabolic process (GO:0008152);; biological process: single-organism process (GO:0044699);; biological process: cellular process (GO:0009987);; molecular function: binding (GO:0005488)
gene-LOC109603690	LOC109603690	20.6704	933	20.7354	874	26.5449	1208	16.9446	763	15.1904	730	12.7501	598	0.000939871	-0.63654	down	--	--	--	--	--	--	--	--	--	--	--	PREDICTED: uncharacterized protein LOC109603690 isoform X1 [Aethina tumida]	--
gene-LOC109602960	LOC109602960	2.1665	109	2.44245	115	2.21442	112	0.324074	17	0.777808	42	0.829899	44	6.55E-06	-1.82523	down	[G]	Carbohydrate transport and metabolism	Molecular Function: molecular_function (GO:0003674);; Molecular Function: transporter activity (GO:0005215);; Molecular Function: sugar:proton symporter activity (GO:0005351);; Molecular Function: glucose transmembrane transporter activity (GO:0005355);; Molecular Function: cation:sugar symporter activity (GO:0005402);; Biological Process: transport (GO:0006810);; Biological Process: ion transpor…	K14258|1.2e-73|mdl:103579743|K14258 facilitated trehalose transporter | (RefSeq) facilitated trehalose transporter Tret1	--	[R]	General function prediction only	Sugar (and other) transporter	Facilitated trehalose transporter Tret1 OS=Polypedilum vanderplanki OX=319348 GN=Tret1 PE=1 SV=1	P	Inorganic ion transport and metabolism	PREDICTED: LOW QUALITY PROTEIN: facilitated trehalose transporter Tret1-like [Aethina tumida]	molecular function: transporter activity (GO:0005215);; biological process: single-organism process (GO:0044699);; biological process: localization (GO:0051179);; cellular component: membrane (GO:0016020);; cellular component: membrane part (GO:0044425)
gene-LOC109603504	LOC109603504	7.55479	314	10.1722	395	8.44591	354	3.60842	150	3.70605	164	2.84318	123	2.84E-07	-1.40012	down	[R]	General function prediction only	Cellular Component: integral component of membrane (GO:0016021);; Molecular Function: oxidoreductase activity (GO:0016491);;	K10251|7.8e-125|tca:657772|K10251 17beta-estradiol 17-dehydrogenase / very-long-chain 3-oxoacyl-CoA reductase [EC:1.1.1.62 1.1.1.330] | (RefSeq) hydroxysteroid dehydrogenase-like protein 1	Fatty acid elongation (ko00062);; Biosynthesis of unsaturated fatty acids (ko01040);; Fatty acid metabolism (ko01212)	[I]	Lipid transport and metabolism	short chain dehydrogenase	Very-long-chain 3-oxooacyl-coA reductase let-767 OS=Caenorhabditis briggsae OX=6238 GN=let-767 PE=3 SV=1	Q	Secondary metabolites biosynthesis, transport and catabolism	PREDICTED: LOW QUALITY PROTEIN: inactive hydroxysteroid dehydrogenase-like protein 1 [Aethina tumida]	cellular component: membrane (GO:0016020);; cellular component: membrane part (GO:0044425);; molecular function: catalytic activity (GO:0003824)
gene-LOC109605216	LOC109605216	19.3786	704	21.9403	744	27.0936	992	14.8441	537	13.0613	505	15.4084	581	0.000577503	-0.69824	down	--	--	Molecular Function: gamma-glutamyl-peptidase activity (GO:0034722);;	K01307|1.4e-102|dpa:109537699|K01307 gamma-glutamyl hydrolase [EC:3.4.19.9] | (RefSeq) gamma-glutamyl hydrolase-like	Folate biosynthesis (ko00790)	[H]	Coenzyme transport and metabolism	Peptidase C26	Gamma-glutamyl hydrolase B OS=Dictyostelium discoideum OX=44689 GN=gghB PE=3 SV=1	H	Coenzyme transport and metabolism	PREDICTED: LOW QUALITY PROTEIN: gamma-glutamyl hydrolase-like [Aethina tumida]	biological process: metabolic process (GO:0008152);; molecular function: catalytic activity (GO:0003824)
Aethina_tumida_newGene_262	--	61.1344	743	56.739	646	75.7962	941	36.6074	450	33.2632	428	35.5312	456	8.33E-06	-0.911221	down	--	--	Molecular Function: ubiquinol-cytochrome-c reductase activity (GO:0008121);;	K00420|2.3e-22|tca:655328|K00420 ubiquinol-cytochrome c reductase subunit 10 | (RefSeq) cytochrome b-c1 complex subunit 10	Oxidative phosphorylation (ko00190)	--	--	Ubiquinol-cytochrome C reductase complex, 6.4kD protein	--	C	Energy production and conversion	cytochrome b-c1 complex subunit 10-like [Anoplophora glabripennis]	biological process: metabolic process (GO:0008152);; biological process: single-organism process (GO:0044699);; biological process: localization (GO:0051179);; molecular function: catalytic activity (GO:0003824);; molecular function: transporter activity (GO:0005215)
gene-LOC109608883	LOC109608883	185.444	12809	171.575	11063	162.853	11343	111.086	7649	105.158	7731	81.1897	5819	9.94E-10	-0.841417	down	--	--	Molecular Function: phosphoprotein phosphatase activity (GO:0004721);; Molecular Function: metal ion binding (GO:0046872);;	K17508|2.5e-149|tca:659537|K17508 protein phosphatase PTC7 [EC:3.1.3.16] | (RefSeq) protein phosphatase PTC7 homolog	--	[T]	Signal transduction mechanisms	Stage II sporulation protein E (SpoIIE)	Protein phosphatase PTC7 homolog fig OS=Drosophila virilis OX=7244 GN=fig PE=3 SV=1	T	Signal transduction mechanisms	PREDICTED: protein phosphatase PTC7 homolog [Aethina tumida]	biological process: metabolic process (GO:0008152);; biological process: cellular process (GO:0009987);; molecular function: catalytic activity (GO:0003824);; molecular function: binding (GO:0005488)
gene-LOC109602804	LOC109602804	101.196	10135	77.1704	7215	143.696	14511	144.465	14422	193.657	20642	257.746	26783	0.000212067	0.848351	up	--	--	--	--	--	--	--	--	--	--	--	PREDICTED: LOW QUALITY PROTEIN: extensin-2-like [Aethina tumida]	--
gene-LOC109598873	LOC109598873	63.5887	3798	54.5002	3039	55.3386	3333	42.9408	2557	41.7933	2657	31.2974	1940	1.68E-05	-0.615614	down	[F]	Nucleotide transport and metabolism	Molecular Function: adenosine deaminase activity (GO:0004000);; Cellular Component: extracellular space (GO:0005615);; Biological Process: adenosine catabolic process (GO:0006154);;	K19572|1.0e-163|tca:662761|K19572 adenosine deaminase CECR1 [EC:3.5.4.4] | (RefSeq) adenosine deaminase CECR1	Purine metabolism (ko00230)	[F]	Nucleotide transport and metabolism	Adenosine/AMP deaminase	Adenosine deaminase AGSA OS=Aplysia californica OX=6500 PE=1 SV=2	F	Nucleotide transport and metabolism	PREDICTED: LOW QUALITY PROTEIN: adenosine deaminase CECR1-like [Aethina tumida]	molecular function: catalytic activity (GO:0003824);; cellular component: extracellular region (GO:0005576);; cellular component: extracellular region part (GO:0044421);; biological process: metabolic process (GO:0008152);; biological process: cellular process (GO:0009987);; biological process: single-organism process (GO:0044699)
Aethina_tumida_newGene_3926	--	21.636	380	21.6427	355	17.7946	315	10.6863	187	10.8097	202	10.7412	196	0.000127511	-0.955529	down	--	--	--	--	--	--	--	Trypsin Inhibitor like cysteine rich domain	--	O	Posttranslational modification, protein turnover, chaperones	scavenger receptor cysteine-rich protein-like protein [Leptotrombidium deliense]	--
gene-LOC109607802	LOC109607802	14.5252	687	11.4454	506	15.2127	726	8.07129	381	4.62507	233	7.06451	347	1.77E-05	-1.09363	down	--	--	Cellular Component: nucleosome (GO:0000786);; Molecular Function: DNA binding (GO:0003677);; Cellular Component: nucleus (GO:0005634);; Biological Process: nucleosome assembly (GO:0006334);; Cellular Component: host cell nucleus (GO:0042025);;	K11275|1.2e-24|dqu:106751466|K11275 histone H1/5 | (RefSeq) histone H1.2-like	--	--	--	linker histone H1 and H5 family	Histone H1 OS=Drosophila melanogaster OX=7227 GN=His1 PE=1 SV=1	B	Chromatin structure and dynamics	PREDICTED: LOW QUALITY PROTEIN: histone H1-like [Aethina tumida]	cellular component: cell (GO:0005623);; cellular component: macromolecular complex (GO:0032991);; cellular component: organelle (GO:0043226);; cellular component: organelle part (GO:0044422);; cellular component: cell part (GO:0044464);; molecular function: binding (GO:0005488);; biological process: cellular process (GO:0009987);; biological process: cellular component organization or biogenesis …
gene-LOC109599024	LOC109599024	36.7884	2087	38.9628	2063	41.8011	2391	28.9148	1636	24.2873	1467	25.1093	1478	8.35E-06	-0.622649	down	[S]	Function unknown	--	K07192|4.1e-182|nvl:108560410|K07192 flotillin | (RefSeq) flotillin-1 isoform X1	--	[UZ]	Intracellular trafficking, secretion, and vesicular transport;; Cytoskeleton	SPFH domain / Band 7 family	Flotillin-1 OS=Drosophila melanogaster OX=7227 GN=Flo1 PE=2 SV=1	--	--	PREDICTED: flotillin-1 isoform X1 [Aethina tumida]	--
Aethina_tumida_newGene_1838	--	0.375394	13	0.787695	26	0.601011	21	1.54245	53	2.07873	77	1.1042	40	0.0023465	1.36862	up	--	--	Molecular Function: protein binding (GO:0005515);; Cellular Component: cellular_component (GO:0005575);; Biological Process: cell-substrate junction assembly (GO:0007044);; Biological Process: biological_process (GO:0008150);; Biological Process: cellular process (GO:0009987);; Biological Process: cellular component organization (GO:0016043);; Biological Process: cellular component assembly (GO:0…	K16910|4.1e-11|cin:445662|K16910 receptor-type tyrosine-protein phosphatase Q [EC:3.1.3.48] | (RefSeq) phosphatidylinositol phosphatase PTPRQ	--	--	--	Fibronectin type III domain	--	T	Signal transduction mechanisms	Fibronectin domain-containing protein, partial [Oryctes borbonicus]	molecular function: binding (GO:0005488);; biological process: cellular process (GO:0009987);; biological process: single-organism process (GO:0044699);; biological process: cellular component organization or biogenesis (GO:0071840);; cellular component: cell junction (GO:0030054)
gene-LOC109598721	LOC109598721	38.6735	1366	33.3878	1101	29.223	1041	15.6318	551	13.5339	509	12.3331	452	1.22E-12	-1.32021	down	[Q]	Secondary metabolites biosynthesis, transport and catabolism	Molecular Function: oxidoreductase activity, acting on paired donors, with incorporation or reduction of molecular oxygen, 2-oxoglutarate as one donor, and incorporation of one atom each of oxygen into both donors (GO:0016706);; Biological Process: oxidation-reduction process (GO:0055114);;	K00477|2.2e-123|tca:659158|K00477 phytanoyl-CoA hydroxylase [EC:1.14.11.18] | (RefSeq) phytanoyl-CoA dioxygenase domain-containing protein 1 homolog	Peroxisome (ko04146)	[I]	Lipid transport and metabolism	Phytanoyl-CoA dioxygenase (PhyH)	Phytanoyl-CoA dioxygenase domain-containing protein 1 homolog OS=Caenorhabditis elegans OX=6239 GN=Y105C5B.9 PE=3 SV=1	I	Lipid transport and metabolism	PREDICTED: LOW QUALITY PROTEIN: phytanoyl-CoA dioxygenase domain-containing protein 1 homolog [Aethina tumida]	biological process: metabolic process (GO:0008152);; biological process: single-organism process (GO:0044699);; molecular function: catalytic activity (GO:0003824)
gene-LOC109600604	LOC109600604	34.3734	1689	37.9948	1743	31.738	1573	25.9686	1272	22.0143	1152	22.986	1172	5.43E-05	-0.587778	down	[O]	Posttranslational modification, protein turnover, chaperones	Molecular Function: ATP binding (GO:0005524);; Biological Process: protein folding (GO:0006457);; Molecular Function: peptidase activity (GO:0008233);; Molecular Function: unfolded protein binding (GO:0051082);;	K03544|1.6e-142|dpa:109546189|K03544 ATP-dependent Clp protease ATP-binding subunit ClpX | (RefSeq) ATP-dependent Clp protease ATP-binding subunit clpX-like, mitochondrial isoform X1	--	[O]	Posttranslational modification, protein turnover, chaperones	AAA domain (Cdc48 subfamily)	ATP-dependent protease ATPase subunit HslU1 OS=Trypanosoma brucei brucei (strain 927/4 GUTat10.1) OX=185431 GN=HslU1 PE=3 SV=1	O	Posttranslational modification, protein turnover, chaperones	PREDICTED: LOW QUALITY PROTEIN: ATP-dependent Clp protease ATP-binding subunit clpX-like, mitochondrial, partial [Aethina tumida]	molecular function: binding (GO:0005488);; biological process: cellular process (GO:0009987);; molecular function: catalytic activity (GO:0003824)
gene-LOC109602151	LOC109602151	36.8683	1015	52.7371	1355	45.5115	1263	31.4133	862	21.9383	643	30.627	875	0.000316273	-0.722077	down	[O]	Posttranslational modification, protein turnover, chaperones	Molecular Function: glutathione transferase activity (GO:0004364);; Cellular Component: cytoplasm (GO:0005737);; Biological Process: glutathione metabolic process (GO:0006749);;	K00799|8.8e-115|tca:663927|K00799 glutathione S-transferase [EC:2.5.1.18] | (RefSeq) glutathione S-transferase 1, isoform D	Glutathione metabolism (ko00480);; Metabolism of xenobiotics by cytochrome P450 (ko00980);; Drug metabolism - cytochrome P450 (ko00982);; Drug metabolism - other enzymes (ko00983)	[O]	Posttranslational modification, protein turnover, chaperones	Glutathione S-transferase, N-terminal domain	Glutathione S-transferase 1 OS=Musca domestica OX=7370 GN=Gst1 PE=1 SV=1	O	Posttranslational modification, protein turnover, chaperones	PREDICTED: glutathione S-transferase 1-1 [Aethina tumida]	molecular function: catalytic activity (GO:0003824);; cellular component: cell (GO:0005623);; cellular component: cell part (GO:0044464);; biological process: metabolic process (GO:0008152);; biological process: cellular process (GO:0009987)
gene-LOC109598954	LOC109598954	8.46574	404	6.8116	303	8.15129	392	3.24584	155	4.47376	227	3.58146	177	3.15E-05	-1.08721	down	--	--	Cellular Component: integral component of membrane (GO:0016021);;	K23789|5.9e-36|cfo:105254189|K23789 RING finger protein 145 [EC:2.3.2.27] | (RefSeq) uncharacterized protein LOC105254189 isoform X1	--	[O]	Posttranslational modification, protein turnover, chaperones	Ring finger domain	--	O	Posttranslational modification, protein turnover, chaperones	PREDICTED: uncharacterized protein LOC109598954 [Aethina tumida]	cellular component: membrane (GO:0016020);; cellular component: membrane part (GO:0044425)
gene-LOC109609605	LOC109609605	7.31089	290	6.84626	254	6.74866	270	13.7394	544	11.7105	495	13.3514	550	0.000141228	0.857632	up	[IQR]	Lipid transport and metabolism;; Secondary metabolites biosynthesis, transport and catabolism;; General function prediction only	Cellular Component: integral component of membrane (GO:0016021);;	K11153|2.4e-65|nvl:108557515|K11153 retinol dehydrogenase 12 [EC:1.1.1.300] | (RefSeq) retinol dehydrogenase 14-like	Retinol metabolism (ko00830)	[Q]	Secondary metabolites biosynthesis, transport and catabolism	short chain dehydrogenase	WW domain-containing oxidoreductase OS=Drosophila melanogaster OX=7227 GN=Wwox PE=2 SV=1	--	--	PREDICTED: retinol dehydrogenase 13-like [Aethina tumida]	cellular component: membrane (GO:0016020);; cellular component: membrane part (GO:0044425)
gene-LOC109597615	LOC109597615	14.1717	461	11.6702	354	3.91203	129	4.54614	148	4.88991	170	4.869	165	0.00546386	-1.0765	down	--	--	--	K23480|5.1e-33|tca:663587|K23480 zinc finger protein 362/384 | (RefSeq) zinc finger protein 768	--	--	--	--	--	--	--	PREDICTED: alpha-protein kinase 1-like [Aethina tumida]	--
gene-LOC109597370	LOC109597370	6.61968	302	5.73463	244	4.32508	199	4.0959	186	2.77172	135	2.46676	117	0.00471844	-0.867963	down	[Q]	Secondary metabolites biosynthesis, transport and catabolism	Molecular Function: oxidoreductase activity (GO:0016491);;	K00002|2.3e-124|tca:663656|K00002 alcohol dehydrogenase (NADP+) [EC:1.1.1.2] | (RefSeq) alcohol dehydrogenase [NADP(+)]	Glycolysis / Gluconeogenesis (ko00010);; Pentose and glucuronate interconversions (ko00040);; Glycerolipid metabolism (ko00561)	[R]	General function prediction only	Aldo/keto reductase family	Aldose reductase B OS=Dictyostelium discoideum OX=44689 GN=alrB PE=3 SV=2	S	Function unknown	PREDICTED: alcohol dehydrogenase [NADP(+)]-like [Aethina tumida]	molecular function: catalytic activity (GO:0003824)
gene-LOC109595292	LOC109595292	18.3723	893	17.9215	816	20.3892	1005	12.7108	619	10.3762	540	10.4119	528	2.24E-05	-0.792616	down	--	--	--	--	--	--	--	MRVI1 protein	--	S	Function unknown	PREDICTED: uncharacterized protein LOC109595292 isoform X1 [Aethina tumida]	--
gene-LOC109604235	LOC109604235	1.31479	44	1.77628	56	1.00386	34	0.318963	11	0.391305	14	0.47958	17	8.29E-05	-1.78434	down	--	--	Molecular Function: potassium channel activity (GO:0005267);; Cellular Component: integral component of membrane (GO:0016021);;	K20007|1.3e-76|tca:655215|K20007 potassium channel subfamily K member 18 | (RefSeq) two pore potassium channel protein sup-9	--	[P]	Inorganic ion transport and metabolism	Ion channel	TWiK family of potassium channels protein 7 OS=Caenorhabditis elegans OX=6239 GN=twk-7 PE=3 SV=3	P	Inorganic ion transport and metabolism	PREDICTED: TWiK family of potassium channels protein 7, partial [Aethina tumida]	biological process: cellular process (GO:0009987);; biological process: single-organism process (GO:0044699);; biological process: localization (GO:0051179);; molecular function: transporter activity (GO:0005215);; cellular component: membrane (GO:0016020);; cellular component: membrane part (GO:0044425)
gene-LOC109598406	LOC109598406	28.8279	1422	28.9527	1333	27.347	1360	19.714	969	17.6019	924	17.7334	908	1.47E-05	-0.664384	down	--	--	Molecular Function: DNA binding (GO:0003677);; Cellular Component: nucleus (GO:0005634);; Cellular Component: integral component of membrane (GO:0016021);;	K10802|1.8e-45|tca:662763|K10802 high mobility group protein B1 | (RefSeq) high mobility group protein DSP1	Base excision repair (ko03410);; Autophagy - animal (ko04140)	[R]	General function prediction only	HMG-box domain	High mobility group protein DSP1 OS=Drosophila melanogaster OX=7227 GN=Dsp1 PE=2 SV=1	K	Transcription	PREDICTED: high mobility group protein DSP1-like [Aethina tumida]	molecular function: binding (GO:0005488);; cellular component: cell (GO:0005623);; cellular component: organelle (GO:0043226);; cellular component: cell part (GO:0044464);; cellular component: membrane (GO:0016020);; cellular component: membrane part (GO:0044425)
gene-LOC109601833	LOC109601833	517.218	6836	497.02	6132	636.454	8482	333.475	4394	290.047	4080	306.6	4205	4.30E-10	-0.865462	down	--	--	--	--	--	--	--	Deltamethrin resistance	--	--	--	PREDICTED: uncharacterized protein LOC109601833 [Aethina tumida]	--
Aethina_tumida_newGene_4223	--	1.03332	29	1.19353	32	1.59197	46	3.77649	106	1.86688	56	5.85509	171	0.000816319	1.53276	up	--	--	--	--	--	--	--	--	--	--	--	--	--
gene-LOC109607537	LOC109607537	91.7493	9278	68.6474	6480	72.2744	7370	47.3106	4769	39.1822	4217	56.9995	5981	4.37E-06	-0.729154	down	[O]	Posttranslational modification, protein turnover, chaperones	Molecular Function: aminoacyl-tRNA editing activity (GO:0002161);; Molecular Function: serine-type endopeptidase activity (GO:0004252);; Molecular Function: leucine-tRNA ligase activity (GO:0004823);; Molecular Function: ATP binding (GO:0005524);; Cellular Component: cellular_component (GO:0005575);; Cellular Component: intracellular (GO:0005622);; Cellular Component: cell (GO:0005623);; Cellular…	K09640|2.5e-299|nvl:108557453|K09640 transmembrane protease serine 9 [EC:3.4.21.-] | (RefSeq) LOW QUALITY PROTEIN: polyserase-2-like	--	[E]	Amino acid transport and metabolism	Trypsin	Trypsin-7 OS=Anopheles gambiae OX=7165 GN=TRYP7 PE=2 SV=2	E	Amino acid transport and metabolism	PREDICTED: LOW QUALITY PROTEIN: transmembrane protease serine 9-like [Aethina tumida]	molecular function: catalytic activity (GO:0003824);; biological process: metabolic process (GO:0008152);; molecular function: binding (GO:0005488);; cellular component: cell (GO:0005623);; cellular component: cell part (GO:0044464);; biological process: cellular process (GO:0009987);; biological process: single-organism process (GO:0044699)
gene-LOC109604224	LOC109604224	37.2587	1985	32.8031	1632	27.8991	1499	19.8874	1056	22.1772	1258	17.9765	994	1.62E-06	-0.740592	down	[G]	Carbohydrate transport and metabolism	Cellular Component: integral component of membrane (GO:0016021);; Molecular Function: transmembrane transporter activity (GO:0022857);;	K14258|2.6e-52|nvi:100120923|K14258 facilitated trehalose transporter | (RefSeq) facilitated trehalose transporter Tret1	--	[R]	General function prediction only	Sugar (and other) transporter	Facilitated trehalose transporter Tret1 OS=Bombyx mori OX=7091 GN=Tret1 PE=1 SV=1	U	Intracellular trafficking, secretion, and vesicular transport	PREDICTED: facilitated trehalose transporter Tret1-like [Aethina tumida]	cellular component: membrane (GO:0016020);; cellular component: membrane part (GO:0044425);; biological process: localization (GO:0051179);; molecular function: transporter activity (GO:0005215)
gene-LOC109606048	LOC109606048	5.11588	215	7.67699	300	5.25218	222	3.18896	133	2.81935	126	2.60762	114	0.000230285	-1.10025	down	[G]	Carbohydrate transport and metabolism	Molecular Function: molecular_function (GO:0003674);; Molecular Function: catalytic activity (GO:0003824);; Molecular Function: hydrolase activity, hydrolyzing O-glycosyl compounds (GO:0004553);; Molecular Function: chitinase activity (GO:0004568);; Molecular Function: binding (GO:0005488);; Cellular Component: cellular_component (GO:0005575);; Cellular Component: extracellular region (GO:0005576…	K01183|3.3e-99|phu:Phum_PHUM257700|K01183 chitinase [EC:3.2.1.14] | (RefSeq) hypothetical protein	Amino sugar and nucleotide sugar metabolism (ko00520)	[G]	Carbohydrate transport and metabolism	Glycosyl hydrolases family 18	Probable chitinase 10 OS=Drosophila melanogaster OX=7227 GN=Cht10 PE=2 SV=2	G	Carbohydrate transport and metabolism	PREDICTED: probable chitinase 3 [Aethina tumida]	molecular function: catalytic activity (GO:0003824);; molecular function: binding (GO:0005488);; cellular component: extracellular region (GO:0005576);; biological process: metabolic process (GO:0008152);; biological process: cellular process (GO:0009987)
gene-LOC109600708	LOC109600708	235.019	15913	243.986	15480	202.919	13910	160.781	10832	149.873	10786	129.667	9095	3.16E-07	-0.672423	down	--	--	Molecular Function: DNA binding (GO:0003677);; Molecular Function: transcription factor activity, sequence-specific DNA binding (GO:0003700);; Biological Process: regulation of transcription from RNA polymerase II promoter (GO:0006357);; Cellular Component: host cell nucleus (GO:0042025);;	K09031|5.4e-93|tca:655024|K09031 fos-like antigen, invertebrate | (RefSeq) kay, GLEAN_11870; kayak	MAPK signaling pathway - fly (ko04013);; Apoptosis - fly (ko04214);; Toll and Imd signaling pathway (ko04624)	[K]	Transcription	bZIP Maf transcription factor	Transcription factor kayak OS=Drosophila simulans OX=7240 GN=kay PE=3 SV=1	K	Transcription	PREDICTED: transcription factor kayak isoform X1 [Aethina tumida]	molecular function: binding (GO:0005488);; biological process: biological regulation (GO:0065007);; molecular function: nucleic acid binding transcription factor activity (GO:0001071);; cellular component: other organism (GO:0044215);; cellular component: other organism part (GO:0044217)
[truncated: 361 more rows]
